# Supplementary material for: Crystal structures of the two isomeric hydrogen-bonded cocrystals 2-chloro-4-nitro­benzoic acid–5-nitro­quinoline (1/1) and 5-chloro-2-nitro­benzoic acid–5-nitro­quinoline (1/1)
Source: Acta Crystallogr E Crystallogr Commun. 2019 Oct 22;75(Pt 11):1694–9. doi: 10.1107/S2056989019013896 (PMC6829746; doi:10.1107/S2056989019013896)
Supplement: Supplementary file 1 [file e-75-01694-sup1.cif]

##############################################################################
#                                                                            #
# This CIF contains the data in a paper accepted for publication in          #
# Acta Crystallographica Section E. It conforms to the requirements of       #
# Notes for Authors for Acta Crystallographica Section E, and has been       #
# peer reviewed under the auspices of the IUCr Commission on Journals.       #
#                                                                            #
# Full details of the Crystallographic Information File format               #
# are given in the paper "The Crystallographic Information File (CIF):       #
# a New Standard Archive File for Crystallography" by S. R. Hall, F. H.      #
# Allen and I. D. Brown [Acta Cryst. (1991), A47, 655-685].                  #
#                                                                            #
# The current version of the core CIF dictionary is obtainable from          #
# ftp://ftp.iucr.org/pub/cif_core.dic.                                       #
#                                                                            #
# Software is freely available for graphical display of the structure(s)     #
# in this CIF. For information consult the CIF software page                 #
# http://www.iucr.org/resources/cif/software.                                #
#                                                                            #
# This file may be used for bona fide research purposes within the           #
# scientific community so long as proper attribution is given to the journal # 
# article from which it was obtained.                                        #
#                                                                            #
##############################################################################
data_global
_audit_creation_method     'by CrystalStructure 4.3'
_journal_date_recd_electronic     2019-10-08
_journal_date_accepted     2019-10-11
_journal_name_full     'Acta Crystallographica, Section E'
_journal_year     2019
_journal_volume     75
_journal_issue     11
_journal_page_first     1694
_journal_page_last     1699
_journal_paper_category     GO
_journal_paper_doi     10.1107/S2056989019013896
_journal_coeditor_code     LH5931
_publ_contact_author_name     ' Prof. Hiroyuki Ishida'
_publ_contact_author_address
;
Department of Chemistry
Faculty of Science
Okayama University
Okayama 700-8530
Japan
;
_publ_contact_author_email     ishidah@cc.okayama-u.ac.jp
_publ_contact_author_fax     ' 81-86-251-7832'
_publ_contact_author_phone     ' 81-86-251-7832'
_publ_section_title
;
Crystal structures of the two isomeric hydrogen-bonded cocrystals
2-chloro-4-nitrobenzoic acid--5-nitroquinoline (1/1) and
5-chloro-2-nitrobenzoic acid--5-nitroquinoline (1/1)
;
loop_
    _publ_author_name
    _publ_author_address
    'Gotoh, Kazuma'
;
Department of Chemistry
Faculty of Science
Okayama University
Okayama 700-8530
Japan
;
    'Ishida, Hiroyuki'
;
Department of Chemistry
Faculty of Science
Okayama University
Okayama 700-8530
Japan
;
_publ_section_synopsis
;
The structures of the two isomeric hydrogen-bonded 1:1 cocrystals of
5-nitroquinoline with 2-chloro-4-nitrobenzoic acid and 5-chloro-2-nitrobenzoic
acid have been determined at 190 K. In each crystal, the acid and base
molecules are linked by a short O---H...N hydrogen bond.
;
data_I
_chemical_name_systematic
;
2-Chloro-4-nitrobenzoic acid--5-nitroquinoline
;
_chemical_formula_moiety     'C7 H4 Cl N O4, C9 H6 N2 O2'
_chemical_formula_sum     'C16 H10 Cl N3 O6'
_chemical_formula_iupac     'C7 H4 Cl N O4, C9 H6 N2 O2'
_chemical_formula_weight     375.72
_chemical_melting_point     ?
_chemical_absolute_configuration     ad
_space_group_crystal_system     monoclinic
_space_group_name_H-M_alt     'P 21'
_space_group_name_Hall     'P 2yb'
loop_
    _space_group_symop_operation_xyz
    'x, y, z'
    '-x, y+1/2, -z'
_cell_length_a     12.8265(13)
_cell_length_b     4.7699(5)
_cell_length_c     13.5033(16)
_cell_angle_alpha     90.0000
_cell_angle_beta     109.713(3)
_cell_angle_gamma     90.0000
_cell_volume     777.73(15)
_cell_formula_units_Z     2
_cell_measurement_reflns_used     11483
_cell_measurement_theta_min     3.08
_cell_measurement_theta_max     30.04
_cell_measurement_temperature     190.0(10)
_exptl_crystal_description     block
_exptl_crystal_colour     colorless
_exptl_crystal_size_max     0.370
_exptl_crystal_size_mid     0.180
_exptl_crystal_size_min     0.100
_exptl_crystal_density_diffrn     1.604
_exptl_crystal_density_meas     ?
_exptl_crystal_density_method     'not measured'
_exptl_crystal_F_000     384.00
_exptl_absorpt_coefficient_mu     0.288
_exptl_absorpt_correction_type     numerical
_exptl_absorpt_process_details
;
(NUMABS; Higashi, 1999)
;
_exptl_absorpt_correction_T_min     0.913
_exptl_absorpt_correction_T_max     0.972
_diffrn_ambient_temperature     190(2)
_diffrn_radiation_type     'Mo K\a'
_diffrn_radiation_wavelength     0.71075
_diffrn_measurement_device_type     'Rigaku R-AXIS RAPID'
_diffrn_measurement_method     \w
_diffrn_detector_area_resol_mean     10.000
_diffrn_reflns_number     14435
_diffrn_reflns_av_R_equivalents     0.0578
_diffrn_reflns_av_unetI/netI     0.0535
_diffrn_reflns_theta_min     3.077
_diffrn_reflns_theta_max     29.982
_diffrn_reflns_theta_full     25.242
_diffrn_measured_fraction_theta_max     0.998
_diffrn_measured_fraction_theta_full     0.997
_diffrn_reflns_limit_h_min     -17
_diffrn_reflns_limit_h_max     18
_diffrn_reflns_limit_k_min     -6
_diffrn_reflns_limit_k_max     6
_diffrn_reflns_limit_l_min     -18
_diffrn_reflns_limit_l_max     18
_diffrn_standards_number     0
_diffrn_standards_interval_count     .
_diffrn_standards_decay_%     ?
_reflns_number_total     4168
_reflns_number_gt     2859
_reflns_threshold_expression     'I > 2\s(I)'
_refine_ls_structure_factor_coef     Fsqd
_refine_ls_matrix_type     full
_refine_ls_R_factor_all     0.0759
_refine_ls_R_factor_gt     0.0556
_refine_ls_wR_factor_gt     0.1487
_refine_ls_wR_factor_ref     0.1688
_refine_ls_goodness_of_fit_ref     1.050
_refine_ls_restrained_S_all     1.050
_refine_ls_number_reflns     4168
_refine_ls_number_parameters     239
_refine_ls_number_restraints     1
_refine_ls_hydrogen_treatment     mixed
_refine_ls_weighting_scheme     calc
_refine_ls_weighting_details
                      'w=1/[\s^2^(Fo^2^)+(0.0939P)^2^] where P=(Fo^2^+2Fc^2^)/3'
_atom_sites_solution_hydrogens     mixed
_atom_sites_solution_primary     direct
_atom_sites_solution_secondary     difmap
_refine_ls_shift/su_max     0.000
_refine_ls_shift/su_mean     0.000
_refine_diff_density_max     0.339
_refine_diff_density_min     -0.645
_refine_ls_extinction_method     none
_refine_ls_extinction_coef     ?
_refine_ls_abs_structure_details
;
Flack <i>x</i> determined using 898 quotients [(I+)-(I-)]/[(I+)+(I-)]
(Parsons <i>et al.</i>, 2013)
;
_refine_ls_abs_structure_Flack     0.01(6)
loop_
    _atom_type_symbol
    _atom_type_description
    _atom_type_scat_dispersion_real
    _atom_type_scat_dispersion_imag
    _atom_type_scat_source
    'C' 'C' 0.0033 0.0016
                         'International Tables Vol C Tables 4.2.6.8 and 6.1.1.4'
    'H' 'H' 0.0000 0.0000
                         'International Tables Vol C Tables 4.2.6.8 and 6.1.1.4'
    'O' 'O' 0.0106 0.0060
                         'International Tables Vol C Tables 4.2.6.8 and 6.1.1.4'
    'N' 'N' 0.0061 0.0033
                         'International Tables Vol C Tables 4.2.6.8 and 6.1.1.4'
    'Cl' 'Cl' 0.1484 0.1585
                         'International Tables Vol C Tables 4.2.6.8 and 6.1.1.4'
_computing_data_collection
;
PROCESS-AUTO (Rigaku, 2006)
;
_computing_cell_refinement
;
PROCESS-AUTO (Rigaku, 2006)
;
_computing_data_reduction
;
PROCESS-AUTO (Rigaku, 2006)
;
_computing_structure_solution
;
SHELXT2018 (Sheldrick, 2015<i>a</i>)
;
_computing_structure_refinement
;
SHELXL2018 (Sheldrick, 2015<i>b</i>)
;
_computing_molecular_graphics
;
ORTEP-3 for Windows (Farrugia, 2012) and Mercury (Macrae <i>et al.</i>,
2008)
;
_computing_publication_material
;
CrystalStructure (Rigaku, 2018) and PLATON (Spek, 2015)
;
loop_
    _atom_site_type_symbol
    _atom_site_label
    _atom_site_fract_x
    _atom_site_fract_y
    _atom_site_fract_z
    _atom_site_U_iso_or_equiv
    _atom_site_adp_type
    _atom_site_calc_flag
    _atom_site_occupancy
    _atom_site_disorder_assembly
    _atom_site_disorder_group
    Cl Cl1 0.57519(8) 0.0684(3) 0.43612(8) 0.0493(3) Uani d 1 . .
    O O1 0.5077(3) 0.4634(8) 0.2687(3) 0.0477(8) Uani d 1 . .
    O O2 0.5751(3) 0.4867(9) 0.1386(3) 0.0558(10) Uani d 1 . .
    O O3 0.9097(3) -0.5701(8) 0.4815(3) 0.0521(8) Uani d 1 . .
    O O4 0.9774(2) -0.4811(7) 0.3586(3) 0.0484(8) Uani d 1 . .
    O O5 0.0470(2) 1.5716(7) 0.0857(3) 0.0485(7) Uani d 1 . .
    O O6 -0.0635(2) 1.3007(9) 0.1321(3) 0.0555(9) Uani d 1 . .
    N N1 0.9100(3) -0.4421(8) 0.4027(3) 0.0383(7) Uani d 1 . .
    N N2 0.3733(3) 0.8494(8) 0.1655(3) 0.0372(8) Uani d 1 . .
    N N3 0.0279(3) 1.3624(8) 0.1297(3) 0.0410(8) Uani d 1 . .
    C C1 0.6593(3) 0.1676(9) 0.2761(3) 0.0338(8) Uani d 1 . .
    C C2 0.6664(3) 0.0245(9) 0.3678(3) 0.0369(9) Uani d 1 . .
    C C3 0.7492(3) -0.1771(10) 0.4099(3) 0.0381(9) Uani d 1 . .
    H H3 0.753753 -0.276100 0.472305 0.046 Uiso calc 1 . .
    C C4 0.8238(3) -0.2282(9) 0.3586(3) 0.0365(8) Uani d 1 . .
    C C5 0.8196(3) -0.0934(10) 0.2676(3) 0.0381(9) Uani d 1 . .
    H H5 0.871190 -0.135533 0.233150 0.046 Uiso calc 1 . .
    C C6 0.7376(3) 0.1061(9) 0.2273(3) 0.0371(9) Uani d 1 . .
    H H6 0.734210 0.204031 0.165071 0.045 Uiso calc 1 . .
    C C7 0.5754(3) 0.3898(9) 0.2214(3) 0.0364(9) Uani d 1 . .
    C C8 0.3804(3) 0.9609(11) 0.0786(3) 0.0411(10) Uani d 1 . .
    H H8 0.438654 0.903116 0.054610 0.049 Uiso calc 1 . .
    C C9 0.3047(4) 1.1621(10) 0.0206(3) 0.0424(10) Uani d 1 . .
    H H9 0.313962 1.243052 -0.040174 0.051 Uiso calc 1 . .
    C C10 0.2177(3) 1.2428(10) 0.0506(3) 0.0389(9) Uani d 1 . .
    H H10 0.165082 1.375120 0.010283 0.047 Uiso calc 1 . .
    C C11 0.2075(3) 1.1243(8) 0.1438(3) 0.0341(9) Uani d 1 . .
    C C12 0.1202(3) 1.1733(9) 0.1847(3) 0.0371(9) Uani d 1 . .
    C C13 0.1160(3) 1.0509(11) 0.2741(3) 0.0402(9) Uani d 1 . .
    H H13 0.057188 1.093775 0.299480 0.048 Uiso calc 1 . .
    C C14 0.1991(4) 0.8605(10) 0.3290(3) 0.0435(10) Uani d 1 . .
    H H14 0.196326 0.774460 0.391516 0.052 Uiso calc 1 . .
    C C15 0.2838(3) 0.7987(10) 0.2925(3) 0.0411(10) Uani d 1 . .
    H H15 0.339701 0.669393 0.329616 0.049 Uiso calc 1 . .
    C C16 0.2884(3) 0.9272(9) 0.1997(3) 0.0343(8) Uani d 1 . .
    H H1 0.463(5) 0.632(17) 0.231(5) 0.09(2) Uiso d 1 . .
loop_
    _atom_site_aniso_label
    _atom_site_aniso_U_11
    _atom_site_aniso_U_22
    _atom_site_aniso_U_33
    _atom_site_aniso_U_12
    _atom_site_aniso_U_13
    _atom_site_aniso_U_23
    Cl1 0.0495(5) 0.0641(7) 0.0462(5) 0.0116(6) 0.0317(4) 0.0062(5)
    O1 0.0504(17) 0.0543(19) 0.0481(18) 0.0154(16) 0.0296(14) 0.0074(15)
    O2 0.0569(18) 0.072(3) 0.0509(18) 0.0215(19) 0.0349(16) 0.0194(17)
    O3 0.0518(17) 0.053(2) 0.058(2) 0.0071(17) 0.0268(15) 0.0135(17)
    O4 0.0453(15) 0.051(2) 0.0562(18) 0.0121(16) 0.0265(14) -0.0026(15)
    O5 0.0488(16) 0.0386(16) 0.0605(18) 0.0045(17) 0.0214(14) 0.0071(17)
    O6 0.0395(16) 0.075(3) 0.059(2) 0.0106(18) 0.0262(14) 0.0093(19)
    N1 0.0357(15) 0.0351(17) 0.0474(18) 0.0017(17) 0.0183(13) -0.0015(17)
    N2 0.0367(16) 0.0413(19) 0.0407(18) 0.0012(16) 0.0221(14) -0.0009(15)
    N3 0.0418(18) 0.044(2) 0.0441(19) 0.0080(17) 0.0230(16) -0.0009(16)
    C1 0.0354(19) 0.0340(19) 0.0375(19) -0.0036(17) 0.0196(16) -0.0050(16)
    C2 0.0375(17) 0.042(2) 0.0383(19) -0.0025(19) 0.0218(15) -0.0042(18)
    C3 0.040(2) 0.040(2) 0.039(2) 0.0023(19) 0.0194(16) 0.0000(18)
    C4 0.0366(19) 0.033(2) 0.043(2) 0.0024(18) 0.0178(16) -0.0027(17)
    C5 0.0365(19) 0.042(2) 0.043(2) 0.0039(18) 0.0229(17) -0.0003(18)
    C6 0.0378(19) 0.043(2) 0.0368(18) -0.0002(19) 0.0206(16) -0.0005(18)
    C7 0.0346(18) 0.039(2) 0.041(2) 0.0002(18) 0.0197(16) -0.0029(17)
    C8 0.0389(19) 0.050(2) 0.042(2) 0.001(2) 0.0235(18) -0.0018(19)
    C9 0.045(2) 0.051(3) 0.039(2) 0.000(2) 0.0238(18) 0.0054(18)
    C10 0.041(2) 0.042(2) 0.037(2) -0.0007(19) 0.0179(16) 0.0021(18)
    C11 0.0347(18) 0.036(2) 0.0365(18) -0.0015(17) 0.0181(15) -0.0025(16)
    C12 0.036(2) 0.037(2) 0.043(2) 0.0049(17) 0.0197(17) -0.0022(17)
    C13 0.0387(18) 0.046(2) 0.044(2) 0.002(2) 0.0254(16) -0.004(2)
    C14 0.045(2) 0.053(3) 0.041(2) 0.003(2) 0.0243(17) 0.002(2)
    C15 0.041(2) 0.047(2) 0.042(2) 0.009(2) 0.0223(17) 0.007(2)
    C16 0.0344(17) 0.036(2) 0.0374(19) 0.0017(17) 0.0187(15) 0.0009(16)
_geom_special_details
;
 All esds (except the esd in the dihedral angle between two l.s. planes)
 are estimated using the full covariance matrix.  The cell esds are taken
 into account individually in the estimation of esds in distances, angles
 and torsion angles; correlations between esds in cell parameters are only
 used when they are defined by crystal symmetry.  An approximate (isotropic)
 treatment of cell esds is used for estimating esds involving l.s. planes.
;
loop_
    _geom_bond_atom_site_label_1
    _geom_bond_atom_site_label_2
    _geom_bond_site_symmetry_2
    _geom_bond_distance
    _geom_bond_publ_flag
    Cl1 C2 . 1.729(4) ?
    O1 C7 . 1.288(5) ?
    O1 H1 . 1.02(8) ?
    O2 C7 . 1.209(5) ?
    O3 N1 . 1.228(5) ?
    O4 N1 . 1.218(4) ?
    O5 N3 . 1.228(5) ?
    O6 N3 . 1.220(4) ?
    N1 C4 . 1.474(5) ?
    N2 C8 . 1.320(5) ?
    N2 C16 . 1.370(4) ?
    N3 C12 . 1.474(5) ?
    C1 C2 . 1.390(6) ?
    C1 C6 . 1.405(5) ?
    C1 C7 . 1.514(6) ?
    C2 C3 . 1.403(6) ?
    C3 C4 . 1.380(5) ?
    C3 H3 . 0.9500 ?
    C4 C5 . 1.372(6) ?
    C5 C6 . 1.386(6) ?
    C5 H5 . 0.9500 ?
    C6 H6 . 0.9500 ?
    C8 C9 . 1.402(7) ?
    C8 H8 . 0.9500 ?
    C9 C10 . 1.365(5) ?
    C9 H9 . 0.9500 ?
    C10 C11 . 1.425(5) ?
    C10 H10 . 0.9500 ?
    C11 C16 . 1.415(6) ?
    C11 C12 . 1.425(5) ?
    C12 C13 . 1.359(6) ?
    C13 C14 . 1.406(6) ?
    C13 H13 . 0.9500 ?
    C14 C15 . 1.369(5) ?
    C14 H14 . 0.9500 ?
    C15 C16 . 1.413(5) ?
    C15 H15 . 0.9500 ?
loop_
    _geom_angle_atom_site_label_1
    _geom_angle_atom_site_label_2
    _geom_angle_atom_site_label_3
    _geom_angle_site_symmetry_1
    _geom_angle_site_symmetry_3
    _geom_angle
    _geom_angle_publ_flag
    C7 O1 H1 . . 109(4) ?
    O4 N1 O3 . . 123.9(4) ?
    O4 N1 C4 . . 117.9(4) ?
    O3 N1 C4 . . 118.2(3) ?
    C8 N2 C16 . . 119.5(4) ?
    O6 N3 O5 . . 124.0(4) ?
    O6 N3 C12 . . 117.1(4) ?
    O5 N3 C12 . . 118.9(3) ?
    C2 C1 C6 . . 118.2(4) ?
    C2 C1 C7 . . 126.9(3) ?
    C6 C1 C7 . . 114.8(3) ?
    C1 C2 C3 . . 120.7(3) ?
    C1 C2 Cl1 . . 124.3(3) ?
    C3 C2 Cl1 . . 115.0(3) ?
    C4 C3 C2 . . 118.4(4) ?
    C4 C3 H3 . . 120.8 ?
    C2 C3 H3 . . 120.8 ?
    C5 C4 C3 . . 122.9(4) ?
    C5 C4 N1 . . 118.9(3) ?
    C3 C4 N1 . . 118.2(4) ?
    C4 C5 C6 . . 117.9(3) ?
    C4 C5 H5 . . 121.0 ?
    C6 C5 H5 . . 121.0 ?
    C5 C6 C1 . . 121.8(4) ?
    C5 C6 H6 . . 119.1 ?
    C1 C6 H6 . . 119.1 ?
    O2 C7 O1 . . 124.2(4) ?
    O2 C7 C1 . . 119.9(4) ?
    O1 C7 C1 . . 115.9(4) ?
    N2 C8 C9 . . 122.0(4) ?
    N2 C8 H8 . . 119.0 ?
    C9 C8 H8 . . 119.0 ?
    C10 C9 C8 . . 120.6(4) ?
    C10 C9 H9 . . 119.7 ?
    C8 C9 H9 . . 119.7 ?
    C9 C10 C11 . . 118.6(4) ?
    C9 C10 H10 . . 120.7 ?
    C11 C10 H10 . . 120.7 ?
    C16 C11 C12 . . 115.6(3) ?
    C16 C11 C10 . . 117.8(3) ?
    C12 C11 C10 . . 126.5(4) ?
    C13 C12 C11 . . 123.1(4) ?
    C13 C12 N3 . . 116.4(3) ?
    C11 C12 N3 . . 120.5(4) ?
    C12 C13 C14 . . 119.7(3) ?
    C12 C13 H13 . . 120.1 ?
    C14 C13 H13 . . 120.1 ?
    C15 C14 C13 . . 120.2(4) ?
    C15 C14 H14 . . 119.9 ?
    C13 C14 H14 . . 119.9 ?
    C14 C15 C16 . . 120.0(4) ?
    C14 C15 H15 . . 120.0 ?
    C16 C15 H15 . . 120.0 ?
    N2 C16 C15 . . 117.2(4) ?
    N2 C16 C11 . . 121.5(4) ?
    C15 C16 C11 . . 121.3(3) ?
loop_
    _geom_torsion_atom_site_label_1
    _geom_torsion_atom_site_label_2
    _geom_torsion_atom_site_label_3
    _geom_torsion_atom_site_label_4
    _geom_torsion_site_symmetry_1
    _geom_torsion_site_symmetry_2
    _geom_torsion_site_symmetry_3
    _geom_torsion_site_symmetry_4
    _geom_torsion
    _geom_torsion_publ_flag
    C6 C1 C2 C3 . . . . -0.4(6) ?
    C7 C1 C2 C3 . . . . -179.9(4) ?
    C6 C1 C2 Cl1 . . . . -178.5(3) ?
    C7 C1 C2 Cl1 . . . . 2.1(6) ?
    C1 C2 C3 C4 . . . . 0.5(6) ?
    Cl1 C2 C3 C4 . . . . 178.7(3) ?
    C2 C3 C4 C5 . . . . -1.0(7) ?
    C2 C3 C4 N1 . . . . -179.4(4) ?
    O4 N1 C4 C5 . . . . 3.3(6) ?
    O3 N1 C4 C5 . . . . -176.7(4) ?
    O4 N1 C4 C3 . . . . -178.1(4) ?
    O3 N1 C4 C3 . . . . 1.8(6) ?
    C3 C4 C5 C6 . . . . 1.3(7) ?
    N1 C4 C5 C6 . . . . 179.7(4) ?
    C4 C5 C6 C1 . . . . -1.2(6) ?
    C2 C1 C6 C5 . . . . 0.8(6) ?
    C7 C1 C6 C5 . . . . -179.7(4) ?
    C2 C1 C7 O2 . . . . -176.0(4) ?
    C6 C1 C7 O2 . . . . 4.5(6) ?
    C2 C1 C7 O1 . . . . 4.2(6) ?
    C6 C1 C7 O1 . . . . -175.3(4) ?
    C16 N2 C8 C9 . . . . 1.3(7) ?
    N2 C8 C9 C10 . . . . -2.4(7) ?
    C8 C9 C10 C11 . . . . 1.8(7) ?
    C9 C10 C11 C16 . . . . -0.4(6) ?
    C9 C10 C11 C12 . . . . -177.1(4) ?
    C16 C11 C12 C13 . . . . 2.9(6) ?
    C10 C11 C12 C13 . . . . 179.7(4) ?
    C16 C11 C12 N3 . . . . -176.6(4) ?
    C10 C11 C12 N3 . . . . 0.2(6) ?
    O6 N3 C12 C13 . . . . -34.6(6) ?
    O5 N3 C12 C13 . . . . 144.6(4) ?
    O6 N3 C12 C11 . . . . 144.9(4) ?
    O5 N3 C12 C11 . . . . -35.9(6) ?
    C11 C12 C13 C14 . . . . -1.7(7) ?
    N3 C12 C13 C14 . . . . 177.8(4) ?
    C12 C13 C14 C15 . . . . 0.0(7) ?
    C13 C14 C15 C16 . . . . 0.2(7) ?
    C8 N2 C16 C15 . . . . 179.2(4) ?
    C8 N2 C16 C11 . . . . 0.2(6) ?
    C14 C15 C16 N2 . . . . -177.9(4) ?
    C14 C15 C16 C11 . . . . 1.1(7) ?
    C12 C11 C16 N2 . . . . 176.4(4) ?
    C10 C11 C16 N2 . . . . -0.7(6) ?
    C12 C11 C16 C15 . . . . -2.6(6) ?
    C10 C11 C16 C15 . . . . -179.6(4) ?
loop_
    _geom_hbond_atom_site_label_D
    _geom_hbond_atom_site_label_H
    _geom_hbond_atom_site_label_A
    _geom_hbond_site_symmetry_A
    _geom_hbond_distance_DH
    _geom_hbond_distance_HA
    _geom_hbond_distance_DA
    _geom_hbond_angle_DHA
    _geom_hbond_publ_flag
    O1 H1 N2 . 1.02(8) 1.58(7) 2.585(5) 168(7) y
    C8 H8 O2 2_655 0.95 2.59 3.174(6) 120 y
    C9 H9 O2 2_655 0.95 2.56 3.152(6) 120 y
    C13 H13 O4 1_475 0.95 2.52 3.289(6) 138 y
    N3 O5 Cg3 1_565 1.228(5) 3.063(4) 3.724(4) 113.4(3) y
    N3 O5 Cg4 1_565 1.228(5) 3.245(4) 4.118(4) 128.1(3) y
_shelx_space_group_comment
;
The symmetry employed for this shelxl refinement is uniquely defined
by the following loop, which should always be used as a source of
symmetry information in preference to the above space-group names.
They are only intended as comments.
;
_shelx_estimated_absorpt_T_min     0.901
_shelx_estimated_absorpt_T_max     0.972
_shelx_hkl_file
;
   0   0   2  679.56   16.83
   0   0   2  652.30   16.43
   0   0  -2  679.15   16.84
   0   0  -2  662.61   16.18
   0   0   3  128.63    3.76
   0   0   3  131.84    4.57
   0   0  -3  128.32    4.96
   0   0  -3  132.98    4.57
   0   0   4  267.67    8.57
   0   0   4  271.33    9.16
   0   0  -4  264.56    9.22
   0   0  -4  271.40    8.59
   0   0   5    3.30    2.12
   0   0   5    2.79    1.80
   0   0  -5    0.93    2.12
   0   0  -5    2.31    1.69
   0   0   6   74.22    3.92
   0   0   6   80.36    4.77
   0   0  -6   77.09    4.09
   0   0  -6   74.42    4.94
   0   0   7  210.94    7.73
   0   0   7  221.02    8.84
   0   0  -7  211.75    7.76
   0   0  -7  207.42    7.36
   0   0   8   18.79    2.45
   0   0   8   15.97    1.87
   0   0  -8   16.76    2.97
   0   0  -8   14.76    4.18
   0   0   9   11.41    2.86
   0   0   9   12.77    4.25
   0   0  -9   12.98    1.91
   0   0  -9   12.07    4.57
   0   0  10   56.04    3.06
   0   0  10   67.15    4.57
   0   0 -10   62.15    7.36
   0   0 -10   63.29    5.02
   0   0  11    4.20    2.60
   0   0  11    5.37    4.03
   0   0 -11    6.23    4.97
   0   0 -11    6.04    1.77
   0   0  12   -0.24    4.39
   0   0  12    2.89    1.46
   0   0 -12    2.42    4.97
   0   0 -12    3.27    2.80
   0   0  13   23.25    7.53
   0   0  13   23.80    3.94
   0   0 -13   23.07    4.46
   0   0 -13   20.28    7.23
   0   0  14   91.47   10.79
   0   0  14   86.68    6.34
   0   0 -14  101.68    7.79
   0   0 -14   80.86    7.64
   0   0  15   -0.58    4.40
   0   0  15   -0.16    2.04
   0   0 -15   -0.02    2.45
   0   0 -15    1.07    4.56
   0   0  16    0.14    1.61
   0   0  16   -0.74    3.46
   0   0 -16   -1.72    5.58
   0   0 -16   -0.41    3.57
   0   0  17    2.88    3.33
   0   0  17    5.23    4.33
   0   0 -17    2.40    4.61
   0   0 -17    3.19    7.22
   0   1   0    0.27    0.86
   0   1   0    0.10    0.56
   0  -1   0   -0.01    0.53
   0  -1   0    0.61    0.83
   0   1   1  300.22    7.52
   0   1   1  307.28    8.71
   0   1  -1  299.87    7.61
   0   1  -1  309.65    8.07
   0   1  -1  283.59    7.43
   0  -1  -1  298.28    7.96
   0  -1  -1  291.16    7.31
   0   1   2 1217.37   32.99
   0   1  -2 1191.19   31.82
   0   1   2 1185.91   33.28
   0   1  -2 1185.91   32.24
   0  -1   2 1212.53   32.37
   0  -1  -2 1161.42   32.40
   0  -1  -2 1219.06   32.82
   0  -1   2 1200.95   32.49
   0   1   3   72.06    4.42
   0   1   3   72.80    3.89
   0   1  -3   70.21    3.93
   0   1  -3   73.80    3.26
   0  -1   3   69.64    3.68
   0  -1   3   67.72    3.10
   0  -1  -3   70.33    4.26
   0  -1  -3   68.23    3.86
   0   1  -4  251.50    7.50
   0   1  -4  236.87    8.32
   0   1   4  237.89    8.37
   0   1   4  248.82    8.42
   0  -1   4  234.49    6.68
   0  -1  -4  237.74    8.39
   0  -1  -4  242.55    8.41
   0  -1   4  232.72    6.93
   0   1   5  360.84   11.56
   0   1   5  363.26   10.24
   0   1  -5  358.55   11.78
   0   1  -5  353.45   10.10
   0  -1  -5  347.94    9.92
   0  -1   5  355.44   10.06
   0  -1   5  354.12   11.28
   0  -1  -5  352.03   10.14
   0   1  -6  112.78    4.50
   0   1   6  108.70    4.03
   0   1   6  117.78    4.42
   0   1  -6  109.48    5.95
   0  -1   6  103.28    4.18
   0  -1  -6  107.22    5.43
   0  -1  -6  105.89    5.66
   0  -1   6  105.52    5.37
   0   1   7  134.29    5.33
   0   1  -7  128.11    5.21
   0   1  -7  122.17    7.16
   0   1   7  122.03    4.59
   0  -1   7  125.52    4.95
   0  -1   7  107.19    4.60
   0  -1  -7  122.92    6.88
   0  -1  -7  123.40    6.28
   0   1  -8   43.94    3.46
   0   1  -8   44.49    3.77
   0   1   8   43.67    5.33
   0   1   8   40.64    2.90
   0  -1   8   43.97    3.32
   0  -1  -8   42.48    4.57
   0  -1  -8   42.50    5.33
   0  -1   8   44.10    3.37
   0   1  -9  219.53    8.51
   0   1   9  193.26    8.90
   0   1   9  244.85   11.84
   0   1  -9  204.32   11.38
   0  -1   9  223.82   10.85
   0  -1  -9  192.53   10.57
   0  -1  -9  215.53    9.88
   0  -1   9  212.30    8.13
   0   1 -10   57.39    4.28
   0   1  10   62.64    4.83
   0   1 -10   55.80    7.35
   0   1  10   53.94    5.21
   0  -1 -10   44.87    6.68
   0  -1  10   53.92    4.10
   0  -1 -10   57.04    5.83
   0  -1  10   58.50    6.62
   0   1  11   40.43    5.00
   0   1 -11   43.96    5.01
   0   1  11   45.22    7.03
   0   1 -11   47.86    4.12
   0  -1  11   46.63    3.96
   0  -1 -11   50.19    5.88
   0  -1 -11   43.61    4.61
   0  -1  11   47.42    6.55
   0   1 -12   76.62    3.93
   0   1  12   66.81    4.05
   0   1 -12   71.51    9.77
   0   1  12   87.35    8.91
   0  -1 -12   69.82    8.51
   0  -1  12   76.81    5.09
   0  -1 -12   91.15    5.67
   0  -1  12   75.05    8.31
   0   1  13   41.68    5.74
   0   1  13   40.98    7.27
   0   1 -13   41.99    4.36
   0   1 -13   44.88    6.00
   0  -1  13   41.50    4.21
   0  -1 -13   39.67    6.46
   0  -1  13   42.11    5.03
   0  -1 -13   27.50    7.58
   0   1 -14    8.75    7.91
   0   1  14   14.24    4.45
   0   1  14    7.33    6.02
   0   1 -14   14.43    3.46
   0  -1  14    7.65    6.21
   0  -1 -14   13.99    4.58
   0  -1 -14    8.07    6.10
   0  -1  14   12.52    2.92
   0   1  15    2.63    3.93
   0   1 -15    0.06    6.73
   0   1  15    2.88    1.76
   0   1 -15    1.41    2.55
   0  -1  15    2.40    2.31
   0  -1 -15    1.33    3.49
   0  -1 -15    2.25    2.94
   0  -1  15    1.19    5.16
   0   1  16    1.75    5.79
   0   1  16    0.38    2.42
   0   1 -16    0.50    2.53
   0   1 -16   -0.26    5.86
   0  -1 -16    1.45    4.75
   0  -1  16    0.22    2.74
   0  -1  16    0.29    1.88
   0  -1 -16    0.60    3.26
   0   1 -17    1.09    3.09
   0   1  17    4.05    4.58
   0   1  17    0.71    3.02
   0   1 -17    0.90    7.08
   0  -1  17    0.90    6.22
   0  -1 -17    1.73    4.46
   0  -1  17    3.27    2.67
   0  -1 -17    1.01    5.11
   0   2   0  593.34   17.22
   0   2   0  623.72   16.78
   0  -2   0  603.35   17.23
   0  -2   0  640.19   16.70
   0   2   1  254.46    8.59
   0   2   1  278.13    8.35
   0   2  -1  249.85    6.92
   0   2  -1  256.70    7.89
   0   2  -1  249.15    7.82
   0   2  -1  253.22    6.93
   0  -2  -1  254.49    8.30
   0  -2  -1  253.70    7.47
   0   2   2  137.45    5.84
   0   2   2  144.13    4.66
   0   2  -2  140.97    4.55
   0   2  -2  142.26    4.91
   0   2  -2  143.74    4.66
   0   2  -2  138.59    4.77
   0  -2  -2  127.33    4.19
   0  -2  -2  133.93    5.55
   0   2   3   70.23    4.33
   0   2   3   75.29    3.47
   0   2  -3   68.92    3.31
   0   2  -3   68.76    3.14
   0  -2   3   65.93    2.36
   0  -2  -3   69.33    4.20
   0  -2  -3   69.82    3.15
   0   2   4    0.76    1.51
   0   2   4    0.78    1.97
   0   2  -4    1.20    1.18
   0   2  -4    0.90    1.44
   0  -2   4    0.88    1.36
   0  -2  -4    0.97    1.33
   0  -2   4    1.37    1.18
   0  -2  -4    0.16    1.84
   0   2  -5   74.29    4.61
   0   2   5   81.18    4.40
   0   2   5   75.27    3.55
   0   2  -5   78.94    3.54
   0  -2   5   70.69    3.32
   0  -2  -5   67.79    4.22
   0  -2  -5   72.98    4.90
   0  -2   5   67.50    4.00
   0   2   6  213.21    9.15
   0   2   6  240.03    9.44
   0   2  -6  226.82    7.48
   0   2  -6  225.75    9.39
   0  -2   6  211.90    8.50
   0  -2  -6  220.36    9.52
   0  -2   6  220.72    7.23
   0  -2  -6  203.94    8.35
   0   2   7   18.75    4.07
   0   2   7   22.93    3.95
   0   2  -7   19.04    4.30
   0   2  -7   21.48    2.57
   0  -2   7   14.53    3.39
   0  -2  -7   18.17    3.58
   0  -2   7   17.90    2.31
   0  -2  -7   18.41    4.15
   0   2   8   45.98    3.76
   0   2  -8   39.49    3.12
   0   2   8   36.63    4.97
   0   2  -8   37.97    5.57
   0  -2   8   36.26    2.91
   0  -2  -8   31.70    3.07
   0  -2  -8   34.26    5.06
   0  -2   8   33.27    4.51
   0   2   9    7.71    4.23
   0   2   9    9.56    3.85
   0   2  -9    9.92    2.29
   0   2  -9    8.60    4.49
   0  -2  -9    7.29    3.50
   0  -2   9    9.42    2.11
   0  -2   9    8.56    2.11
   0  -2  -9    9.72    4.09
   0   2  10    4.87    3.58
   0   2  10    5.65    4.37
   0   2 -10    6.14    2.82
   0   2 -10    8.59    2.32
   0  -2  10    4.98    2.12
   0  -2  10    6.99    2.01
   0  -2 -10    6.52    4.03
   0  -2 -10    4.82    3.53
   0   2  11   39.59    3.66
   0   2  11   56.92    7.83
   0   2 -11   45.71    3.51
   0   2 -11   46.26    7.67
   0  -2 -11   34.72    5.66
   0  -2  11   37.69    3.95
   0  -2  11   43.36    3.37
   0  -2 -11   44.56    6.43
   0   2  12    3.79    4.61
   0   2 -12    5.09    5.13
   0   2 -12    3.74    2.20
   0   2  12    5.68    3.30
   0  -2  12    3.59    1.98
   0  -2  12    3.14    2.21
   0  -2 -12    1.35    3.60
   0  -2 -12    3.50    4.07
   0   2  13   -1.25    2.29
   0   2  13   -1.10    3.26
   0   2 -13    0.10    1.62
   0   2 -13    1.39    2.44
   0  -2  13    0.20    1.28
   0  -2 -13   -0.02    3.12
   0  -2  13    0.77    2.53
   0  -2 -13   -0.52    2.74
   0   2 -14   23.81    3.34
   0   2  14   11.33    7.52
   0   2  14   19.15    5.02
   0   2 -14   16.31    9.10
   0  -2  14    8.53    5.60
   0  -2 -14   10.14    5.50
   0  -2  14   19.76    2.89
   0  -2 -14   15.39    6.40
   0   2  15    7.61    4.10
   0   2  15    8.05    4.21
   0   2 -15   12.32    9.59
   0   2 -15   11.47    3.04
   0  -2 -15   11.10    3.91
   0  -2  15   12.29    2.66
   0  -2 -15    5.05    3.24
   0   2 -16   -0.65    2.05
   0   2 -16   -2.12    7.15
   0   2  16    0.34    6.56
   0   2  16    1.31    3.75
   0  -2  16    0.36    1.74
   0  -2 -16   -0.93    4.50
   0  -2 -16    0.07    3.81
   0  -2  16    1.53    4.01
   0   2  17    9.19    5.73
   0   2  17   16.12   10.77
   0   2 -17   12.60    3.58
   0   2 -17   16.65   12.36
   0  -2  17    5.47    3.95
   0  -2  17   10.50    2.75
   0  -2 -17    4.86    5.71
   0  -2 -17   10.24    5.86
   0   3   0    0.53    1.80
   0   3   0    1.38    1.41
   0  -3   0    0.59    0.98
   0  -3   0    0.20    0.98
   0   3   1  296.46    8.87
   0   3   1  268.60    8.81
   0   3  -1  284.42    9.22
   0   3  -1  262.15    9.42
   0   3  -1  275.66    8.30
   0   3  -1  261.56    9.55
   0  -3  -1  253.31    9.66
   0  -3  -1  268.69    7.89
   0   3   2  167.05    5.86
   0   3   2  156.96    7.76
   0   3  -2  157.38    6.32
   0   3  -2  158.72    6.51
   0   3  -2  147.92    4.96
   0   3  -2  156.01    6.41
   0  -3  -2  149.26    5.04
   0  -3  -2  146.69    7.08
   0   3   3   21.71    2.52
   0   3   3   20.43    3.84
   0   3  -3   21.90    3.21
   0   3  -3   20.77    2.25
   0   3  -3   20.29    2.61
   0   3  -3   20.90    2.61
   0  -3  -3   22.93    3.59
   0  -3  -3   21.67    2.12
   0   3   4  128.03    5.85
   0   3   4  141.73    6.11
   0   3  -4  117.86    5.22
   0   3  -4  127.66    5.33
   0   3  -4  133.38    5.97
   0   3  -4  125.52    5.41
   0  -3  -4  120.26    6.92
   0  -3  -4  119.79    5.11
   0   3   5   37.18    3.31
   0   3   5   45.98    3.99
   0   3  -5   37.04    4.08
   0   3  -5   42.15    3.13
   0   3  -5   38.68    2.91
   0   3  -5   37.49    3.36
   0  -3  -5   33.31    3.13
   0  -3  -5   36.42    4.84
   0   3   6   80.43    4.82
   0   3   6   95.94    5.95
   0   3  -6   84.18    4.39
   0   3  -6   84.46    5.98
   0  -3   6   85.93    4.53
   0  -3  -6   78.96    4.57
   0  -3   6   72.71    3.70
   0  -3  -6   78.35    4.99
   0   3   7   18.09    4.00
   0   3  -7   18.78    4.13
   0   3   7   18.14    4.54
   0   3  -7   20.39    2.75
   0  -3   7   18.76    2.40
   0  -3   7   11.74    3.25
   0  -3  -7   13.90    3.28
   0  -3  -7   16.13    4.49
   0   3   8   54.30    4.21
   0   3  -8   62.47    3.86
   0   3   8   65.71    6.26
   0   3  -8   56.55    6.79
   0  -3   8   44.81    4.84
   0  -3  -8   50.03    5.15
   0  -3   8   54.66    3.54
   0  -3  -8   52.71    6.47
   0   3   9   22.84    5.70
   0   3   9   36.19    3.64
   0   3  -9   34.82    6.56
   0   3  -9   38.22    3.16
   0  -3   9   26.11    4.11
   0  -3  -9   36.65    3.99
   0  -3   9   36.43    2.90
   0  -3  -9   30.45    4.79
   0   3 -10   37.05    3.35
   0   3  10   16.37    5.75
   0   3  10   27.64    5.27
   0   3 -10   27.87    6.51
   0  -3  10   30.54    2.69
   0  -3 -10   13.06    4.72
   0  -3 -10   27.36    5.81
   0  -3  10   15.40    3.91
   0   3  11   -0.04    3.33
   0   3 -11    0.81    1.50
   0   3 -11    0.96    2.37
   0   3  11    0.11    2.76
   0  -3  11    0.60    1.31
   0  -3  11   -0.23    1.99
   0  -3 -11    0.51    3.28
   0  -3 -11    0.44    2.77
   0   3 -12    5.03    2.06
   0   3  12    1.08    5.12
   0   3  12    3.39    3.85
   0   3 -12    1.59    5.50
   0  -3 -12    2.74    3.81
   0  -3 -12    2.87    4.33
   0  -3  12    3.94    1.87
   0  -3  12    1.03    3.19
   0   3  13   41.45    6.08
   0   3 -13   44.48    3.61
   0   3  13   13.28    7.75
   0   3 -13   35.73    9.50
   0  -3 -13   35.79    7.49
   0  -3  13   21.25    5.23
   0  -3 -13   22.72    6.34
   0   3  14    7.22    2.72
   0   3 -14   12.89    2.70
   0   3  14    4.22    6.89
   0   3 -14    3.69    8.23
   0  -3  14   12.96    2.47
   0  -3 -14    9.37    5.95
   0  -3  14    2.26    4.56
   0  -3 -14    5.32    5.52
   0   3  15    0.46    5.61
   0   3 -15    3.49    2.35
   0   3  15    3.76    4.49
   0   3 -15    0.74    8.74
   0  -3  15    6.25    2.25
   0  -3 -15    4.05    5.18
   0  -3 -15    4.79    5.39
   0  -3  15    0.79    3.57
   0   4   0   69.60    5.99
   0   4   0   71.65    5.97
   0   4   0   77.40    3.48
   0   4   0   74.76    3.59
   0   4   1   83.11    3.93
   0   4   1   66.87    6.36
   0   4  -1   69.08    5.38
   0   4  -1   72.36    3.52
   0   4  -1   76.47    3.62
   0   4  -1   71.79    5.69
   0  -4  -1   70.57    3.15
   0  -4  -1   61.26    5.11
   0   4   2   33.07    3.32
   0   4   2   27.14    3.26
   0   4  -2   26.69    2.44
   0   4  -2   28.72    2.58
   0   4  -2   21.68    3.44
   0   4  -2   24.32    3.77
   0  -4  -2   27.89    2.82
   0  -4  -2   24.84    4.14
   0   4   3   87.07    5.39
   0   4   3   77.41    5.05
   0   4  -3   68.05    4.89
   0   4  -3   84.10    4.62
   0   4  -3   72.53    4.01
   0   4  -3   73.58    5.18
   0  -4  -3   66.69    5.78
   0   4   4  185.38    7.72
   0   4   4  170.53    8.41
   0   4  -4  146.49    6.77
   0   4  -4  136.35    5.65
   0   4  -4  155.61    7.18
   0  -4  -4  127.07    5.35
   0  -4  -4  134.90    8.24
   0   4   5    5.64    4.33
   0   4   5    8.45    2.71
   0   4  -5    7.53    2.29
   0   4  -5    7.48    2.31
   0   4  -5    6.84    2.81
   0   4  -5    7.68    2.80
   0  -4  -5    5.92    1.91
   0  -4  -5    7.32    2.22
   0   4   6   27.11    4.18
   0   4   6   23.93    5.37
   0   4  -6   23.86    2.82
   0   4  -6   24.46    3.02
   0   4  -6   15.95    2.81
   0   4  -6   21.66    4.05
   0  -4  -6   19.75    2.85
   0  -4  -6   21.71    4.85
   0   4   7   48.62    5.98
   0   4   7   21.92    4.87
   0   4  -7   45.31    5.47
   0   4  -7   44.11    3.62
   0   4  -7   45.17    3.54
   0  -4  -7   40.44    6.01
   0   4   8    4.79    4.27
   0   4   8    7.65    3.64
   0   4  -8   10.48    2.14
   0   4  -8    4.61    2.42
   0   4  -8    6.00    3.86
   0   4  -8    8.25    2.35
   0  -4  -8    3.86    4.32
   0  -4  -8    6.43    2.66
   0   4   9   28.92    5.75
   0   4   9   19.92    5.49
   0   4  -9   27.32    2.73
   0   4  -9   15.34    3.53
   0   4  -9   19.14    6.33
   0   4  -9   32.06    3.08
   0  -4  -9   23.29    5.71
   0   4 -10    1.75    1.51
   0   4  10    3.59    3.62
   0   4  10    2.92    3.72
   0   4 -10    4.93    1.81
   0   4 -10    1.68    4.46
   0  -4  10    1.00    1.23
   0  -4 -10    1.86    2.48
   0  -4 -10    2.04    2.62
   0   4 -11    1.01    1.58
   0   4  11    4.50    5.77
   0   4  11    9.10    3.07
   0   4 -11    4.20    5.08
   0  -4 -11    6.23    4.25
   0  -4 -11    3.37    2.90
   0  -4  11    7.64    1.71
   0   4  12    2.86    4.51
   0   4  12    0.95    5.68
   0   4 -12    3.21    2.18
   0   4 -12    0.85    5.16
   0   4 -12    0.53    1.55
   0  -4  12    4.15    2.47
   0  -4 -12    0.33    2.67
   0  -4 -12    1.42    4.24
   0   4 -13    2.03    6.36
   0   4  13    1.87    5.44
   0   4  13    1.83    4.36
   0   4 -13    4.20    1.96
   0   4 -13   -0.14    1.77
   0  -4  13    8.53    2.66
   0  -4 -13    2.54    3.08
   0  -4  13    0.74    2.16
   0  -4 -13    4.77    4.72
   0   4  14    3.25    4.83
   0   4 -14    1.98    4.23
   0   4  14    1.94    6.53
   0  -4  14    2.48    2.50
   0  -4  14   13.05    3.06
   0  -4 -14    4.12    5.06
   0  -4 -14    1.12    3.35
   0   5   0    0.20    1.96
   0   5   0    0.20    1.28
   0   5   0    0.04    1.13
   0   5   0    0.77    2.44
   0   5   1    2.60    1.37
   0   5   1    3.48    1.34
   0   5   1    2.31    3.37
   0   5   1    0.86    2.14
   0   5  -1    1.74    2.66
   0   5  -1    1.50    1.31
   0   5  -1    1.13    1.32
   0   5  -1    2.07    2.17
   0   5   2   10.98    3.93
   0   5   2    2.53    2.42
   0   5  -2   15.98    2.07
   0   5  -2   18.53    2.42
   0   5  -2   17.49    3.88
   0   5  -2   10.56    3.36
   0  -5  -2   13.54    1.14
   0   5   3    2.07    1.68
   0   5   3    2.53    3.94
   0   5  -3    1.27    2.42
   0   5  -3    0.74    2.11
   0   5  -3    1.80    1.32
   0   5  -3    1.31    1.83
   0  -5  -3    0.61    2.57
   0  -5  -3    1.48    1.11
   0   5   4    5.45    5.10
   0   5   4    8.76    2.56
   0   5  -4    3.98    1.43
   0   5  -4    3.93    2.45
   0   5  -4    2.02    2.23
   0   5  -4    5.51    3.30
   0  -5  -4    4.32    3.38
   0  -5  -4    3.03    1.41
   0   5   5    8.49    4.79
   0   5   5    7.34    3.01
   0   5  -5    0.93    1.77
   0   5  -5    5.00    2.32
   0   5  -5    4.80    2.33
   0   5  -5    4.83    2.53
   0  -5  -5    4.33    1.47
   0  -5  -5    6.83    2.17
   0   5   6   10.57    3.22
   0   5   6    8.63    3.63
   0   5  -6    7.76    3.14
   0   5  -6    4.55    2.47
   0   5  -6   11.41    2.70
   0   5  -6    3.06    2.08
   0  -5  -6    5.24    3.83
   0  -5  -6    3.41    1.86
   0   5   7    0.81    2.75
   0   5   7    3.69    3.90
   0   5  -7    1.57    1.88
   0   5  -7    2.68    2.93
   0   5  -7    0.43    1.55
   0   5  -7    2.44    2.70
   0  -5  -7    3.30    1.98
   0  -5  -7    1.51    1.54
   0   5   8    0.60    2.88
   0   5   8    1.23    3.59
   0   5  -8    0.28    1.95
   0   5  -8    0.38    1.73
   0   5  -8    0.68    3.49
   0   5  -8    1.76    1.77
   0  -5  -8    1.17    3.16
   0  -5  -8    0.79    1.58
   0   5   9    0.70    3.57
   0   5   9    2.18    4.06
   0   5  -9   -0.12    2.08
   0   5  -9    2.56    4.12
   0   5  -9    2.56    1.92
   0   5  -9    2.36    1.97
   0  -5  -9    1.31    1.87
   0  -5  -9    2.31    3.98
   0   5  10    4.00    2.74
   0   5  10    0.21    4.35
   0   5 -10    0.06    2.19
   0   5 -10    3.59    1.87
   0   5 -10    5.65    4.98
   0   5 -10    2.92    2.06
   0  -5 -10    1.25    2.32
   0  -5 -10    3.25    2.69
   0   5  11    7.69    6.17
   0   5  11    6.60    5.45
   0   5 -11    8.76    2.04
   0   5 -11    8.32    6.48
   0   5 -11    2.52    2.47
   0  -5 -11    8.83    5.12
   0  -5 -11    2.42    2.45
   0   6   0    1.44    1.55
   0   6   0    1.47    3.31
   0   6   1    0.82    3.66
   0   6   1    2.33    1.93
   0   6  -1    1.81    1.66
   0   6  -1    2.13    2.30
   0   6   2    1.54    3.98
   0   6   2    0.09    2.62
   0   6  -2    0.69    2.08
   0   6  -2    0.73    3.23
   0   6   3    1.59    4.02
   0   6   3    0.84    3.94
   0   6  -3    1.02    2.85
   0   6  -3    0.11    2.10
   0   6   4    4.63    3.05
   0   6   4    1.80    4.90
   0   6  -4    2.48    2.69
   0   6  -4    0.62    2.12
   0   6   5    3.36    4.78
   0   6  -5    1.98    2.07
   0   6  -5    2.23    2.56
   0  -6  -5    0.30    1.84
   0   6   6    6.32    5.29
   0   6  -6    3.66    2.59
   0   6  -6    4.13    3.15
   0  -6  -6    3.61    4.23
   0   6   7    1.49    4.52
   0   6  -7    0.57    1.99
   0   6  -7    1.46    2.48
   0  -6  -7    1.63    2.28
   1   0 -18    2.10    4.81
   1   0 -18    1.07    6.46
  -1   0  18    0.43    6.46
  -1   0  18    1.41    3.01
   1   0 -17    5.90    6.82
   1   0 -17    3.69    4.49
  -1   0  17    7.88    4.02
  -1   0  17    8.03    8.85
   1   0 -16    2.27    4.93
   1   0 -16   -0.34    2.91
  -1   0  16    2.38    2.88
  -1   0  16   -0.89    6.29
   1   0 -15    3.98    3.93
   1   0 -15    8.48    3.87
  -1   0  15    9.39    7.61
  -1   0  15    8.87    3.53
   1   0 -14   13.57    4.01
   1   0 -14    7.84    6.50
  -1   0  14   11.03    3.63
  -1   0  14   14.48    7.02
   1   0 -13    8.92    5.78
   1   0 -13    6.85    2.06
  -1   0  13    4.91    2.90
  -1   0  13    6.41    3.08
   1   0 -12    1.26    2.61
   1   0 -12    3.76    2.72
  -1   0  12    1.47    3.75
  -1   0  12    2.25    2.47
   1   0 -11   -0.71    2.65
   1   0 -11    0.22    1.71
  -1   0  11    0.37    1.17
  -1   0  11    0.31    1.80
   1   0 -10   11.92    3.28
   1   0 -10    9.50    4.85
  -1   0  10   10.94    4.49
  -1   0  10   11.62    3.12
   1   0  -9  176.61    8.03
   1   0  -9  172.17    7.57
  -1   0   9  165.99    7.49
  -1   0   9  189.43    7.62
   1   0  -8  341.64   10.27
   1   0  -8  345.96   13.58
  -1   0   8  334.27   11.55
  -1   0   8  372.46   13.86
   1   0  -7   37.24    3.42
   1   0  -7   36.18    4.16
  -1   0   7   40.71    4.03
  -1   0   7   36.62    3.33
   1   0  -6  306.09   10.77
   1   0  -6  306.51    9.97
  -1   0   6  307.50    9.94
  -1   0   6  314.92    9.28
   1   0  -5  614.63   16.69
   1   0  -5  591.70   18.29
  -1   0   5  609.62   18.36
  -1   0   5  620.98   18.13
   1   0  -4    2.55    1.15
   1   0  -4    2.98    2.16
  -1   0   4    2.60    2.10
  -1   0   4    2.71    2.00
   1   0  -3    8.41    1.93
   1   0  -3    7.96    1.05
  -1   0   3    6.89    1.76
  -1   0   3    7.59    1.77
   1   0  -2 2834.33   81.18
   1   0  -2 2908.81   83.54
  -1   0   2 2867.05   81.44
  -1   0   2 2881.55   82.62
   1   0   2 1244.87   32.28
   1   0   2 1192.27   31.97
  -1   0  -2 1222.40   32.99
  -1   0  -2 1241.44   32.30
   1   0   3  114.01    4.86
   1   0   3  117.96    4.20
  -1   0  -3  114.52    5.01
  -1   0  -3  113.16    4.03
   1   0   4 2017.75   60.16
   1   0   4 2005.75   58.24
  -1   0  -4 1914.98   57.74
  -1   0  -4 1942.54   56.10
   1   0   5   21.81    2.24
   1   0   5   24.18    2.98
  -1   0  -5   20.90    2.23
  -1   0  -5   22.22    3.14
   1   0   6   75.66    4.71
   1   0   6   69.25    3.67
  -1   0  -6   71.66    3.55
  -1   0  -6   68.91    3.66
   1   0   7 1040.06   33.12
   1   0   7  952.74   28.78
  -1   0  -7  979.06   29.66
  -1   0  -7  974.84   31.98
   1   0   8   78.36    6.19
   1   0   8   68.45    4.25
  -1   0  -8   73.60    4.61
  -1   0  -8   73.44    6.64
   1   0   9    6.17    2.46
   1   0   9    9.24    2.65
  -1   0  -9    6.56    2.67
  -1   0  -9    7.54    4.19
   1   0  10   49.72    4.19
   1   0  10   63.40    7.05
  -1   0 -10   52.02    7.37
  -1   0 -10   55.71    3.45
   1   0  11   15.88    3.01
   1   0  11   17.47    5.46
  -1   0 -11   13.43    6.06
  -1   0 -11   15.71    3.50
   1   0  12    1.19    1.99
   1   0  12   -0.29    1.70
  -1   0 -12   -0.20    2.02
  -1   0 -12   -0.63    3.84
   1   0  13   11.81    3.04
   1   0  13   13.03    6.28
  -1   0 -13   10.85    3.69
  -1   0 -13   14.03    7.14
   1   0  14    9.07    3.13
   1   0  14    9.88    6.15
  -1   0 -14   15.99    8.09
  -1   0 -14    9.99    4.44
   1   0  15   26.99    5.35
   1   0  15   23.35    4.18
  -1   0 -15   19.89    9.27
  -1   0 -15   22.51    5.71
   1   0  16    7.83    3.31
   1   0  16    9.28    7.35
  -1   0 -16    6.53    8.09
  -1   0 -16    4.77    3.82
   1   0  17    3.61    3.19
   1   0  17    5.61    4.25
  -1   0 -17    5.81    7.91
  -1   0 -17    3.26    3.78
   1   1 -18    8.06    8.74
  -1   1  18    9.24    4.57
   1   1 -18    4.43    4.22
   1  -1 -18    4.19    5.93
   1  -1 -18    5.99    5.16
  -1  -1  18   12.32    3.85
   1   1 -17    1.05    3.42
  -1   1  17    4.86    5.38
   1   1 -17    2.78    6.84
  -1   1  17    3.95    3.51
   1  -1 -17    2.70    2.62
  -1  -1  17    2.66    6.46
   1  -1 -17    2.66    5.40
  -1  -1  17    3.78    3.10
   1   1 -16   12.25    3.82
  -1   1  16    7.03    7.07
   1   1 -16   10.72    8.11
  -1   1  16   10.29    4.08
   1  -1 -16   -0.44    4.89
   1  -1 -16    6.98    3.82
  -1  -1  16    6.42    7.21
  -1  -1  16   11.59    3.34
   1   1 -15   24.27    4.25
  -1   1  15   23.22    7.50
  -1   1  15   23.17    4.55
   1   1 -15   24.24    8.54
   1  -1 -15   29.19    6.61
   1  -1 -15   13.17    6.77
  -1  -1  15   27.32    7.52
  -1  -1  15   24.21    2.46
  -1   1  14    7.16    6.31
   1   1 -14    9.26    3.29
   1   1 -14    6.77    7.16
  -1   1  14    8.13    3.51
   1  -1 -14    4.61    5.56
  -1  -1  14    5.75    6.08
  -1  -1  14    9.66    2.90
   1  -1 -14   11.61    4.97
   1   1 -13    8.94    6.60
  -1   1  13   10.75    2.63
   1   1 -13   11.68    3.29
  -1   1  13    8.34    6.03
   1  -1 -13   10.19    4.40
   1  -1 -13    7.44    5.36
  -1  -1  13   11.36    3.18
  -1  -1  13    8.70    3.49
   1   1 -12   34.49    3.98
   1   1 -12   29.71    7.29
  -1   1  12   30.15    4.53
  -1   1  12   34.33    4.58
   1  -1 -12   23.29    4.02
  -1  -1  12   28.31    6.50
   1  -1 -12   34.18    3.51
  -1  -1  12   30.27    3.91
  -1   1  11   51.78    5.25
   1   1 -11   58.99    4.67
   1   1 -11   51.66    5.22
  -1   1  11   66.62    7.97
   1  -1 -11   51.55    6.98
  -1  -1  11   54.20    4.49
  -1  -1  11   59.18    7.26
   1  -1 -11   54.47    5.95
   1   1 -10   17.93    5.29
   1   1 -10   21.49    3.39
  -1   1  10   18.55    4.04
  -1   1  10   20.58    5.49
   1  -1 -10   18.25    4.23
  -1  -1  10   20.89    5.07
   1  -1 -10   17.69    4.96
  -1  -1  10   19.26    2.00
   1   1  -9  151.99    7.10
  -1   1   9  149.31    7.80
   1   1  -9  155.98    6.89
  -1   1   9  182.97   10.04
   1  -1  -9  161.14    8.37
   1  -1  -9  145.88    9.04
  -1  -1   9  172.12    9.38
  -1  -1   9  151.55    6.71
   1   1  -8   89.73    6.78
   1   1  -8   95.36    5.05
  -1   1   8   87.24    5.73
  -1   1   8  104.12    4.97
  -1  -1   8   91.95    4.80
   1  -1  -8   90.19    6.50
   1  -1  -8   92.50    4.27
  -1  -1   8   97.11    6.32
   1   1  -7   48.16    3.48
  -1   1   7   42.59    2.71
   1   1  -7   42.06    4.31
  -1   1   7   45.42    2.89
   1  -1  -7   42.30    2.66
  -1  -1   7   41.65    4.01
   1  -1  -7   41.32    2.94
  -1  -1   7   43.07    3.14
   1   1  -6  420.83   12.52
   1   1  -6  410.79   13.67
  -1   1   6  407.57   13.23
  -1   1   6  437.17   14.14
   1  -1  -6  404.16   11.77
   1  -1  -6  406.60   13.56
  -1  -1   6  406.84   12.15
  -1  -1   6  410.58   13.27
   1   1  -5  741.18   19.86
  -1   1   5  774.84   22.81
   1   1  -5  757.72   22.57
  -1   1   5  797.07   23.50
   1  -1  -5  744.16   22.07
  -1  -1   5  748.72   20.98
  -1  -1   5  748.46   22.02
   1  -1  -5  755.38   22.51
   1   1  -4  156.90    5.79
   1   1  -4  147.83    5.87
  -1   1   4  147.94    4.95
  -1   1   4  157.10    6.51
   1  -1  -4  149.18    6.32
   1  -1  -4  151.00    6.21
  -1  -1   4  146.56    5.50
  -1  -1   4  158.08    5.72
   1   1  -3 1716.54   48.61
   1   1  -3 1700.30   48.34
  -1   1   3 1761.13   48.92
  -1   1   3 1738.24   50.37
   1  -1  -3 1723.53   49.46
  -1  -1   3 1645.23   46.23
   1  -1  -3 1679.39   48.62
  -1  -1   3 1657.53   45.83
  -1   1   2  331.09    9.44
   1   1  -2  321.41    8.39
   1   1  -2  334.18    9.54
  -1   1   2  334.73    9.97
   1  -1  -2  328.37    9.34
  -1  -1   2  335.04    9.52
  -1  -1   2  321.29    8.19
   1  -1  -2  318.96    8.26
   1   1  -1  567.69   13.58
   1   1  -1  576.17   15.40
  -1   1   1  557.33   14.51
  -1   1   1  568.44   14.98
   1  -1  -1  573.82   14.98
  -1  -1   1  556.54   13.96
   1  -1  -1  578.66   15.12
   1   1   0  278.39    6.37
  -1   1   0  277.97    7.65
   1   1   0  284.35    8.28
  -1   1   0  264.20    6.44
   1  -1   0  277.71    7.60
   1  -1   0  269.75    6.81
  -1  -1   0  263.24    6.63
  -1  -1   0  237.42    5.35
   1   1   1  223.71    7.15
   1   1   1  223.50    5.52
  -1   1  -1  228.97    5.76
  -1   1  -1  220.97    5.76
  -1   1  -1  230.42    6.88
  -1   1  -1  235.26    6.42
  -1  -1  -1  232.13    5.74
  -1  -1  -1  226.07    7.19
   1   1   2 2435.14   72.06
  -1   1  -2 2483.10   70.23
   1   1   2 2411.48   69.14
  -1   1  -2 2428.10   71.48
   1  -1   2 2462.18   69.77
   1  -1   2 2517.04   73.91
  -1  -1  -2 2409.99   69.17
  -1  -1  -2 2393.13   70.82
   1   1   3 3691.96  112.91
  -1   1  -3 3753.54  117.79
  -1   1  -3 3761.54  113.68
   1   1   3 3768.96  115.66
   1  -1   3 3742.28  116.45
   1  -1   3 3680.12  110.20
  -1  -1  -3 3853.20  119.22
  -1  -1  -3 3803.93  119.20
   1   1   4   91.09    3.40
   1   1   4   91.82    4.36
  -1   1  -4   90.27    4.68
  -1   1  -4   92.59    3.27
   1  -1   4   97.57    3.46
  -1  -1  -4   94.59    4.65
   1  -1   4   97.66    3.76
  -1  -1  -4   94.04    4.50
   1   1   5   40.55    3.38
  -1   1  -5   38.50    2.48
   1   1   5   40.05    3.37
  -1   1  -5   40.43    2.27
   1  -1   5   39.97    3.48
  -1  -1  -5   37.49    3.44
  -1  -1  -5   37.81    3.35
   1  -1   5   38.11    2.17
  -1   1  -6  164.08    6.05
   1   1   6  162.19    5.37
   1   1   6  176.50    7.47
  -1   1  -6  156.18    5.27
   1  -1   6  173.15    7.37
  -1  -1  -6  169.38    5.99
  -1  -1  -6  170.91    6.99
   1  -1   6  162.43    5.30
  -1   1  -7   24.80    2.87
   1   1   7   22.72    3.44
   1   1   7   25.37    2.47
  -1   1  -7   26.44    2.54
  -1  -1  -7   24.44    2.73
  -1  -1  -7   25.69    3.51
   1  -1   7   26.26    2.38
   1  -1   7   26.97    3.90
   1   1   8  108.16    7.08
   1   1   8   92.68    5.80
  -1   1  -8   98.10    4.69
  -1   1  -8   96.42    5.51
   1  -1   8   91.49    4.38
   1  -1   8   95.45    6.91
  -1  -1  -8   91.50    6.05
  -1  -1  -8   93.87    7.34
   1   1   9    1.82    1.93
  -1   1  -9    3.99    1.94
   1   1   9    1.71    2.62
  -1   1  -9    2.50    3.97
   1  -1   9    3.50    1.82
  -1  -1  -9    2.94    3.70
   1  -1   9    2.81    3.32
  -1  -1  -9    2.05    2.76
   1   1  10   15.30    2.23
   1   1  10   19.77    5.05
  -1   1 -10   18.51    5.86
  -1   1 -10   18.57    2.88
   1  -1  10   17.73    2.71
  -1  -1 -10   15.88    5.33
   1  -1  10   15.25    4.88
  -1  -1 -10   16.62    3.96
  -1   1 -11    1.93    1.95
   1   1  11    3.22    2.56
   1   1  11    0.35    2.12
  -1   1 -11    2.17    4.47
   1  -1  11    2.54    3.57
  -1  -1 -11    2.30    2.32
   1  -1  11    2.28    1.87
  -1  -1 -11    1.66    1.66
   1   1  12    8.49    5.08
  -1   1 -12   11.63    6.39
   1   1  12   10.73    3.36
  -1   1 -12   13.25    2.84
   1  -1  12    8.17    5.15
  -1  -1 -12    9.98    5.85
   1  -1  12   11.91    2.68
  -1  -1 -12    9.55    3.90
   1   1  13    8.13    3.68
  -1   1 -13    5.68    2.62
   1   1  13    2.84    3.01
  -1   1 -13    7.27    6.23
   1  -1  13    8.55    2.55
   1  -1  13    5.15    3.11
  -1  -1 -13    4.13    5.30
  -1  -1 -13    5.71    3.68
   1   1  14   29.16    8.67
   1   1  14   19.97    4.86
  -1   1 -14   19.15    3.91
  -1   1 -14   22.44    5.99
   1  -1  14   24.50    3.74
   1  -1  14   23.31    6.97
  -1  -1 -14   15.16    7.41
  -1  -1 -14   19.68    5.50
   1   1  15    3.57    2.94
  -1   1 -15    5.62    8.31
   1   1  15    6.26    4.04
  -1   1 -15    5.23    3.16
   1  -1  15    3.63    2.36
   1  -1  15    1.76    4.99
  -1  -1 -15    3.69    4.54
  -1  -1 -15    2.82    6.44
   1   1  16   -0.46    5.54
  -1   1 -16    0.65    2.50
  -1   1 -16    1.24    7.18
   1   1  16    0.45    2.16
   1  -1  16   -0.76    4.00
   1  -1  16   -0.93    1.75
  -1  -1 -16    1.10    2.92
  -1  -1 -16   -0.28    3.72
   1   1  17    5.59    3.25
  -1   1 -17    3.69    4.19
  -1   1 -17    3.78    8.82
   1   1  17    4.60    4.55
   1  -1  17    2.44    2.85
   1  -1  17    3.57    5.76
  -1  -1 -17    4.31    6.51
  -1  -1 -17    2.82    5.21
  -1   2  17    3.78    3.61
   1   2 -17    6.27    5.38
   1   2 -17    7.28    3.27
  -1   2  17    3.89    6.56
   1  -2 -17    6.73    6.76
  -1  -2  17    2.54    2.50
  -1  -2  17    4.02    5.27
   1  -2 -17    3.36    5.14
   1   2 -16    6.37    2.87
  -1   2  16    1.88    2.70
   1   2 -16    2.60    8.54
  -1   2  16    4.62    5.62
   1  -2 -16    4.48    5.66
  -1  -2  16    2.59    2.76
   1  -2 -16    1.14    2.80
  -1  -2  16    1.46    2.26
  -1   2  15    6.75    4.04
   1   2 -15    6.53    8.26
   1   2 -15    7.73    3.00
  -1   2  15    4.71    4.41
   1  -2 -15    6.73    5.74
  -1  -2  15    2.79    5.02
  -1  -2  15   10.56    2.67
   1  -2 -15    4.82    4.78
   1   2 -14   37.81    4.07
   1   2 -14   23.80    9.50
  -1   2  14   36.35    8.50
  -1   2  14   28.67    5.32
   1  -2 -14   17.67    5.79
  -1  -2  14   33.66    3.63
   1  -2 -14   28.43    4.57
  -1  -2  14   22.71    6.07
  -1   2  13   30.41    3.60
   1   2 -13   34.40    3.67
   1   2 -13   32.07    8.22
  -1   2  13   30.36    7.90
   1  -2 -13   16.55    5.73
  -1  -2  13   30.85    3.44
   1  -2 -13   30.79    6.54
  -1  -2  13   24.11    6.29
   1   2 -12    8.89    5.77
  -1   2  12   12.05    4.05
   1   2 -12   15.60    2.75
  -1   2  12   10.08    6.26
   1  -2 -12    6.21    4.47
   1  -2 -12    7.44    5.03
  -1  -2  12    7.47    4.68
  -1  -2  12   12.36    2.65
   1   2 -11   14.91    5.59
  -1   2  11   15.81    4.02
  -1   2  11   13.15    3.45
   1   2 -11   18.69    3.08
   1  -2 -11   12.32    4.42
   1  -2 -11   14.72    4.68
  -1  -2  11   16.11    2.69
  -1  -2  11   10.05    2.76
  -1   2  10   29.13    5.90
   1   2 -10   23.14    3.79
   1   2 -10   28.64    3.24
  -1   2  10   23.19    4.83
   1  -2 -10   20.75    4.57
  -1  -2  10   23.79    3.20
  -1  -2  10   27.38    3.06
   1  -2 -10   23.02    4.93
   1   2  -9   48.03    6.38
   1   2  -9   57.65    4.33
  -1   2   9   59.86    6.38
  -1   2   9   49.07    3.72
   1  -2  -9   41.79    5.14
   1  -2  -9   51.98    5.75
  -1  -2   9   52.38    3.70
  -1  -2   9   51.77    3.87
   1   2  -8    9.86    2.45
   1   2  -8    6.57    3.61
  -1   2   8    8.58    2.18
  -1   2   8    7.89    3.65
   1  -2  -8    6.27    3.67
  -1  -2   8    8.95    2.26
   1  -2  -8    6.33    3.10
  -1  -2   8    5.79    3.01
   1   2  -7  390.41   14.56
  -1   2   7  423.84   15.54
   1   2  -7  396.08   12.75
  -1   2   7  375.10   14.26
   1  -2  -7  377.92   14.13
  -1  -2   7  381.07   12.22
  -1  -2   7  371.63   13.22
   1  -2  -7  382.76   14.74
   1   2  -6   18.08    2.20
   1   2  -6   21.20    2.69
  -1   2   6   21.95    3.49
  -1   2   6   16.86    3.72
   1  -2  -6   21.17    3.15
  -1  -2   6   19.83    1.83
   1  -2  -6   21.15    3.70
  -1  -2   6   21.36    2.51
   1   2  -5   30.88    2.14
   1   2  -5   29.24    2.72
  -1   2   5   31.35    3.29
  -1   2   5   27.27    2.27
  -1  -2   5   30.65    1.74
   1  -2  -5   31.45    3.62
   1  -2  -5   29.57    3.04
  -1  -2   5   29.51    2.61
  -1   2   4   61.27    3.66
   1   2  -4   58.95    3.43
   1   2  -4   58.31    3.22
  -1   2   4   57.15    2.88
   1  -2  -4   59.49    4.13
  -1  -2   4   59.90    3.31
  -1  -2   4   57.22    2.95
   1  -2  -4   58.23    3.43
   1   2  -3   82.54    3.80
   1   2  -3   88.12    4.01
  -1   2   3   90.68    4.01
  -1   2   3   84.41    4.59
  -1  -2   3   82.28    3.16
   1  -2  -3   82.08    3.65
   1  -2  -3   84.02    4.45
  -1  -2   3   87.01    3.99
  -1   2   2   85.58    3.66
   1   2  -2   82.41    2.86
   1   2  -2   82.11    3.89
   1   2  -2   82.69    2.87
   1   2  -2   81.61    3.94
  -1   2   2   78.27    4.15
   1  -2  -2   76.95    4.03
   1  -2  -2   77.88    3.38
   1   2  -1  206.31    7.11
   1   2  -1  206.34    6.01
   1   2  -1  217.66    5.98
   1   2  -1  210.39    5.77
  -1   2   1  200.89    6.19
  -1   2   1  195.00    5.62
   1  -2  -1  197.95    6.67
   1  -2  -1  197.42    6.03
  -1   2   0  101.87    3.79
   1   2   0   90.02    2.61
   1   2   0   96.87    4.68
  -1   2   0   99.19    3.95
  -1  -2   0   89.00    2.59
  -1  -2   0  101.06    4.55
   1  -2   0  105.09    3.89
   1  -2   0  102.55    3.99
   1   2   1  368.34    9.80
   1   2   1  348.73   11.18
  -1   2  -1  363.39   10.08
  -1   2  -1  354.11    9.94
  -1   2  -1  344.57    9.82
  -1   2  -1  350.55    9.95
  -1  -2  -1  338.47   10.86
  -1  -2  -1  337.54    8.94
   1   2   2  382.91   12.47
   1   2   2  406.76   11.53
  -1   2  -2  392.38   11.47
  -1   2  -2  369.79   11.01
  -1   2  -2  376.27   11.14
  -1   2  -2  394.07   10.81
  -1  -2  -2  368.67   11.88
  -1  -2  -2  359.61    9.55
   1   2   3  180.89    7.37
   1   2   3  192.48    6.13
  -1   2  -3  174.11    6.42
  -1   2  -3  179.76    5.40
  -1  -2  -3  180.24    5.66
  -1  -2  -3  178.96    5.76
   1   2   4   21.76    3.14
   1   2   4   23.55    3.29
  -1   2  -4   19.99    2.82
  -1   2  -4   22.37    2.23
   1  -2   4   20.57    1.72
   1  -2   4   20.32    2.59
  -1  -2  -4   17.94    3.13
  -1  -2  -4   19.10    2.17
   1   2   5   13.80    3.22
   1   2   5   12.98    2.50
  -1   2  -5   12.23    2.24
  -1   2  -5   10.77    1.81
   1  -2   5   12.27    1.59
   1  -2   5   12.64    1.61
  -1  -2  -5    9.26    2.32
  -1  -2  -5   12.93    1.87
  -1   2  -6   14.99    3.56
   1   2   6   15.63    3.61
   1   2   6   14.83    3.22
  -1   2  -6   18.31    2.07
   1  -2   6   17.50    1.85
  -1  -2  -6   14.16    3.64
  -1  -2  -6   13.77    2.97
   1  -2   6   16.49    3.12
  -1   2  -7   59.66    3.17
   1   2   7   56.65    5.33
   1   2   7   61.90    5.42
  -1   2  -7   55.80    5.82
   1  -2   7   52.85    4.92
  -1  -2  -7   48.91    4.76
  -1  -2  -7   57.05    5.43
   1  -2   7   57.49    3.03
   1   2   8   50.83    5.50
  -1   2  -8   54.49    6.39
  -1   2  -8   55.30    3.20
   1   2   8   63.10    6.20
   1  -2   8   57.61    3.14
   1  -2   8   57.41    5.52
  -1  -2  -8   55.98    5.66
  -1  -2  -8   45.23    5.17
   1   2   9  151.57    9.25
  -1   2  -9  147.17   10.54
   1   2   9  130.48    8.11
  -1   2  -9  135.17    5.44
   1  -2   9  127.48    6.28
   1  -2   9  123.12    5.03
  -1  -2  -9  140.23    8.95
  -1  -2  -9  111.36    7.69
   1   2  10   68.51    6.31
   1   2  10   85.18    7.65
  -1   2 -10   73.84    4.02
  -1   2 -10   76.97    8.56
   1  -2  10   65.95    6.53
   1  -2  10   68.49    3.68
  -1  -2 -10   56.55    6.33
  -1  -2 -10   73.52    7.20
   1   2  11   -0.58    3.23
   1   2  11    1.01    2.63
  -1   2 -11    0.75    2.24
  -1   2 -11    1.86    2.64
   1  -2  11    1.07    1.35
  -1  -2 -11    1.50    3.05
   1  -2  11   -0.45    2.85
  -1  -2 -11    0.67    3.32
   1   2  12    5.54    5.10
   1   2  12    6.33    3.76
  -1   2 -12    4.71    6.13
  -1   2 -12    8.65    2.21
   1  -2  12    7.86    1.98
  -1  -2 -12    4.16    4.15
   1  -2  12    5.25    4.20
  -1  -2 -12    6.13    4.55
   1   2  13    0.06    1.75
   1   2  13   -1.04    2.08
  -1   2 -13    0.20    1.29
  -1   2 -13   -1.70    3.97
  -1  -2 -13    0.27    2.75
   1  -2  13    0.23    1.63
   1  -2  13   -0.12    1.18
  -1  -2 -13   -0.36    1.55
   1   2  14   -1.04    2.62
   1   2  14    0.55    4.60
  -1   2 -14    2.84    3.54
  -1   2 -14    0.72    2.50
  -1  -2 -14    1.08    3.48
   1  -2  14    0.14    1.95
   1  -2  14    0.79    1.38
  -1  -2 -14    0.20    3.80
   1   2  15    0.18    5.61
   1   2  15    0.89    2.59
  -1   2 -15    0.76    7.33
  -1   2 -15    1.29    2.06
   1  -2  15   -0.12    3.83
   1  -2  15    0.53    1.53
  -1  -2 -15    0.78    3.82
  -1  -2 -15    0.82    3.68
   1   2  16   21.41   10.09
   1   2  16   23.49    6.29
  -1   2 -16   17.50    3.93
  -1   2 -16   27.97   13.16
  -1  -2 -16   14.02    6.05
   1  -2  16   18.22    3.96
   1  -2  16   22.80    7.15
  -1  -2 -16    8.72    6.19
   1   3 -16    3.93    6.34
  -1   3  16    5.94    4.58
   1   3 -16   13.16    3.08
  -1   3  16    5.97    8.53
   1  -3 -16    5.61    6.11
  -1  -3  16    3.84    2.95
   1  -3 -16    6.25    4.19
  -1  -3  16   11.61    2.57
   1   3 -15   10.05    2.87
   1   3 -15    2.80    9.06
  -1   3  15    5.73    2.93
  -1   3  15    3.35    7.25
   1  -3 -15    4.82    3.69
  -1  -3  15    0.70    2.64
   1  -3 -15    6.00    5.63
  -1  -3  15    9.74    2.35
  -1   3  14    3.12    6.54
   1   3 -14    2.70    7.66
   1   3 -14    9.02    2.57
  -1   3  14    5.52    4.29
   1  -3 -14    6.10    3.16
  -1  -3  14    8.01    2.32
  -1  -3  14    2.71    4.06
   1  -3 -14    2.55    3.23
  -1   3  13    1.34    3.47
   1   3 -13    3.95    2.28
   1   3 -13    2.00    5.39
  -1   3  13    1.78    3.55
   1  -3 -13    2.58    2.66
  -1  -3  13    1.15    3.17
  -1  -3  13    3.47    1.97
   1  -3 -13    2.26    2.53
   1   3 -12    1.55    5.50
  -1   3  12   10.76    6.42
  -1   3  12   13.71    3.04
   1  -3 -12    9.97    4.80
   1  -3 -12    9.61    4.42
  -1  -3  12   17.70    2.78
  -1  -3  12    8.52    3.91
   1   3 -11   18.00    3.08
   1   3 -11    6.68    3.41
  -1   3  11   12.18    4.66
  -1   3  11    9.55    5.73
   1  -3 -11    8.28    4.40
  -1  -3  11   15.63    2.64
   1  -3 -11   10.50    4.91
  -1  -3  11    8.20    3.51
   1   3 -10   40.94    6.62
   1   3 -10   42.01    3.57
  -1   3  10   53.26    7.09
  -1   3  10   42.02    5.98
   1  -3 -10   37.08    5.35
  -1  -3  10   43.50    3.64
   1  -3 -10   39.02    4.18
   1   3  -9  133.91    6.15
  -1   3   9  117.62    8.46
   1   3  -9  114.24    8.71
  -1   3   9  152.84    9.29
   1  -3  -9  112.71    7.52
  -1  -3   9   97.00    6.26
  -1  -3   9  118.83    5.49
   1  -3  -9  123.39    8.75
   1   3  -8   85.19    4.93
   1   3  -8   76.62    6.60
  -1   3   8   95.38    7.22
  -1   3   8   70.95    6.77
   1  -3  -8   65.18    5.57
   1  -3  -8   69.66    6.68
  -1  -3   8   57.12    4.71
  -1  -3   8   75.24    4.46
   1   3  -7   20.81    4.87
   1   3  -7   48.01    3.83
  -1   3   7   41.15    5.51
  -1   3   7   48.14    5.34
  -1  -3   7   45.96    3.59
   1  -3  -7   41.96    5.47
   1  -3  -7   40.65    4.33
  -1  -3   7   34.03    3.55
   1   3  -6    9.73    2.56
  -1   3   6   11.54    3.25
   1   3  -6    9.58    2.85
  -1   3   6   11.71    3.75
   1  -3  -6    7.99    3.67
   1  -3  -6   11.49    2.55
  -1  -3   6    7.12    2.21
  -1  -3   6   10.71    2.33
  -1   3   5    5.76    3.14
   1   3  -5    5.37    2.11
   1   3  -5    3.70    1.07
   1   3  -5    5.96    1.39
  -1   3   5    8.23    2.41
   1  -3  -5    6.29    1.83
  -1  -3   5    1.67    1.27
   1  -3  -5    6.89    2.14
   1   3  -4   11.97    1.64
   1   3  -4   10.61    1.91
   1   3  -4   15.31    2.51
   1   3  -4   11.36    2.19
  -1   3   4   12.56    3.67
  -1   3   4   14.53    2.71
   1  -3  -4   11.30    3.30
   1  -3  -4   12.28    2.25
  -1   3   3  139.93    7.52
   1   3  -3  143.50    5.27
   1   3  -3  139.41    6.23
   1   3  -3  133.98    4.80
   1   3  -3  139.81    5.78
  -1   3   3  154.48    6.22
   1  -3  -3  139.59    6.85
   1  -3  -3  132.10    5.13
   1   3  -2  269.49    8.46
   1   3  -2  264.07    7.75
   1   3  -2  248.83    7.89
  -1   3   2  282.66    9.21
   1   3  -2  256.34    9.71
  -1   3   2  267.25   10.66
   1  -3  -2  254.22    9.72
   1  -3  -2  261.94    8.28
  -1   3   1  174.56    6.09
   1   3  -1  165.52    7.22
   1   3  -1  164.73    4.92
   1   3  -1  174.50    5.10
   1   3  -1  170.33    7.46
  -1   3   1  168.41    6.02
   1  -3  -1  159.14    5.67
   1  -3  -1  154.72    6.62
   1   3   0  141.34    6.94
   1   3   0  165.72    5.39
  -1   3   0  150.49    6.64
  -1   3   0  156.68    5.65
   1  -3   0  132.11    5.73
   1  -3   0  142.49    5.27
   1   3   1   53.22    4.72
   1   3   1   56.32    2.58
  -1   3  -1   54.48    3.11
  -1   3  -1   53.29    3.09
  -1   3  -1   50.62    3.63
  -1   3  -1   49.53    3.43
  -1  -3  -1   51.47    2.70
  -1  -3  -1   49.39    4.40
   1   3   2  122.39    7.00
   1   3   2  129.54    4.56
  -1   3  -2  119.05    4.99
  -1   3  -2  122.33    5.12
  -1   3  -2  121.54    5.02
  -1   3  -2  120.13    5.08
  -1  -3  -2  106.64    3.69
  -1  -3  -2  117.21    6.39
   1   3   3   49.48    3.52
   1   3   3   56.74    3.31
  -1   3  -3   49.59    3.62
  -1   3  -3   50.65    3.16
  -1   3  -3   50.35    3.51
  -1   3  -3   51.51    3.25
  -1  -3  -3   46.33    2.57
  -1  -3  -3   50.23    4.76
   1   3   4   19.29    2.68
   1   3   4   18.97    4.18
  -1   3  -4   17.08    3.11
  -1   3  -4   16.89    2.13
  -1   3  -4   16.97    2.68
  -1   3  -4   16.84    2.17
  -1  -3  -4   15.58    2.07
  -1  -3  -4   16.25    3.85
   1   3   5  143.55    8.81
   1   3   5  151.52    7.99
  -1   3  -5  137.55    5.27
  -1   3  -5  135.86    7.37
  -1   3  -5  119.84    6.13
  -1   3  -5  134.03    5.27
  -1  -3  -5  124.13    7.74
  -1  -3  -5  127.47    5.53
   1   3   6  373.41   15.84
   1   3   6  412.20   14.81
  -1   3  -6  390.85   13.17
  -1   3  -6  358.08   14.14
  -1  -3  -6  336.66   14.42
  -1  -3  -6  302.43   11.09
   1   3   7  179.91   10.07
  -1   3  -7  192.22    7.88
  -1   3  -7  187.98   10.27
   1  -3   7  176.57    6.35
  -1  -3  -7  159.07    7.63
   1  -3   7  172.29    8.52
  -1  -3  -7  171.82    9.68
  -1   3  -8  114.20    8.68
   1   3   8  119.36    8.18
   1   3   8   89.49    7.90
  -1   3  -8  123.72    5.84
   1  -3   8  109.38    7.19
  -1  -3  -8  114.85    6.03
  -1  -3  -8  101.84    6.61
   1  -3   8  119.79    4.86
   1   3   9    9.29    4.39
   1   3   9    8.57    4.40
  -1   3  -9   10.29    5.31
  -1   3  -9   13.34    2.28
   1  -3   9   13.67    1.96
  -1  -3  -9    8.03    3.40
   1  -3   9    7.97    3.61
  -1  -3  -9   10.35    4.38
   1   3  10    8.37    4.27
  -1   3 -10   11.10    1.87
   1   3  10    5.75    4.63
  -1   3 -10    5.96    5.39
   1  -3  10    5.12    3.25
  -1  -3 -10    6.34    4.22
  -1  -3 -10    5.45    2.18
   1  -3  10   10.45    2.34
   1   3  11    9.42    4.42
  -1   3 -11   13.28    2.03
  -1   3 -11    8.40    6.33
   1   3  11    7.51    4.94
   1  -3  11    4.72    3.57
   1  -3  11   12.77    1.90
  -1  -3 -11    6.72    4.08
  -1  -3 -11    9.09    5.03
   1   3  12    2.28    4.31
  -1   3 -12    5.02    6.28
   1   3  12    4.32    3.79
  -1   3 -12    5.69    2.43
   1  -3  12    0.78    2.99
  -1  -3 -12    1.88    4.37
  -1  -3 -12    1.72    3.74
   1  -3  12    2.80    1.64
   1   3  13    5.69    2.66
   1   3  13    2.55    5.73
  -1   3 -13   11.04    2.26
  -1   3 -13    5.79    7.79
  -1  -3 -13    5.69    5.37
   1  -3  13    8.59    1.99
   1  -3  13    3.06    3.67
  -1  -3 -13    3.60    4.75
   1   3  14    2.69    3.52
   1   3  14    2.82    2.86
  -1   3 -14    6.49    7.53
  -1   3 -14    1.86    1.93
   1  -3  14    3.18    2.40
  -1  -3 -14    3.38    4.69
   1  -3  14    0.19    3.35
  -1  -3 -14    2.66    4.33
   1   3  15   11.26    8.09
   1   3  15    5.84    4.75
  -1   3 -15    9.42    9.57
   1  -3  15    4.44    4.02
  -1  -3 -15    5.88    5.77
  -1  -3 -15    8.89    5.42
   1   4 -14   -0.58    5.59
   1   4 -14    0.28    1.76
  -1   4  14    1.93    3.35
  -1   4  14    0.19    5.04
   1  -4 -14    0.24    3.07
   1  -4 -14    0.90    2.30
  -1  -4  14    0.77    1.71
  -1  -4  14   -0.15    2.93
   1   4 -13    0.72    1.64
   1   4 -13    0.37    4.64
  -1   4  13    1.55    3.82
  -1   4  13   -1.14    5.78
   1  -4 -13    0.35    2.94
  -1  -4  13    1.96    1.79
   1  -4 -13    0.53    2.31
  -1  -4  13    0.19    2.82
   1   4 -12    5.71    2.65
  -1   4  12    0.99    5.02
   1   4 -12    0.43    5.40
  -1   4  12    1.95    4.26
   1  -4 -12    3.82    2.84
  -1  -4  12    3.62    1.96
   1  -4 -12    1.66    3.44
  -1  -4  12    0.41    2.82
   1   4 -11   -0.06    3.71
   1   4 -11    1.09    1.68
  -1   4  11    1.30    4.21
  -1   4  11    1.00    3.68
   1  -4 -11    1.32    3.43
  -1  -4  11    1.54    2.27
   1  -4 -11   -0.33    2.50
  -1  -4  11    1.23    1.45
   1   4 -10    3.82    2.09
   1   4 -10    0.81    1.26
  -1   4  10    4.14    4.17
   1   4 -10    3.54    3.91
  -1   4  10    2.71    4.01
   1  -4 -10    2.74    2.42
   1  -4 -10    3.02    3.80
  -1  -4  10    3.19    1.55
   1   4  -9    1.80    2.07
   1   4  -9    1.95    1.19
   1   4  -9    2.98    3.38
  -1   4   9    0.84    2.91
  -1   4   9    3.04    3.09
   1  -4  -9    1.75    3.69
   1  -4  -9    2.42    2.49
  -1  -4   9    0.13    1.17
   1   4  -8   29.74    5.61
   1   4  -8   47.22    3.76
  -1   4   8   28.13    6.18
   1   4  -8   48.06    4.14
  -1   4   8   42.69    4.25
   1  -4  -8   43.52    6.15
   1  -4  -8   38.38    4.52
   1   4  -7   38.29    3.72
   1   4  -7   12.98    4.61
   1   4  -7   34.63    3.34
   1   4  -7   22.22    2.87
  -1   4   7   32.89    5.34
  -1   4   7   32.01    5.76
   1  -4  -7   32.39    5.48
   1  -4  -7   29.71    3.54
   1   4  -6  105.64    5.66
   1   4  -6  109.04    6.10
  -1   4   6  142.01    8.00
  -1   4   6  113.12    8.86
   1  -4  -6  102.83    5.60
   1  -4  -6  101.45    7.71
   1   4  -5  251.29   10.01
   1   4  -5  243.72    9.80
  -1   4   5  259.25   12.99
  -1   4   5  298.77   11.53
   1  -4  -5  218.57    8.42
   1  -4  -5  225.49   10.98
   1   4  -4   15.80    2.74
   1   4  -4   15.06    2.89
   1   4  -4   18.72    3.40
  -1   4   4   17.79    4.85
   1   4  -4   22.11    3.41
  -1   4   4   28.13    3.17
   1  -4  -4   22.29    2.52
   1  -4  -4   20.52    4.15
   1   4  -3    8.58    2.60
   1   4  -3    8.42    1.85
   1   4  -3    7.22    2.12
  -1   4   3   11.97    3.11
   1   4  -3   11.00    2.86
  -1   4   3    8.39    4.01
   1  -4  -3    9.10    3.19
   1  -4  -3   10.11    1.83
   1   4  -2   11.68    2.36
   1   4  -2   10.49    2.12
   1   4  -2   11.02    3.08
   1   4  -2   13.00    2.11
  -1   4   2    9.34    3.49
   1  -4  -2   11.39    1.96
   1  -4  -2    9.99    3.14
   1   4  -1   60.75    5.31
   1   4  -1   69.27    2.98
   1   4  -1   62.70    5.53
  -1   4   1   62.91    5.77
   1   4  -1   68.15    3.57
   1  -4  -1   62.84    3.37
   1  -4  -1   54.97    4.61
   1   4   0   15.39    4.26
   1   4   0   19.43    1.63
   1   4   0   22.32    1.80
   1   4   0   16.02    4.14
  -1   4   0   15.97    3.50
  -1   4   0   18.26    3.78
  -1   4   0   20.49    2.42
  -1   4   0   19.92    2.31
   1   4   1   71.61    6.42
   1   4   1   74.61    3.07
  -1   4  -1   73.16    5.36
  -1   4  -1   69.63    4.86
  -1   4  -1   75.91    3.79
  -1   4  -1   78.82    3.98
  -1  -4  -1   65.50    2.75
   1   4   2   39.42    5.88
   1   4   2   44.19    2.73
  -1   4  -2   34.45    4.11
  -1   4  -2   32.76    3.33
  -1   4  -2   35.87    3.09
  -1   4  -2   34.07    3.82
  -1  -4  -2   35.55    2.62
  -1  -4  -2   31.46    4.60
   1   4   3  217.78   12.00
   1   4   3  241.95    8.42
  -1   4  -3  226.75    8.71
  -1   4  -3  189.32    7.61
  -1   4  -3  190.56    7.60
  -1   4  -3  200.18    8.06
  -1  -4  -3  180.70    9.56
  -1  -4  -3  179.94    5.96
   1   4   4   95.20    8.14
   1   4   4  113.08    5.57
  -1   4  -4   94.35    5.04
  -1   4  -4   82.80    4.60
  -1   4  -4  101.56    5.90
  -1   4  -4   92.09    4.81
  -1  -4  -4   84.61    6.83
  -1  -4  -4   79.29    3.73
   1   4   5   60.24    4.42
   1   4   5   71.31    7.67
  -1   4  -5   63.70    5.32
  -1   4  -5   59.58    3.73
  -1   4  -5   56.59    3.86
  -1   4  -5   41.78    4.04
  -1  -4  -5   53.60    5.79
  -1  -4  -5   49.61    3.25
   1   4   6   15.30    4.87
   1   4   6    9.95    3.10
  -1   4  -6   12.75    2.20
  -1   4  -6   14.41    3.48
  -1   4  -6   11.49    2.15
  -1   4  -6    8.43    2.61
  -1  -4  -6   11.78    2.69
  -1  -4  -6    7.10    2.66
   1   4   7    3.04    3.92
   1   4   7    2.48    2.66
  -1   4  -7    3.02    1.51
  -1   4  -7    1.30    1.26
  -1   4  -7    2.28    3.20
  -1   4  -7    2.90    1.71
  -1  -4  -7    1.75    1.80
  -1  -4  -7    3.63    3.48
   1   4   8   14.52    3.12
   1   4   8    7.45    3.83
  -1   4  -8   13.08    2.83
  -1   4  -8   12.41    4.64
  -1   4  -8    8.34    2.94
  -1   4  -8   13.37    2.07
  -1  -4  -8    9.46    2.86
  -1  -4  -8    5.87    2.42
   1   4   9   22.98    3.64
   1   4   9   11.16    5.18
  -1   4  -9   12.98    3.44
  -1   4  -9    2.05    6.18
  -1  -4  -9   11.95    3.04
  -1  -4  -9   20.77    5.10
   1   4  10   21.77    5.69
   1   4  10   15.76    5.80
  -1   4 -10   10.96    3.72
  -1   4 -10   12.47    7.09
  -1  -4 -10   23.04    5.49
  -1  -4 -10   11.56    3.50
   1   4  11    1.19    3.83
   1   4  11    1.90    3.63
  -1   4 -11    0.80    1.20
  -1   4 -11    0.36    1.47
  -1   4 -11    0.28    4.64
  -1   4 -11    0.49    1.70
  -1  -4 -11    1.00    2.14
  -1  -4 -11   -0.39    3.66
   1   4  12    2.14    3.54
  -1   4 -12    1.28    3.37
   1   4  12    0.96    3.66
  -1   4 -12    1.22    1.47
  -1   4 -12    0.96    1.63
   1  -4  12    0.41    1.07
  -1  -4 -12    0.14    2.49
  -1  -4 -12    0.27    4.07
   1   4  13    1.17    3.67
   1   4  13   -0.53    3.18
  -1   4 -13    0.08    1.19
  -1   4 -13    1.04    4.37
  -1  -4 -13    0.93    2.98
  -1  -4 -13   -0.61    1.87
   1   5 -12   -0.04    4.95
  -1   5  12    1.93    4.07
  -1   5  12   -0.76    4.76
   1   5 -12    2.55    1.83
   1  -5 -12    1.36    2.81
   1  -5 -12    1.75    2.35
   1   5 -11    1.28    1.92
   1   5 -11    2.71    2.03
   1   5 -11    1.27    4.71
  -1   5  11    4.22    4.91
  -1   5  11    4.53    5.36
   1  -5 -11    1.31    4.45
   1  -5 -11    1.60    2.53
   1   5 -10    0.71    1.86
   1   5 -10   -3.32    3.53
   1   5 -10    0.53    1.61
   1   5 -10    0.08    1.64
  -1   5  10    0.98    4.04
  -1   5  10    1.03    3.87
   1  -5 -10    2.45    2.03
   1  -5 -10    0.03    3.56
   1   5  -9    2.52    3.87
   1   5  -9    2.62    2.45
   1   5  -9    3.78    2.07
  -1   5   9    3.58    4.45
   1   5  -9    1.85    1.99
  -1   5   9    5.62    4.56
   1  -5  -9    0.87    2.10
   1  -5  -9    4.38    4.09
   1   5  -8    0.43    2.07
   1   5  -8    0.77    1.69
   1   5  -8    1.73    3.05
   1   5  -8    2.12    2.07
  -1   5   8    3.75    2.58
  -1   5   8    2.60    3.56
   1  -5  -8    2.98    3.60
   1  -5  -8    1.98    1.77
   1   5  -7    0.50    1.29
   1   5  -7    0.68    2.66
   1   5  -7    1.39    1.98
  -1   5   7    2.21    3.67
  -1   5   7    1.00    3.17
   1   5  -7    0.96    2.09
   1  -5  -7    1.63    1.67
   1  -5  -7    0.83    2.96
   1   5  -6    0.20    1.13
   1   5  -6   -0.19    1.68
   1   5  -6   -0.52    1.72
  -1   5   6    0.05    2.22
  -1   5   6    1.47    3.06
   1  -5  -6    1.98    2.33
   1  -5  -6    0.31    1.73
   1   5  -5    9.20    2.93
   1   5  -5    9.44    1.95
   1   5  -5   14.98    3.29
  -1   5   5   22.29    3.79
   1   5  -5   22.14    3.72
  -1   5   5   16.72    5.47
   1  -5  -5   15.63    2.20
   1  -5  -5   16.28    4.21
   1   5  -4   27.87    4.44
   1   5  -4   13.21    2.73
   1   5  -4   18.71    2.89
   1   5  -4   23.35    3.94
  -1   5   4   36.54    3.70
  -1   5   4   18.11    3.92
   1  -5  -4   25.01    2.44
   1  -5  -4   23.58    4.48
   1   5  -3   71.03    5.65
   1   5  -3   43.65    5.41
   1   5  -3   59.65    4.15
   1   5  -3   54.91    6.07
  -1   5   3   92.41    4.78
  -1   5   3   54.17    8.08
   1  -5  -3   71.85    3.68
   1  -5  -3   58.28    5.84
   1   5  -2   15.04    2.47
   1   5  -2   15.50    3.02
   1   5  -2   15.91    1.87
   1   5  -2   11.74    2.79
  -1   5   2    4.03    2.45
  -1   5   2   -1.18    1.42
   1   5  -1    9.52    4.39
   1   5  -1   18.42    1.90
   1   5  -1   11.18    3.66
   1   5  -1   15.73    2.44
  -1   5   1    9.06    4.18
  -1   5   1   13.98    4.25
  -1   5   1   21.52    2.76
   1   5   0    1.53    3.28
   1   5   0    1.15    2.70
  -1   5   0   -0.46    2.12
  -1   5   0    1.78    1.26
  -1   5   0   -0.49    2.71
   1   5   1   26.34    5.59
   1   5   1   17.33    4.41
  -1   5  -1   14.01    3.25
  -1   5  -1   25.63    2.60
  -1   5  -1   15.02    4.36
  -1   5  -1   27.21    3.48
   1   5   2    7.72    2.23
   1   5   2    2.44    2.56
   1   5   2    5.02    4.36
  -1   5  -2    3.13    1.80
  -1   5  -2    2.16    2.48
  -1   5  -2    1.82    2.14
  -1   5  -2    3.13    1.87
   1   5   3    5.82    2.63
   1   5   3    5.92    2.82
  -1   5  -3    5.78    2.70
  -1   5  -3    4.65    2.60
  -1   5  -3    5.08    2.31
  -1   5  -3    5.68    2.40
  -1  -5  -3    5.71    2.02
  -1  -5  -3    4.78    1.19
   1   5   4   14.01    2.89
   1   5   4   19.28    3.96
  -1   5  -4    7.92    2.25
  -1   5  -4   14.14    4.24
  -1   5  -4    8.62    2.91
  -1   5  -4    9.50    2.52
  -1  -5  -4    7.55    1.99
  -1  -5  -4   11.24    4.20
   1   5   5    0.52    3.35
   1   5   5    0.40    1.61
  -1   5  -5    0.47    1.44
  -1   5  -5    0.68    1.60
  -1   5  -5    0.13    1.53
  -1   5  -5   -0.22    2.36
  -1  -5  -5    1.17    2.79
  -1  -5  -5    0.70    1.21
   1   5   6    5.29    2.90
   1   5   6    8.46    5.07
  -1   5  -6    2.94    2.38
  -1   5  -6    4.86    2.39
  -1   5  -6    7.74    2.20
  -1   5  -6    6.37    3.20
  -1  -5  -6    4.14    1.73
  -1  -5  -6    8.73    2.51
   1   5   7    6.21    5.04
   1   5   7    4.44    3.22
  -1   5  -7    6.16    2.14
  -1   5  -7    1.77    1.95
  -1   5  -7    1.19    1.85
  -1   5  -7    3.93    3.75
  -1  -5  -7    5.44    3.78
  -1  -5  -7    2.58    1.57
   1   5   8    2.70    4.18
   1   5   8    0.95    2.90
  -1   5  -8    0.92    1.87
  -1   5  -8    0.90    1.58
  -1   5  -8    0.46    3.35
  -1   5  -8    0.20    1.55
  -1  -5  -8    0.17    1.88
  -1  -5  -8    0.84    1.89
   1   5   9    2.59    2.72
   1   5   9    1.97    3.77
  -1   5  -9    1.46    1.85
  -1   5  -9    2.53    1.68
  -1   5  -9    2.88    5.11
  -1   5  -9    2.68    2.34
  -1  -5  -9    0.71    1.89
  -1  -5  -9    0.54    3.65
   1   5  10    3.21    3.95
   1   5  10    5.61    4.98
  -1   5 -10    4.98    5.37
  -1   5 -10    2.13    2.36
  -1  -5 -10    1.29    3.83
  -1  -5 -10    1.10    1.84
   1   5  11    3.83    4.04
   1   5  11    0.56    4.67
  -1   5 -11    0.43    5.14
  -1  -5 -11    0.57    3.75
  -1  -5 -11    0.40    1.64
   1   6  -8    4.04    2.43
   1   6  -8    2.47    2.78
  -1   6   8    0.33    3.54
   1  -6  -8    0.99    3.98
  -1   6   7    1.33    3.87
   1   6  -7    1.23    2.31
   1   6  -7    0.48    2.34
   1  -6  -7    0.49    3.40
   1   6  -6    0.83    2.40
   1   6  -6    2.28    2.54
  -1   6   6   -1.04    2.31
   1  -6  -6    0.28    3.41
   1   6  -5    2.84    2.62
   1   6  -5    3.28    2.11
  -1   6   5    4.23    4.80
   1  -6  -5    1.90    3.13
   1   6  -4    0.10    2.12
   1   6  -4   -0.99    2.49
  -1   6   4   -1.01    3.10
  -1   6   4    0.74    1.99
   1   6  -3   -0.08    2.43
   1   6  -3    1.35    2.81
  -1   6   3   -2.75    3.18
  -1   6   3    2.12    3.09
   1   6  -2    0.24    2.30
   1   6  -2    1.22    3.42
  -1   6   2    1.15    3.00
  -1   6   2    0.16    1.35
   1   6  -1    0.34    1.43
   1   6  -1   -0.12    3.30
  -1   6   1    1.64    3.04
  -1   6   1   -0.08    1.31
   1   6   0    2.52    2.76
   1   6   0    3.30    1.84
  -1   6   0    0.45    1.23
  -1   6   0    1.60    2.83
   1   6   1    1.08    3.26
   1   6   1    1.37    3.74
  -1   6  -1    0.90    3.15
  -1   6  -1    3.35    2.52
   1   6   2    2.63    3.07
   1   6   2   -0.60    3.88
  -1   6  -2    1.31    2.10
  -1   6  -2   -0.49    1.36
   1   6   3    3.89    3.33
   1   6   3    0.92    3.46
  -1   6  -3    1.39    2.24
  -1   6  -3    5.00    3.23
   1   6   4    0.57    3.62
   1   6   4    0.10    2.23
  -1   6  -4    1.07    1.65
  -1   6  -4   -0.43    1.73
  -1   6  -4    0.14    1.97
  -1   6  -4    1.23    3.27
   1   6   5    2.14    3.95
   1   6   5   -1.17    2.43
  -1   6  -5    0.91    1.71
  -1   6  -5    1.19    1.88
  -1   6  -5    1.55    2.34
  -1   6  -5    2.55    2.53
   1   6   6    2.44    5.09
  -1   6  -6    0.29    2.59
  -1   6  -6    2.20    2.13
  -1   6  -6   -0.18    1.79
  -1   6  -6    2.83    3.19
  -1  -6  -6    1.87    3.16
   1   6   7   -0.59    4.08
  -1   6  -7    0.18    1.87
  -1   6  -7    1.50    3.16
  -1   6  -7    0.77    1.50
  -1   6  -7   -0.23    1.61
  -1  -6  -7    1.16    3.35
   2   0 -18    2.80    2.78
   2   0 -18    3.24    6.16
  -2   0  18    2.24    7.07
  -2   0  18    0.61    3.10
   2   0 -17    0.91    3.83
   2   0 -17    4.18    5.83
  -2   0  17    0.99    8.06
  -2   0  17    2.76    2.10
   2   0 -16   13.60    4.36
   2   0 -16    7.22    4.72
  -2   0  16   16.30    4.48
  -2   0  16    8.43    9.05
   2   0 -15    5.76    5.39
   2   0 -15    4.26    3.70
  -2   0  15    4.29    5.97
  -2   0  15   11.22    3.71
   2   0 -14    8.55    6.43
   2   0 -14   16.04    4.22
  -2   0  14   15.81    3.86
  -2   0  14    6.14    5.91
   2   0 -13  118.41    7.66
   2   0 -13  110.90   10.90
  -2   0  13  115.09    7.33
  -2   0  13  128.59    7.94
   2   0 -12   37.48    4.53
   2   0 -12   41.79    4.94
  -2   0  12   43.00    7.13
  -2   0  12   41.13    4.77
   2   0 -11    8.21    3.36
   2   0 -11    5.68    4.56
  -2   0  11    7.29    4.58
  -2   0  11    6.88    3.24
   2   0 -10    7.98    1.92
   2   0 -10    4.72    4.17
  -2   0  10    7.66    4.18
  -2   0  10    5.61    2.96
   2   0  -9   10.90    3.30
   2   0  -9   11.73    4.20
  -2   0   9   10.39    4.11
  -2   0   9    9.77    1.83
   2   0  -8   72.76    5.86
   2   0  -8   73.63    4.89
  -2   0   8   71.81    4.72
  -2   0   8   79.42    5.64
   2   0  -7   40.58    2.47
   2   0  -7   39.75    4.23
  -2   0   7   38.06    3.56
  -2   0   7   42.10    2.65
   2   0  -6  490.59   13.59
   2   0  -6  507.13   16.02
  -2   0   6  513.53   15.86
  -2   0   6  495.87   15.07
   2   0  -5   41.69    2.42
   2   0  -5   43.28    3.89
  -2   0   5   44.43    3.77
  -2   0   5   44.84    3.70
   2   0  -4  707.58   18.92
   2   0  -4  705.47   20.62
  -2   0   4  709.56   18.97
  -2   0   4  714.37   20.49
   2   0  -3  802.55   22.06
   2   0  -3  834.09   22.95
  -2   0   3  819.70   21.33
  -2   0   3  831.79   22.74
   2   0  -2  127.37    3.28
   2   0  -2  126.04    3.23
  -2   0   2  129.12    3.83
  -2   0   2  127.37    3.31
   2   0  -1  137.58    3.50
   2   0  -1  137.80    3.73
  -2   0   1  138.07    3.65
  -2   0   1  142.44    3.71
   2   0   0   29.20    1.56
  -2   0   0   28.33    1.41
  -2   0   0   28.74    1.15
   2   0   1  386.52    9.44
   2   0   1  402.45   10.52
  -2   0  -1  382.02    8.97
  -2   0  -1  365.96    9.71
   2   0   2  154.57    4.33
   2   0   2  157.84    5.51
  -2   0  -2  151.77    5.46
  -2   0  -2  160.58    4.53
   2   0   3  393.35   12.09
   2   0   3  381.14   10.33
  -2   0  -3  386.87   11.34
  -2   0  -3  378.87   10.50
   2   0   4   95.99    3.62
   2   0   4   99.02    4.82
  -2   0  -4   95.42    3.68
  -2   0  -4   93.71    4.93
   2   0   5  418.94   12.06
   2   0   5  431.54   13.67
  -2   0  -5  427.20   12.33
  -2   0  -5  422.41   13.96
   2   0   6   -0.26    0.61
   2   0   6    0.63    0.96
  -2   0  -6   -0.73    1.97
  -2   0  -6   -0.39    1.23
   2   0   7   44.62    4.58
   2   0   7   38.58    3.13
  -2   0  -7   40.37    3.28
  -2   0  -7   37.53    4.99
   2   0   8    8.25    2.26
   2   0   8    8.66    3.74
  -2   0  -8    8.79    2.47
  -2   0  -8    9.38    4.19
   2   0   9   50.20    3.82
   2   0   9   60.13    6.33
  -2   0  -9   53.46    4.68
  -2   0  -9   54.12    4.29
   2   0  10   84.61    5.38
   2   0  10   86.43    7.89
  -2   0 -10   77.09    8.75
  -2   0 -10   95.27    6.10
   2   0  11   50.12    6.79
   2   0  11   41.07    3.86
  -2   0 -11   47.41    7.80
  -2   0 -11   51.96    5.13
   2   0  12    8.64    2.54
   2   0  12    8.87    3.30
  -2   0 -12   12.79    6.50
  -2   0 -12   10.14    3.64
   2   0  13   25.11    3.62
   2   0  13   30.31    7.08
  -2   0 -13   31.59    4.59
  -2   0 -13   32.25    9.26
   2   0  14    1.03    4.25
   2   0  14    0.74    1.96
  -2   0 -14    0.51    2.26
  -2   0 -14    0.14    5.34
   2   0  15    1.11    3.16
   2   0  15    2.20    2.31
  -2   0 -15    0.56    2.90
  -2   0 -15    1.57    6.55
   2   0  16    1.81    1.50
   2   0  16    1.90    5.66
  -2   0 -16   -0.25    1.52
  -2   0 -16    1.68    5.09
   2   0  17    0.88    2.21
   2   0  17   -1.22    4.38
  -2   0 -17    1.12    7.79
  -2   0 -17    1.61    3.74
   2   1 -18   -0.22    5.93
   2   1 -18    1.72    3.26
  -2   1  18    2.85    3.95
  -2   1  18    5.93    9.81
   2  -1 -18    2.52    4.75
  -2  -1  18    4.26    7.31
   2  -1 -18    0.03    4.28
  -2  -1  18    3.85    3.37
   2   1 -17    0.74    3.02
   2   1 -17    0.43    5.96
  -2   1  17    1.55    3.43
  -2   1  17    0.41    3.36
  -2  -1  17    1.77    2.83
   2  -1 -17    1.01    4.74
   2  -1 -17    1.20    2.63
  -2  -1  17    1.29    5.69
   2   1 -16   19.42    4.41
  -2   1  16   16.62    4.63
   2   1 -16   14.54    5.13
  -2   1  16   11.05    9.00
   2  -1 -16   22.58    6.88
   2  -1 -16    7.93    6.30
  -2  -1  16   10.42    8.36
  -2  -1  16   19.25    3.82
   2   1 -15    3.73    1.89
   2   1 -15    3.26    5.96
  -2   1  15    2.60    5.96
  -2   1  15    2.63    3.30
   2  -1 -15    2.09    4.84
   2  -1 -15    3.78    4.24
  -2  -1  15    2.64    2.66
  -2  -1  15    3.54    3.36
   2   1 -14   29.04    5.30
   2   1 -14   36.74    4.65
  -2   1  14   36.81    8.18
  -2   1  14   31.45    3.19
   2  -1 -14   38.27    6.15
  -2  -1  14   31.02    7.55
   2  -1 -14   22.74    6.76
  -2  -1  14   36.07    4.17
   2   1 -13   21.87    3.96
   2   1 -13   17.28    6.67
  -2   1  13   23.77    5.13
  -2   1  13   24.35    6.97
  -2  -1  13   23.33    3.73
   2  -1 -13   16.80    3.53
   2  -1 -13   22.51    5.01
  -2  -1  13   21.15    6.89
   2   1 -12   18.59    6.29
   2   1 -12   19.88    3.73
  -2   1  12   20.27    6.70
  -2   1  12   21.00    2.94
  -2  -1  12   18.49    3.48
   2  -1 -12   18.50    2.93
   2  -1 -12   15.49    3.35
  -2  -1  12   19.12    5.90
   2   1 -11   52.58    4.82
  -2   1  11   59.50    5.18
   2   1 -11   51.12    4.98
  -2   1  11   45.29    5.29
   2  -1 -11   44.41    4.32
  -2  -1  11   50.37    4.66
   2  -1 -11   51.87    5.78
  -2  -1  11   49.01    6.33
  -2   1  10   79.04    7.42
   2   1 -10   65.73    4.83
   2   1 -10   62.84    7.12
  -2   1  10   63.26    5.49
   2  -1 -10   59.23    4.44
  -2  -1  10   60.93    4.66
  -2  -1  10   60.02    6.28
   2  -1 -10   61.97    5.65
   2   1  -9  129.71    6.56
  -2   1   9  137.57    8.61
   2   1  -9  119.29    8.03
  -2   1   9  119.36    7.12
   2  -1  -9  120.89    5.19
  -2  -1   9  133.39    8.02
   2  -1  -9  113.50    5.63
  -2  -1   9  125.34    6.17
   2   1  -8   40.70    3.28
   2   1  -8   48.18    4.12
  -2   1   8   42.19    4.49
  -2   1   8   42.05    4.98
  -2  -1   8   42.69    3.68
   2  -1  -8   37.49    4.73
   2  -1  -8   39.26    2.83
  -2  -1   8   40.87    3.01
  -2   1   7   63.36    3.31
   2   1  -7   59.37    4.53
   2   1  -7   60.14    4.00
  -2   1   7   59.51    3.06
   2  -1  -7   56.89    4.73
  -2  -1   7   56.97    4.34
  -2  -1   7   57.10    3.78
   2  -1  -7   54.49    4.36
  -2   1   6  102.75    5.49
   2   1  -6   94.28    5.07
   2   1  -6   97.94    4.73
  -2   1   6   96.45    5.31
   2  -1  -6   93.32    5.02
  -2  -1   6   90.16    3.31
  -2  -1   6   96.30    4.76
   2  -1  -6   94.94    5.27
   2   1  -5  275.69    9.10
   2   1  -5  287.75    9.12
  -2   1   5  293.21    9.97
  -2   1   5  298.20    8.59
  -2  -1   5  278.04    8.86
   2  -1  -5  292.19    9.83
   2  -1  -5  276.58    9.27
  -2  -1   5  292.22    9.15
   2   1  -4  173.48    6.18
   2   1  -4  185.70    6.73
  -2   1   4  176.45    5.56
  -2   1   4  186.77    7.27
  -2  -1   4  180.21    6.61
   2  -1  -4  177.97    6.91
   2  -1  -4  168.77    5.22
  -2  -1   4  173.91    6.00
   2   1  -3   33.20    2.21
   2   1  -3   38.95    3.25
  -2   1   3   38.82    3.44
  -2   1   3   36.02    2.11
   2  -1  -3   32.89    3.08
  -2  -1   3   32.43    2.11
   2  -1  -3   33.82    3.29
  -2  -1   3   33.55    3.14
   2   1  -2  411.72   12.09
  -2   1   2  425.85   12.45
  -2   1   2  411.29   11.88
   2   1  -2  408.94   10.49
   2  -1  -2  438.18   12.71
   2  -1  -2  405.89   11.48
  -2  -1   2  413.29   12.15
  -2   1   1  564.10   14.60
   2   1  -1  591.92   16.45
  -2   1   1  566.66   15.65
   2  -1  -1  557.03   15.16
  -2  -1   1  544.86   15.50
   2  -1  -1  541.30   13.97
   2   1   0 1532.77   43.25
   2   1   0 1416.00   35.87
  -2   1   0 1481.49   41.65
  -2   1   0 1462.79   38.91
   2  -1   0 1532.16   43.03
  -2  -1   0 1483.06   37.43
   2   1   1 9568.23  331.54
   2   1   1 9458.53  321.15
  -2   1  -1 9856.38  332.43
  -2   1  -1 9690.44  336.86
  -2   1  -1 9558.34  322.40
  -2   1  -1 9999.00  347.77
  -2  -1  -1 9644.53  334.66
  -2  -1  -1 9451.01  322.30
   2   1   2 1149.40   32.97
  -2   1  -2 1113.35   28.44
   2   1   2 1101.69   29.84
  -2   1  -2 1101.10   31.86
   2  -1   2 1127.68   28.69
  -2  -1  -2 1102.75   31.71
   2  -1   2 1122.22   32.16
  -2  -1  -2 1089.88   29.62
  -2   1  -3   71.09    4.31
   2   1   3   68.60    3.91
   2   1   3   68.67    3.33
  -2   1  -3   71.05    2.54
   2  -1   3   72.47    4.25
  -2  -1  -3   68.44    3.91
   2  -1   3   70.02    2.44
  -2  -1  -3   70.60    3.54
   2   1   4   79.86    3.86
  -2   1  -4   78.18    3.28
   2   1   4   82.00    4.11
  -2   1  -4   78.93    3.03
   2  -1   4   76.11    4.23
   2  -1   4   67.77    2.27
  -2  -1  -4   77.05    4.04
  -2  -1  -4   80.35    4.22
   2   1   5  159.53    6.29
  -2   1  -5  167.02    4.89
  -2   1  -5  165.36    7.30
   2   1   5  167.92    6.61
   2  -1   5  169.82    6.96
   2  -1   5  162.60    5.24
  -2  -1  -5  164.10    6.58
  -2  -1  -5  163.93    5.60
   2   1   6  200.79    7.68
   2   1   6  215.08    8.45
  -2   1  -6  211.15    6.38
  -2   1  -6  209.48    7.51
   2  -1   6  195.29    8.19
  -2  -1  -6  199.76    8.01
   2  -1   6  178.61    5.57
  -2  -1  -6  193.00    8.42
   2   1   7  170.64    7.59
  -2   1  -7  180.25    6.24
   2   1   7  191.73    8.72
  -2   1  -7  174.47    7.29
   2  -1   7  177.72    8.55
  -2  -1  -7  185.12    8.30
   2  -1   7  172.26    6.67
  -2  -1  -7  167.35    8.83
   2   1   8   20.05    3.52
   2   1   8   23.67    4.24
  -2   1  -8   21.24    2.43
  -2   1  -8   21.05    3.30
   2  -1   8   19.68    4.27
  -2  -1  -8   19.83    3.78
   2  -1   8   19.72    2.27
  -2  -1  -8   19.34    4.69
   2   1   9   89.62    7.49
   2   1   9   74.17    5.53
  -2   1  -9   80.01    5.69
  -2   1  -9   80.26    5.33
   2  -1   9   73.62    6.67
   2  -1   9   77.74    4.97
  -2  -1  -9   84.30    6.26
  -2  -1  -9   76.10    7.67
   2   1  10    0.05    1.98
  -2   1 -10    0.47    3.13
   2   1  10    1.85    1.82
  -2   1 -10    0.07    1.25
   2  -1  10   -0.85    2.78
  -2  -1 -10   -0.48    1.65
  -2  -1 -10   -0.34    2.01
   2  -1  10    0.31    1.37
   2   1  11   27.98    3.86
   2   1  11   30.45    6.44
  -2   1 -11   27.07    3.16
  -2   1 -11   28.66    7.28
   2  -1  11   26.27    2.95
   2  -1  11   23.93    5.40
  -2  -1 -11   23.69    4.67
  -2  -1 -11   26.63    6.75
  -2   1 -12    0.34    2.47
   2   1  12    2.02    3.94
   2   1  12    0.79    2.34
  -2   1 -12    1.38    4.67
   2  -1  12    1.47    1.69
  -2  -1 -12    1.06    2.74
  -2  -1 -12    1.37    3.95
   2  -1  12   -0.15    3.42
   2   1  13   12.93    3.43
  -2   1 -13   14.06    3.29
   2   1  13   15.99    6.66
  -2   1 -13   10.85    7.83
   2  -1  13   15.84    3.44
  -2  -1 -13   17.54    4.87
   2  -1  13   15.35    2.90
  -2  -1 -13   12.07    6.77
   2   1  14    6.55    3.63
   2   1  14    0.01    5.73
  -2   1 -14    4.60    2.78
  -2   1 -14    6.84    7.45
   2  -1  14    4.03    5.04
  -2  -1 -14    4.17    5.94
   2  -1  14    7.51    2.59
  -2  -1 -14    5.00    4.20
   2   1  15   12.76    3.47
   2   1  15   14.17    4.71
  -2   1 -15   11.72    4.33
  -2   1 -15   28.94    7.10
   2  -1  15   10.58    2.76
  -2  -1 -15    9.49    5.74
   2  -1  15   20.25    6.35
  -2  -1 -15   15.35    5.05
   2   1  16    0.41    5.66
  -2   1 -16   -0.03    8.64
   2   1  16    0.34    2.34
  -2   1 -16    1.72    2.49
   2  -1  16    2.14    1.85
  -2  -1 -16    0.86    6.18
   2  -1  16    0.40    4.68
   2   2 -17    1.24    2.79
   2   2 -17    1.06    6.21
  -2   2  17    1.16    1.95
  -2   2  17    0.91    7.20
   2  -2 -17    1.44    5.65
   2  -2 -17    1.57    3.26
  -2  -2  17    1.89    2.34
  -2  -2  17    1.03    4.41
   2   2 -16    2.57    4.01
   2   2 -16    3.28    2.93
  -2   2  16    1.07    7.28
  -2   2  16    3.58    4.81
  -2  -2  16    3.82    2.61
   2  -2 -16    0.64    5.84
   2  -2 -16    3.51    5.40
  -2  -2  16    2.82    5.40
   2   2 -15    0.52    1.67
   2   2 -15   -1.23    3.50
  -2   2  15   -1.57    3.10
  -2   2  15   -0.71    3.68
   2  -2 -15    0.44    2.64
  -2  -2  15   -1.10    2.43
   2  -2 -15   -0.99    2.43
  -2  -2  15   -0.17    2.06
   2   2 -14   32.79    9.52
   2   2 -14   45.17    4.48
  -2   2  14   36.36    5.67
  -2   2  14   42.64   10.20
   2  -2 -14   38.27    6.80
  -2  -2  14   41.78    4.11
   2  -2 -14   29.47    6.24
  -2  -2  14   28.04    6.89
   2   2 -13  109.67    6.05
   2   2 -13   91.22   10.93
  -2   2  13  103.47    8.27
  -2   2  13  132.97   12.59
   2  -2 -13   74.84    7.69
  -2  -2  13   90.23    9.20
   2  -2 -13   99.12    6.34
  -2  -2  13  107.55    5.98
   2   2 -12  124.61   10.93
   2   2 -12  134.26    6.93
  -2   2  12  121.78    8.63
  -2   2  12  160.77   12.20
  -2  -2  12  124.89    6.44
   2  -2 -12  130.18    9.33
   2  -2 -12   98.29    8.45
  -2  -2  12  119.26    9.24
   2   2 -11    0.22    3.45
   2   2 -11    1.39    1.21
  -2   2  11    1.68    2.90
  -2   2  11    1.52    3.92
  -2  -2  11    1.23    2.91
   2  -2 -11    0.06    2.80
   2  -2 -11   -0.17    3.04
  -2  -2  11    0.99    1.99
   2   2 -10   23.93    5.41
   2   2 -10   32.33    4.07
  -2   2  10   27.96    5.05
  -2   2  10   33.13    6.15
  -2  -2  10   26.64    2.23
   2  -2 -10   26.43    5.30
   2  -2 -10   26.77    5.19
  -2  -2  10   25.91    3.25
   2   2  -9    0.94    2.78
   2   2  -9    1.81    2.11
  -2   2   9    0.12    3.03
  -2   2   9    2.66    3.29
   2  -2  -9    0.61    2.83
  -2  -2   9    1.50    1.47
   2  -2  -9    1.13    1.67
  -2  -2   9    2.25    1.99
   2   2  -8  106.30    7.03
   2   2  -8  107.86    4.33
  -2   2   8  128.30    8.00
  -2   2   8  104.00    4.96
   2  -2  -8  102.82    6.99
  -2  -2   8  104.93    6.24
   2  -2  -8  103.96    6.96
  -2  -2   8   99.89    3.98
   2   2  -7    9.81    3.25
   2   2  -7   15.60    2.98
  -2   2   7   12.25    3.66
  -2   2   7   13.77    3.72
   2  -2  -7   13.85    3.66
  -2  -2   7    5.28    2.66
   2  -2  -7   12.92    3.49
  -2  -2   7   12.10    2.62
   2   2  -6  553.75   17.05
   2   2  -6  546.87   17.27
  -2   2   6  574.92   18.79
  -2   2   6  517.78   17.43
   2  -2  -6  522.86   17.30
  -2  -2   6  527.27   16.25
   2  -2  -6  514.90   17.27
  -2  -2   6  507.20   15.80
   2   2  -5  196.74    7.17
   2   2  -5  196.06    7.14
  -2   2   5  202.98    6.35
  -2   2   5  192.08    7.89
   2  -2  -5  182.80    7.24
  -2  -2   5  174.93    6.07
   2  -2  -5  182.83    7.64
  -2  -2   5  182.36    6.75
   2   2  -4  186.59    6.84
   2   2  -4  187.88    6.10
  -2   2   4  178.24    7.04
  -2   2   4  189.96    6.96
   2  -2  -4  175.73    6.52
  -2  -2   4  173.50    5.39
   2  -2  -4  179.61    7.11
  -2  -2   4  177.48    6.63
   2   2  -3  480.32   13.29
  -2   2   3  509.07   14.99
   2   2  -3  483.58   12.83
  -2   2   3  476.36   13.43
   2  -2  -3  476.30   13.97
   2  -2  -3  488.27   14.78
  -2  -2   3  463.69   12.66
  -2  -2   3  488.20   14.62
   2   2  -2  117.82    5.17
   2   2  -2  121.77    3.59
   2   2  -2  118.30    5.19
   2   2  -2  119.90    3.62
  -2   2   2  121.96    5.06
  -2   2   2  119.21    5.00
   2  -2  -2  116.18    4.71
   2  -2  -2  115.90    4.67
   2   2  -1   16.93    2.73
   2   2  -1   16.12    0.91
   2   2  -1   17.62    2.66
   2   2  -1   13.68    0.91
  -2   2   1   16.81    2.34
  -2   2   1   15.97    2.03
   2  -2  -1   16.81    1.96
   2  -2  -1   16.30    2.19
   2   2   0 1229.99   31.40
  -2   2   0 1112.51   31.59
   2   2   0 1118.11   33.28
  -2   2   0 1094.76   29.99
   2  -2   0 1144.82   32.69
  -2  -2   0 1045.83   29.54
   2  -2   0 1115.68   30.96
   2   2   1 1638.61   49.43
   2   2   1 1701.99   46.67
  -2   2  -1 1671.98   46.62
  -2   2  -1 1594.72   45.51
  -2   2  -1 1650.02   45.84
  -2   2  -1 1626.81   47.63
  -2  -2  -1 1490.58   40.17
  -2  -2  -1 1567.78   47.19
   2   2   2   37.11    3.70
   2   2   2   38.32    2.37
  -2   2  -2   38.89    3.12
  -2   2  -2   39.36    2.43
  -2   2  -2   38.11    1.91
  -2   2  -2   38.34    3.10
  -2  -2  -2   37.81    1.79
  -2  -2  -2   39.58    3.57
   2   2   3   92.34    5.21
   2   2   3   94.86    3.70
  -2   2  -3   89.23    2.95
  -2   2  -3   91.75    3.04
  -2   2  -3   89.66    4.69
  -2   2  -3   93.37    4.88
  -2  -2  -3   88.86    3.72
  -2  -2  -3   81.95    3.27
   2   2   4   16.83    2.20
  -2   2  -4   17.28    1.83
   2   2   4   16.49    2.03
  -2   2  -4   15.98    3.06
   2  -2   4   14.90    1.29
   2  -2   4   15.54    1.73
  -2  -2  -4   14.11    1.92
  -2  -2  -4   13.50    2.12
   2   2   5   16.73    3.48
   2   2   5   14.94    3.55
  -2   2  -5   15.42    1.51
  -2   2  -5   14.35    2.13
   2  -2   5   14.15    1.82
  -2  -2  -5   14.23    3.39
   2  -2   5   11.90    1.89
  -2  -2  -5   12.13    2.57
   2   2   6   18.48    3.39
   2   2   6   21.88    2.46
  -2   2  -6   22.08    1.93
  -2   2  -6   21.97    4.30
   2  -2   6   20.63    1.64
  -2  -2  -6   13.59    3.16
   2  -2   6   19.83    3.55
  -2  -2  -6   20.20    3.86
   2   2   7   39.07    4.83
   2   2   7   42.32    4.59
  -2   2  -7   42.67    5.76
  -2   2  -7   44.62    2.59
   2  -2   7   41.44    4.64
  -2  -2  -7   44.59    3.49
   2  -2   7   44.69    3.01
  -2  -2  -7   38.20    4.51
  -2   2  -8  198.99    6.52
   2   2   8  194.66    9.69
   2   2   8  199.43    9.90
  -2   2  -8  202.21   11.76
  -2  -2  -8  197.43   10.15
  -2  -2  -8  163.70    8.92
   2  -2   8  187.21    9.82
   2  -2   8  192.89    7.16
   2   2   9   27.07    5.76
   2   2   9   47.32    5.34
  -2   2  -9   51.28    3.06
  -2   2  -9   50.66    7.80
   2  -2   9   43.41    2.63
  -2  -2  -9   39.47    5.63
   2  -2   9   40.73    5.49
  -2  -2  -9   35.22    5.47
   2   2  10  134.10    8.77
   2   2  10  136.60    8.31
  -2   2 -10  158.77   12.16
  -2   2 -10  149.71    5.81
   2  -2  10  138.10    6.08
  -2  -2 -10  136.16    8.91
   2  -2  10  134.88    8.93
  -2  -2 -10  116.36    8.42
   2   2  11   65.28    6.32
   2   2  11   69.03    7.28
  -2   2 -11   74.95    4.05
  -2   2 -11   69.49    9.74
   2  -2  11   70.16    3.65
  -2  -2 -11   55.37    4.95
   2  -2  11   61.54    6.84
  -2  -2 -11   68.11    6.99
   2   2  12    4.94    3.46
   2   2  12    3.40    5.14
  -2   2 -12    4.25    1.84
  -2   2 -12    4.73    3.76
  -2  -2 -12    3.88    3.64
   2  -2  12    2.25    3.91
   2  -2  12    5.99    1.66
  -2  -2 -12    1.51    4.02
   2   2  13    4.20    5.34
  -2   2 -13    2.75    6.59
   2   2  13    1.80    1.84
  -2   2 -13    3.14    1.88
   2  -2  13    2.97    3.85
   2  -2  13    3.39    1.60
  -2  -2 -13    1.64    3.63
  -2  -2 -13    1.58    4.20
   2   2  14    0.44    5.04
   2   2  14    1.06    2.99
  -2   2 -14    0.28    6.61
  -2   2 -14    0.85    1.92
   2  -2  14    1.42    1.48
  -2  -2 -14    1.07    3.93
   2  -2  14   -0.01    3.74
  -2  -2 -14    4.47    3.69
   2   2  15    1.12    2.71
   2   2  15    4.44    5.52
  -2   2 -15    0.88    1.99
  -2   2 -15    2.49    7.24
   2  -2  15    1.08    2.33
  -2  -2 -15    0.33    2.54
   2  -2  15    0.40    2.06
  -2  -2 -15    2.78    3.78
   2   2  16    0.57    4.20
  -2   2 -16   -0.05    8.78
  -2  -2 -16    0.89    2.30
  -2  -2 -16    0.70    4.25
   2  -2  16   -0.15    3.27
   2   3 -16    0.02    5.93
   2   3 -16   -1.32    2.42
  -2   3  16   -0.75    3.80
  -2   3  16    0.44    1.24
   2  -3 -16   -1.46    4.56
   2  -3 -16   -0.63    4.72
  -2  -3  16   -0.85    2.24
  -2  -3  16   -0.10    1.19
   2   3 -15   12.40    9.11
  -2   3  15   15.37   11.33
  -2   3  15   33.91    6.43
  -2  -3  15   10.50    5.70
   2  -3 -15    7.63    6.35
   2   3 -14    5.28    8.77
  -2   3  14   39.20   10.81
  -2   3  14   29.97    6.62
   2  -3 -14   20.02    6.50
  -2  -3  14   35.72    3.75
   2  -3 -14   38.61    7.97
   2   3 -13    0.44    1.70
   2   3 -13   -0.44    3.97
  -2   3  13   -0.29    1.67
  -2   3  13   -0.04    4.28
   2  -3 -13    0.07    3.00
   2  -3 -13    0.26    3.68
  -2  -3  13    0.89    1.66
  -2  -3  13    0.66    2.47
   2   3 -12    0.75    5.94
   2   3 -12   24.53    3.69
  -2   3  12   16.35    4.46
  -2   3  12   17.98    5.06
   2  -3 -12   19.36    6.05
  -2  -3  12   19.98    2.99
   2  -3 -12   10.39    3.08
  -2  -3  12    8.98    3.95
   2   3 -11   -0.09    2.05
  -2   3  11    2.18    3.47
   2   3 -11    1.99    2.00
  -2   3  11    2.42    2.57
   2  -3 -11    2.80    3.82
  -2  -3  11    2.48    2.13
   2  -3 -11    1.94    3.08
  -2  -3  11    1.07    2.58
   2   3 -10   62.21    4.49
  -2   3  10   43.27    5.17
  -2   3  10   50.82    4.31
   2  -3 -10   52.67    5.92
  -2  -3  10   63.40    4.32
   2  -3 -10   59.94    7.34
  -2  -3  10   41.55    4.84
   2   3  -9   15.07    3.00
   2   3  -9    8.54    3.89
  -2   3   9   16.79    3.07
  -2   3   9    8.93    4.37
   2  -3  -9   15.38    4.65
  -2  -3   9    8.45    2.83
   2  -3  -9   10.72    3.66
  -2  -3   9   13.91    2.71
   2   3  -8   19.62    3.33
   2   3  -8   15.89    3.79
  -2   3   8   15.22    4.48
  -2   3   8   18.80    4.70
  -2  -3   8   17.09    2.89
   2  -3  -8   11.57    3.72
   2  -3  -8   17.14    4.47
  -2  -3   8   13.44    2.65
   2   3  -7   19.55    3.69
   2   3  -7   23.53    2.11
  -2   3   7   20.14    4.51
  -2   3   7   25.71    4.46
   2  -3  -7   21.17    2.84
  -2  -3   7   25.12    3.20
   2  -3  -7   22.76    3.52
  -2  -3   7   17.11    2.60
   2   3  -6   58.58    4.47
  -2   3   6   64.98    5.05
  -2   3   6   52.87    5.37
   2  -3  -6   55.90    4.53
  -2  -3   6   54.38    4.04
   2  -3  -6   55.25    5.45
  -2  -3   6   43.94    3.29
   2   3  -5   23.34    2.74
   2   3  -5   25.24    3.42
  -2   3   5   25.86    3.45
  -2   3   5   20.01    3.87
  -2  -3   5   15.81    2.01
   2  -3  -5   20.57    3.90
   2  -3  -5   21.51    3.03
   2   3  -4   24.13    3.33
   2   3  -4   24.56    3.39
   2   3  -4   23.76    2.29
  -2   3   4   26.11    3.22
   2   3  -4   21.97    1.94
  -2   3   4   21.76    3.92
   2  -3  -4   24.88    2.34
   2  -3  -4   25.84    2.91
   2   3  -3    5.69    1.67
   2   3  -3    7.21    2.56
   2   3  -3    7.18    2.54
   2   3  -3    5.07    1.06
  -2   3   3    6.35    2.82
  -2   3   3    8.07    2.47
   2  -3  -3    5.39    2.02
   2  -3  -3    5.34    2.48
   2   3  -2   12.49    1.49
   2   3  -2   12.83    1.60
   2   3  -2   13.38    1.82
   2   3  -2   13.79    3.09
  -2   3   2   10.88    2.95
  -2   3   2   15.11    2.62
   2  -3  -2   12.15    2.60
   2  -3  -2   12.52    2.17
   2   3  -1  173.66    4.84
   2   3  -1  173.72    4.90
   2   3  -1  162.48    7.45
   2   3  -1  171.17    7.76
  -2   3   1  178.67    6.85
  -2   3   1  175.68    7.30
   2  -3  -1  164.35    6.53
   2  -3  -1  173.11    6.35
   2   3   0  169.77    6.30
   2   3   0  179.38    8.13
   2   3   0  194.99    5.26
  -2   3   0  194.08    7.18
  -2   3   0  188.66    7.10
   2  -3   0  182.34    6.67
   2  -3   0  171.15    6.44
   2   3   1    8.43    3.13
   2   3   1    6.69    1.41
  -2   3  -1    3.90    1.71
  -2   3  -1    4.65    2.12
  -2   3  -1    7.38    2.07
  -2   3  -1    5.54    1.79
  -2  -3  -1    6.45    1.08
  -2  -3  -1    6.67    2.83
   2   3   2   68.78    3.42
   2   3   2   61.02    3.75
  -2   3  -2   61.60    4.17
  -2   3  -2   62.33    4.01
  -2   3  -2   59.57    3.86
  -2   3  -2   61.32    3.28
  -2  -3  -2   57.06    3.43
   2   3   3   91.74    3.88
   2   3   3   90.17    6.57
  -2   3  -3   87.44    5.03
  -2   3  -3   83.99    3.77
  -2   3  -3   86.11    3.86
  -2   3  -3   86.49    5.13
  -2  -3  -3   72.89    3.05
  -2  -3  -3   83.93    4.30
   2   3   4   40.82    5.16
   2   3   4   40.34    3.17
  -2   3  -4   36.41    3.85
  -2   3  -4   38.79    2.55
  -2   3  -4   38.36    2.51
  -2   3  -4   38.29    2.94
  -2  -3  -4   34.78    3.15
  -2  -3  -4   33.40    3.28
   2   3   5  239.18   11.78
   2   3   5  227.05    8.87
  -2   3  -5  200.77    9.01
  -2   3  -5  231.85   10.38
  -2   3  -5  223.66    7.92
  -2   3  -5  221.80    7.84
  -2  -3  -5  207.38   10.36
   2   3   6  131.02    6.37
   2   3   6  120.15    6.39
  -2   3  -6  130.53    4.76
  -2   3  -6  130.99    4.73
  -2   3  -6  116.33    7.30
  -2   3  -6  142.26    8.94
  -2  -3  -6  118.94    8.25
  -2  -3  -6  108.28    6.96
   2   3   7   56.07    7.14
  -2   3  -7  121.20    4.49
  -2   3  -7  133.51    6.62
  -2  -3  -7  104.37    5.93
   2  -3   7   87.61    3.05
  -2  -3  -7  124.85    8.46
   2   3   8   19.16    4.28
   2   3   8   29.38    5.16
  -2   3  -8   29.53    3.83
   2  -3   8   18.93    4.36
   2  -3   8   28.67    2.04
  -2  -3  -8   12.25    3.58
  -2  -3  -8   22.12    4.97
   2   3   9    2.76    3.29
   2   3   9    4.84    3.84
  -2   3  -9    6.38    1.53
  -2   3  -9    3.62    2.82
   2  -3   9    5.91    1.45
  -2  -3  -9    1.94    2.45
   2  -3   9    4.36    3.37
  -2  -3  -9    4.44    3.85
   2   3  10   19.91    5.34
   2   3  10   29.92    3.62
  -2   3 -10   35.26    2.98
  -2   3 -10   37.38    8.17
  -2  -3 -10   33.65    5.57
   2  -3  10   28.18    5.19
  -2  -3 -10   19.11    3.95
   2   3  11    3.05    1.98
   2   3  11    0.44    3.06
  -2   3 -11    2.41    1.39
  -2   3 -11   -0.24    5.13
   2  -3  11   -0.22    1.94
  -2  -3 -11    1.33    3.52
   2  -3  11    1.58    1.17
  -2  -3 -11    0.47    2.45
   2   3  12    5.29    3.84
   2   3  12    1.37    3.89
  -2   3 -12    3.43    6.62
  -2   3 -12    3.90    1.61
   2  -3  12    3.61    1.86
  -2  -3 -12    3.16    3.94
   2  -3  12    2.39    3.89
  -2  -3 -12    1.37    2.93
   2   3  13    3.46    3.67
   2   3  13    1.93    5.40
  -2   3 -13    2.00    2.05
  -2   3 -13    3.70    6.84
   2  -3  13    0.83    4.01
  -2  -3 -13    0.30    2.92
   2  -3  13    2.63    1.39
  -2  -3 -13    1.62    3.81
   2   3  14   -2.50    4.70
   2   3  14    1.15    2.59
  -2   3 -14   -1.21    3.53
  -2  -3 -14   -0.25    2.43
  -2  -3 -14    0.66    3.08
   2  -3  14    0.31    3.29
   2   3  15    1.07    6.43
   2   3  15    3.74    3.58
  -2   3 -15    4.25    8.81
   2  -3  15    2.59    4.68
  -2  -3 -15    4.47    4.55
  -2  -3 -15    1.99    3.63
   2   4 -14   -0.27    6.59
   2   4 -14    5.20    2.38
  -2   4  14    0.67    6.94
  -2   4  14    2.44    2.50
   2  -4 -14    1.48    4.31
   2  -4 -14    2.26    5.67
  -2  -4  14   -0.25    3.29
  -2  -4  14    5.70    2.32
  -2   4  13    1.71    6.80
   2   4 -13    1.58    6.50
   2   4 -13   11.75    3.36
  -2   4  13    4.83    4.79
   2  -4 -13    4.52    5.79
  -2  -4  13   10.01    2.53
  -2  -4  13    1.42    3.38
   2  -4 -13    2.74    4.39
  -2   4  12    4.18    6.34
   2   4 -12    9.62    2.50
   2   4 -12    0.88    5.09
  -2   4  12    5.40    4.59
   2  -4 -12    4.06    5.45
  -2  -4  12    3.29    3.11
  -2  -4  12    9.44    2.57
   2  -4 -12    3.38    3.50
  -2   4  11   -1.31    3.32
   2   4 -11   -0.19    1.67
   2   4 -11   -1.17    2.83
  -2   4  11    0.28    1.71
  -2  -4  11   -0.58    1.52
  -2  -4  11    0.21    1.68
   2  -4 -11    0.14    2.05
   2  -4 -11   -0.04    2.94
   2   4 -10    4.79    2.59
   2   4 -10    3.28    3.82
  -2   4  10    4.77    4.47
  -2   4  10    5.75    4.16
   2  -4 -10    4.53    3.12
   2  -4 -10    2.34    4.04
  -2  -4  10    6.07    2.96
  -2  -4  10    3.16    2.35
  -2   4   9    5.74    4.20
   2   4  -9    2.80    3.19
   2   4  -9    2.11    1.17
   2   4  -9    6.85    2.62
  -2   4   9    4.63    3.92
   2  -4  -9    6.60    2.88
  -2  -4   9    3.29    1.69
   2  -4  -9    3.56    2.29
   2   4  -8   74.73    5.12
   2   4  -8   39.82    7.09
   2   4  -8   69.65    4.48
  -2   4   8   84.27    8.02
  -2   4   8   62.78    7.02
   2  -4  -8   59.12    6.77
   2  -4  -8   58.72    4.98
   2   4  -7    9.75    3.25
   2   4  -7   18.44    3.06
   2   4  -7   20.33    3.36
  -2   4   7   15.56    2.98
  -2   4   7   21.62    4.28
   2  -4  -7   11.15    3.12
   2  -4  -7   16.43    4.48
   2   4  -6   20.15    3.39
   2   4  -6   22.19    3.20
   2   4  -6   10.81    2.99
  -2   4   6   13.60    4.54
  -2   4   6   22.80    3.79
   2  -4  -6   16.55    2.91
   2  -4  -6   14.48    4.40
   2   4  -5   81.21    4.64
   2   4  -5   85.46    5.57
   2   4  -5   83.23    5.55
  -2   4   5  102.14    5.90
  -2   4   5   83.97    7.37
   2  -4  -5   79.43    4.67
   2  -4  -5   87.78    4.93
  -2   4   4    2.68    2.10
   2   4  -4    3.62    2.41
   2   4  -4    1.11    1.05
   2   4  -4    1.02    1.31
   2   4  -4    1.71    2.32
  -2   4   4    2.77    3.03
   2  -4  -4    3.64    2.38
   2  -4  -4    1.94    2.45
   2   4  -3    4.58    2.75
   2   4  -3    1.74    1.01
   2   4  -3    3.25    1.59
   2   4  -3    3.28    2.60
  -2   4   3    3.93    3.16
  -2   4   3    6.24    2.49
   2  -4  -3    5.29    1.84
   2  -4  -3    2.60    2.44
   2   4  -2   11.27    3.33
   2   4  -2   11.82    3.64
   2   4  -2   12.59    1.44
   2   4  -2   11.30    1.60
  -2   4   2   15.09    2.77
  -2   4   2    9.48    3.59
   2  -4  -2   13.28    2.26
   2  -4  -2    9.90    2.88
   2   4  -1   15.42    2.37
   2   4  -1   17.21    1.65
   2   4  -1   18.22    1.68
   2   4  -1   14.83    3.83
  -2   4   1   19.91    2.87
  -2   4   1   11.80    3.35
   2  -4  -1   11.83    2.89
   2   4   0   27.70    4.94
   2   4   0   35.12    1.99
   2   4   0   31.89    1.78
   2   4   0   30.31    4.49
  -2   4   0   31.49    2.95
  -2   4   0   35.15    3.36
  -2   4   0   28.36    3.91
  -2   4   0   26.33    3.60
   2   4   1    4.57    2.33
   2   4   1    6.35    3.81
   2   4   1   11.04    1.66
  -2   4  -1    9.93    2.15
  -2   4  -1    9.08    2.41
  -2   4  -1    6.49    2.55
  -2   4  -1    7.45    2.22
   2   4   2   73.30    3.25
   2   4   2   65.89    6.90
  -2   4  -2   54.57    4.02
  -2   4  -2   54.24    3.79
  -2   4  -2   61.09    4.11
  -2   4  -2   56.86    4.06
  -2  -4  -2   51.37    2.56
  -2  -4  -2   53.21    5.25
   2   4   3   33.05    5.97
   2   4   3   34.79    3.18
  -2   4  -3   31.04    2.92
  -2   4  -3   32.84    3.18
  -2   4  -3   30.83    3.48
  -2   4  -3   31.24    3.60
  -2  -4  -3   31.16    4.84
  -2  -4  -3   25.69    2.28
   2   4   4    6.99    4.16
   2   4   4    6.76    1.88
  -2   4  -4    7.00    1.81
  -2   4  -4    6.13    2.27
  -2   4  -4    7.47    2.33
  -2   4  -4    7.69    2.89
  -2  -4  -4    5.71    2.16
  -2  -4  -4    3.93    1.23
   2   4   5   20.59    3.10
   2   4   5   32.20    6.09
  -2   4  -5   28.10    2.76
  -2   4  -5   33.30    4.81
  -2   4  -5   26.29    2.55
  -2   4  -5   23.87    3.69
  -2  -4  -5   23.41    4.80
   2   4   6   -1.06    1.61
   2   4   6    2.09    3.03
  -2   4  -6    3.54    3.07
  -2   4  -6    0.35    1.19
  -2   4  -6    1.71    2.03
  -2   4  -6    1.98    1.32
  -2  -4  -6    1.67    2.92
  -2  -4  -6    0.53    1.36
   2   4   7    1.87    3.79
   2   4   7    1.89    3.24
  -2   4  -7    2.02    1.23
  -2   4  -7    0.10    2.13
  -2   4  -7    1.96    2.96
  -2   4  -7    1.02    1.29
  -2  -4  -7    1.68    3.29
  -2  -4  -7    0.86    1.93
   2   4   8    4.32    3.90
   2   4   8    1.68    2.58
  -2   4  -8    3.61    2.55
  -2   4  -8    3.06    2.58
  -2   4  -8    4.13    1.38
  -2   4  -8    3.25    1.85
  -2  -4  -8    2.67    3.85
  -2  -4  -8    1.33    1.96
   2   4   9    2.85    3.81
   2   4   9    1.42    2.86
  -2   4  -9    5.75    1.50
  -2   4  -9    1.51    4.91
  -2   4  -9    2.55    3.02
  -2   4  -9    6.51    1.40
  -2  -4  -9    3.12    4.29
  -2  -4  -9    1.27    2.21
   2   4  10    3.09    4.27
   2   4  10    2.85    4.65
  -2   4 -10    1.29    3.12
  -2   4 -10    6.79    1.48
  -2   4 -10    2.73    6.19
  -2   4 -10    3.17    1.87
  -2  -4 -10    1.89    2.40
  -2  -4 -10    3.49    4.40
   2   4  11    8.55    4.71
   2   4  11    1.92    3.57
  -2   4 -11    3.21    6.69
  -2   4 -11    3.59    3.42
  -2  -4 -11    1.97    2.75
  -2  -4 -11    6.90    2.89
   2   4  12    4.49    4.43
   2   4  12    1.46    3.67
  -2   4 -12    2.75    3.49
  -2   4 -12    4.19    7.41
  -2  -4 -12    3.14    3.37
  -2  -4 -12    4.49    2.90
   2   4  13    2.96    5.49
   2   4  13    2.62    2.66
  -2   4 -13   -0.40    1.54
  -2   4 -13   -0.50    5.97
  -2  -4 -13   -0.03    2.05
  -2  -4 -13    2.47    2.59
   2   5 -12    8.76    2.78
   2   5 -12    6.53    6.22
  -2   5  12    7.04    7.11
  -2   5  12    6.90    5.43
   2  -5 -12    8.13    5.51
   2  -5 -12    3.92    3.57
   2   5 -11    1.67    3.43
   2   5 -11    0.19    1.52
   2   5 -11    1.06    2.09
  -2   5  11    0.52    3.91
  -2   5  11   -2.81    4.58
   2  -5 -11    0.87    2.38
   2  -5 -11    0.75    3.81
   2   5 -10    0.91    1.38
   2   5 -10    1.64    1.96
   2   5 -10    0.25    2.74
   2   5 -10   -0.94    1.73
  -2   5  10    0.21    1.76
  -2   5  10   -0.19    3.12
   2  -5 -10   -0.58    1.95
   2  -5 -10    0.29    1.82
   2   5  -9    0.43    1.47
   2   5  -9    0.66    2.72
   2   5  -9    0.99    1.85
   2   5  -9    0.73    2.37
  -2   5   9    1.04    3.27
  -2   5   9   -0.36    3.51
   2  -5  -9    0.14    1.78
   2  -5  -9    1.36    3.30
   2   5  -8   15.22    3.38
   2   5  -8    8.55    3.68
   2   5  -8   17.28    3.12
  -2   5   8   11.96    5.10
  -2   5   8   11.12    5.32
   2  -5  -8    8.84    4.77
   2  -5  -8    7.69    2.78
  -2   5   7    0.68    2.62
   2   5  -7    0.85    2.35
   2   5  -7    3.93    2.92
   2   5  -7    0.40    1.34
   2   5  -7    1.76    2.26
  -2   5   7   -0.81    2.31
   2  -5  -7    0.68    3.12
   2  -5  -7    1.12    1.83
   2   5  -6    4.42    2.55
   2   5  -6    4.01    2.63
   2   5  -6    1.88    2.77
   2   5  -6    0.90    1.36
  -2   5   6    4.23    3.07
  -2   5   6    4.11    3.93
   2  -5  -6    3.50    1.99
   2  -5  -6    2.74    3.02
   2   5  -5   -0.03    1.03
   2   5  -5   -0.13    1.21
   2   5  -5   -0.55    1.68
   2   5  -5   -0.47    1.79
  -2   5   5    0.63    1.94
  -2   5   5   -0.12    2.82
   2  -5  -5    0.72    1.18
   2  -5  -5    0.56    1.89
  -2   5   4    8.46    2.51
   2   5  -4    3.83    2.82
   2   5  -4    3.99    3.08
   2   5  -4    2.06    1.54
   2   5  -4    1.56    1.07
  -2   5   4    3.80    4.02
   2  -5  -4    3.69    2.39
   2  -5  -4    4.17    2.83
   2   5  -3   62.46    3.44
   2   5  -3   73.26    6.27
   2   5  -3   81.56    6.88
  -2   5   3   95.74    4.90
  -2   5   3   28.32    4.97
   2  -5  -3   56.34    5.74
   2  -5  -3   75.00    4.05
   2   5  -2   69.90    3.43
   2   5  -2   71.41    3.55
   2   5  -2   81.08    7.15
   2   5  -2   64.70    4.69
  -2   5   2   58.82    6.99
   2   5  -1   18.83    1.64
   2   5  -1   14.05    4.86
   2   5  -1   12.62    2.59
  -2   5   1   10.31    4.29
  -2   5   1   11.65    3.63
   2   5   0    8.16    4.32
   2   5   0   10.31    1.07
   2   5   0    4.83    4.04
  -2   5   0   13.48    2.60
  -2   5   0    3.66    3.05
  -2   5   0    4.45    2.63
   2   5   1   16.52    2.03
   2   5   1   10.13    3.20
   2   5   1   11.74    1.38
   2   5   1    4.86    2.45
  -2   5  -1    5.07    3.26
  -2   5  -1   12.35    2.33
  -2   5  -1    6.71    2.36
  -2   5  -1   14.50    2.74
   2   5   2    4.31    3.94
   2   5   2    0.79    1.01
   2   5   2    2.20    1.48
   2   5   2    2.95    2.22
  -2   5  -2    1.48    1.79
  -2   5  -2    2.84    1.92
  -2   5  -2    0.84    1.74
  -2   5  -2    1.87    2.29
   2   5   3    5.38    4.47
   2   5   3    7.38    2.14
   2   5   3    0.89    2.76
  -2   5  -3    3.02    2.50
  -2   5  -3    7.38    2.64
  -2   5  -3    7.46    2.22
  -2   5  -3    3.94    1.97
  -2  -5  -3    3.88    0.96
   2   5   4    8.65    4.98
   2   5   4    6.98    2.72
  -2   5  -4   11.34    3.36
  -2   5  -4    4.39    2.72
  -2   5  -4   10.19    3.15
  -2   5  -4    8.57    2.54
  -2  -5  -4   13.26    3.76
  -2  -5  -4    5.97    1.56
   2   5   5   13.26    6.46
   2   5   5   10.14    3.12
  -2   5  -5    7.43    2.75
  -2   5  -5   10.05    2.43
  -2   5  -5    4.17    2.12
  -2   5  -5   12.41    4.06
  -2  -5  -5   14.57    2.78
  -2  -5  -5    4.32    1.62
   2   5   6    9.49    4.25
   2   5   6   28.64    6.64
  -2   5  -6   14.13    2.85
  -2   5  -6   12.94    2.30
  -2   5  -6   12.59    3.35
  -2   5  -6   20.91    5.69
  -2  -5  -6   24.21    5.07
   2   5   7    4.19    3.12
  -2   5  -7    3.68    2.31
  -2   5  -7    3.08    2.14
  -2   5  -7    3.33    3.46
  -2   5  -7    1.65    1.66
  -2  -5  -7    3.86    2.30
  -2  -5  -7    1.25    1.33
   2   5   8    1.99    4.48
  -2   5  -8    1.74    3.85
  -2  -5  -8    2.08    3.29
  -2  -5  -8    0.37    1.31
   2   5   9    3.98    4.96
  -2   5  -9    4.07    5.06
  -2   5  -9    2.87    2.72
  -2  -5  -9    1.12    1.85
  -2  -5  -9    3.45    3.93
   2   5  10    3.78    4.97
  -2   5 -10    1.19    6.56
  -2   5 -10    0.84    2.61
  -2  -5 -10    2.44    2.35
   2   5  11    0.64    4.02
  -2   5 -11   -0.37    5.55
  -2  -5 -11    0.55    1.99
   2   6  -8    1.48    2.49
  -2   6   8   -0.24    3.94
   2   6  -8    2.08    2.88
  -2   6   8    3.35    4.48
   2  -6  -8    1.34    1.96
   2  -6  -8    1.12    2.14
   2   6  -7    5.04    3.32
   2   6  -7    3.20    3.11
  -2   6   7    1.79    4.19
  -2   6   7    3.01    4.30
   2  -6  -7    2.22    3.70
   2  -6  -7    2.11    1.94
   2   6  -6    1.14    2.29
   2   6  -6    1.23    2.63
  -2   6   6    2.10    3.26
  -2   6   6    1.59    3.74
   2  -6  -6   -0.06    1.39
   2  -6  -6    1.98    2.95
   2   6  -5    0.99    2.89
   2   6  -5    3.96    3.37
  -2   6   5    4.97    4.25
  -2   6   5    2.76    2.45
   2  -6  -5    2.74    2.94
   2  -6  -5    2.61    1.80
   2   6  -4    0.43    2.11
   2   6  -4   -0.35    1.63
  -2   6   4   -0.52    3.32
  -2   6   4   -1.62    2.20
  -2   6   4    0.00    2.16
   2  -6  -4    0.34    1.22
   2   6  -3    0.91    3.25
   2   6  -3    3.90    3.73
  -2   6   3    2.21    3.63
  -2   6   3    2.42    3.84
   2   6  -2    1.98    2.06
   2   6  -2    6.58    4.14
  -2   6   2    5.56    4.00
  -2   6   2    3.57    1.83
   2   6  -1    8.70    5.74
   2   6  -1    6.80    2.56
  -2   6   1    4.15    3.75
  -2   6   1    4.13    1.92
   2   6   0    4.87    5.26
   2   6   0    3.15    3.52
  -2   6   0   13.52    2.68
  -2   6   0    2.55    2.77
  -2   6   0   18.82    3.14
  -2   6   0    5.81    4.73
   2   6   1    0.06    3.47
   2   6   1    3.28    4.53
  -2   6  -1    4.17    3.23
  -2   6  -1    0.87    2.64
  -2   6  -1    1.50    1.95
  -2   6  -1    0.10    2.11
   2   6   2   -0.30    1.85
   2   6   2    0.33    2.60
  -2   6  -2    0.66    2.96
  -2   6  -2    1.17    1.82
  -2   6  -2    0.61    1.89
  -2   6  -2   -0.27    2.02
   2   6   3    1.02    5.35
   2   6   3    1.62    3.38
  -2   6  -3    0.72    1.82
  -2   6  -3    1.43    2.23
  -2   6  -3    1.88    2.81
  -2   6  -3    0.83    2.54
   2   6   4    4.26    6.62
   2   6   4    6.10    5.93
  -2   6  -4    2.67    3.46
  -2   6  -4    1.90    1.89
  -2   6  -4   -0.49    3.41
  -2   6  -4    0.75    1.72
   2   6   5    1.39    3.10
   2   6   5    1.76    3.06
  -2   6  -5    0.49    1.83
  -2   6  -5    0.01    2.12
  -2   6  -5    0.01    1.32
  -2   6  -5    0.01    1.68
   2   6   6    1.15    3.22
   2   6   6    1.07    4.70
  -2   6  -6    1.44    2.05
  -2   6  -6    0.25    3.70
   2   6   7    0.95    4.49
  -2   6  -7    1.95    4.15
  -2   6  -7    1.15    2.07
   3   0 -18   -0.16    3.16
   3   0 -18    0.87    4.32
  -3   0  18    0.12    2.73
  -3   0  18    0.05    3.63
   3   0 -17    1.04    4.15
   3   0 -17   -0.16    2.84
  -3   0  17    0.75    3.18
  -3   0  17    1.63    6.83
   3   0 -16    1.50    4.63
   3   0 -16    1.39    3.33
  -3   0  16    0.42    4.60
  -3   0  16    0.95    2.96
   3   0 -15    3.78    5.04
   3   0 -15    5.52    3.70
  -3   0  15    6.91    3.67
  -3   0  15    6.38    6.48
   3   0 -14    8.12    5.54
   3   0 -14    7.56    3.89
  -3   0  14    9.37    6.20
  -3   0  14   10.50    2.38
   3   0 -13  183.12   12.38
   3   0 -13  209.64    8.32
  -3   0  13  206.22   10.11
  -3   0  13  224.30   10.90
   3   0 -12   12.95    3.81
   3   0 -12   10.31    3.05
  -3   0  12   13.19    3.90
  -3   0  12   18.29    5.91
   3   0 -11    3.38    2.29
   3   0 -11    3.10    3.10
  -3   0  11    4.00    4.05
  -3   0  11    1.80    2.92
   3   0 -10   95.15    4.50
   3   0 -10   84.95    7.50
  -3   0  10   91.26    4.39
  -3   0  10  106.99    5.80
   3   0  -9   38.91    4.45
   3   0  -9   33.65    3.30
  -3   0   9   42.06    3.47
  -3   0   9   38.70    4.43
   3   0  -8    3.61    2.46
   3   0  -8    3.08    1.67
  -3   0   8    4.33    1.71
  -3   0   8    3.54    2.57
   3   0  -7  301.17   10.45
   3   0  -7  310.46   11.33
  -3   0   7  320.88    9.70
  -3   0   7  313.29   10.77
   3   0  -6  485.97   13.97
   3   0  -6  494.33   15.16
  -3   0   6  489.04   15.10
  -3   0   6  493.41   13.71
   3   0  -5    1.84    2.12
   3   0  -5    2.80    2.09
  -3   0   5    2.99    2.09
  -3   0   5    1.88    1.22
   3   0  -4   -0.31    1.45
   3   0  -4    0.11    1.51
  -3   0   4    0.22    1.58
  -3   0   4    0.22    0.89
   3   0  -3  610.10   17.21
   3   0  -3  606.54   17.10
  -3   0   3  626.95   17.69
  -3   0   3  632.51   17.70
   3   0  -2  873.84   23.54
   3   0  -2  896.73   24.34
  -3   0   2  864.38   23.20
  -3   0   2  885.55   23.78
   3   0  -1    1.79    0.98
   3   0  -1    2.01    1.23
  -3   0   1    1.90    1.05
  -3   0   1    1.96    1.18
   3   0   0  110.34    3.16
   3   0   0  114.68    4.27
  -3   0   0  104.62    3.89
  -3   0   0  107.34    3.23
   3   0   1 1090.81   28.69
  -3   0  -1 1066.62   29.68
   3   0   2   41.57    1.99
   3   0   2   45.08    3.40
  -3   0  -2   43.05    2.62
  -3   0  -2   41.18    3.36
   3   0   3  279.23    7.82
   3   0   3  275.87    7.45
  -3   0  -3  268.13    9.02
  -3   0  -3  276.89    7.54
   3   0   4  842.56   23.66
   3   0   4  854.61   24.02
  -3   0  -4  827.25   25.12
  -3   0  -4  838.86   23.74
   3   0   5    7.22    1.51
   3   0   5    8.19    2.52
  -3   0  -5    7.57    2.59
  -3   0  -5    6.11    2.07
   3   0   6   31.48    2.50
   3   0   6   28.25    3.25
  -3   0  -6   29.11    4.33
  -3   0  -6   29.25    2.54
   3   0   7    6.61    3.24
   3   0   7    6.11    1.84
  -3   0  -7    4.18    3.65
  -3   0  -7    7.16    1.99
   3   0   8   15.88    4.11
   3   0   8   12.76    2.38
  -3   0  -8   15.66    2.66
  -3   0  -8   17.70    4.80
   3   0   9   47.20    6.03
   3   0   9   39.83    4.47
  -3   0  -9   48.43    7.15
  -3   0  -9   45.11    3.99
   3   0  10  195.28    8.42
   3   0  10  195.86   11.51
  -3   0 -10  189.28   12.63
  -3   0 -10  181.88    8.20
   3   0  11    4.06    1.99
   3   0  11    4.21    2.58
  -3   0 -11    3.61    2.35
  -3   0 -11    3.38    5.10
   3   0  12    4.23    4.46
   3   0  12    2.85    1.91
  -3   0 -12    2.60    2.70
  -3   0 -12    5.51    5.47
   3   0  13    4.76    2.30
   3   0  13    8.88    5.34
  -3   0 -13    7.40    3.43
  -3   0 -13   11.30    7.50
   3   0  14   -0.01    1.58
   3   0  14    0.99    3.23
  -3   0 -14    3.15    6.54
  -3   0 -14    0.86    2.66
   3   0  15    2.12    2.09
   3   0  15    0.09    2.73
  -3   0 -15    3.43    4.73
  -3   0 -15    1.60    3.30
   3   0  16   -0.38    1.85
   3   0  16   -0.30    4.06
  -3   0 -16    1.91    5.87
  -3   0 -16   -0.22    2.24
  -3   1  18   -0.19    4.67
   3   1 -18    0.69    2.94
   3   1 -18    1.29    5.22
  -3   1  18   -0.20    2.83
   3  -1 -18    1.33    4.12
  -3  -1  18    0.77    2.35
  -3  -1  18   -1.09    4.63
   3  -1 -18   -1.06    4.95
  -3   1  17    8.55    9.30
   3   1 -17    8.96    4.15
   3   1 -17    4.47    4.13
  -3   1  17   11.46    3.04
   3  -1 -17    5.17    5.47
  -3  -1  17    7.18    5.28
  -3  -1  17   16.48    4.24
   3  -1 -17    9.23    5.69
   3   1 -16   17.33    7.69
   3   1 -16   31.11    5.11
  -3   1  16   29.91    5.71
  -3   1  16   27.85    9.87
   3  -1 -16   26.96    4.31
  -3  -1  16   31.37    5.01
   3  -1 -16   18.77    6.88
  -3  -1  16   26.44    9.09
   3   1 -15    7.24    5.88
   3   1 -15    5.70    3.52
  -3   1  15    5.47    2.48
  -3   1  15    6.57    6.95
   3  -1 -15    5.76    4.50
   3  -1 -15    5.45    4.92
  -3  -1  15   13.62    3.35
  -3  -1  15    7.37    6.76
   3   1 -14   12.10    3.66
  -3   1  14    9.81    3.88
  -3   1  14    8.81    7.27
   3   1 -14    7.27    3.47
   3  -1 -14    6.65    3.10
   3  -1 -14   10.74    2.82
  -3  -1  14    8.23    6.44
  -3  -1  14   12.11    3.42
   3   1 -13    5.24    4.77
  -3   1  13    3.35    2.12
  -3   1  13    8.82    5.70
   3   1 -13    5.36    3.20
   3  -1 -13    4.70    2.63
   3  -1 -13    6.24    3.99
  -3  -1  13    8.84    1.91
  -3  -1  13    5.13    2.76
   3   1 -12    8.85    3.41
  -3   1  12    9.61    5.65
   3   1 -12    8.40    5.08
  -3   1  12    6.39    3.71
   3  -1 -12    8.85    3.95
   3  -1 -12    7.09    2.71
  -3  -1  12    9.18    1.96
  -3  -1  12   10.80    4.44
   3   1 -11   86.95    5.82
   3   1 -11   81.46    8.10
  -3   1  11  105.57    9.07
  -3   1  11   88.35    4.97
   3  -1 -11   85.22    6.74
   3  -1 -11   75.16    5.12
  -3  -1  11   78.34    3.97
  -3  -1  11   90.95    7.91
  -3   1  10   69.32    7.11
   3   1 -10   61.80    5.14
   3   1 -10   54.86    4.56
  -3   1  10   61.57    5.97
  -3  -1  10   57.30    3.29
  -3  -1  10   61.58    6.24
   3  -1 -10   59.45    5.61
   3  -1 -10   58.59    6.23
  -3   1   9  250.86   11.70
   3   1  -9  227.45    9.21
   3   1  -9  219.61   10.71
  -3   1   9  216.02    9.66
   3  -1  -9  215.57    7.72
  -3  -1   9  222.67    8.97
  -3  -1   9  236.70   10.65
   3  -1  -9  206.48   10.38
   3   1  -8  137.17    7.52
  -3   1   8  152.04    7.99
   3   1  -8  139.79    6.52
  -3   1   8  133.23    7.01
   3  -1  -8  137.31    7.11
  -3  -1   8  139.12    6.38
  -3  -1   8  141.43    7.23
   3  -1  -8  132.99    5.59
   3   1  -7   61.39    2.96
  -3   1   7   58.81    4.63
  -3   1   7   67.30    5.13
   3   1  -7   63.14    4.64
   3  -1  -7   61.41    4.51
   3  -1  -7   65.22    4.91
  -3  -1   7   64.83    3.18
  -3  -1   7   65.64    4.14
   3   1  -6   58.64    4.03
  -3   1   6   63.15    4.52
   3   1  -6   58.76    3.95
  -3   1   6   57.71    4.24
   3  -1  -6   56.46    4.25
  -3  -1   6   57.63    3.87
  -3  -1   6   53.49    3.66
   3  -1  -6   53.71    4.10
   3   1  -5  147.90    6.02
   3   1  -5  143.10    5.66
  -3   1   5  147.01    6.37
  -3   1   5  138.46    5.90
   3  -1  -5  143.55    6.13
   3  -1  -5  141.53    5.95
  -3  -1   5  143.06    5.33
  -3  -1   5  146.68    4.71
  -3   1   4   22.05    3.13
  -3   1   4   21.88    1.78
   3   1  -4   22.40    2.14
   3   1  -4   22.97    2.95
   3  -1  -4   22.22    3.03
  -3  -1   4   23.24    2.85
  -3  -1   4   21.59    2.01
   3  -1  -4   22.34    2.83
   3   1  -3  154.52    6.30
   3   1  -3  151.35    4.70
  -3   1   3  142.35    5.62
  -3   1   3  151.62    6.30
   3  -1  -3  137.38    4.50
   3  -1  -3  139.41    5.47
  -3  -1   3  140.75    4.28
  -3  -1   3  145.58    6.01
  -3   1   2  364.09   11.32
   3   1  -2  367.32   11.28
   3   1  -2  383.80    9.70
  -3   1   2  369.59   10.59
   3  -1  -2  362.75   11.25
  -3  -1   2  354.51    9.74
   3  -1  -2  349.48    9.96
   3   1  -1   51.42    1.85
  -3   1   1   52.01    2.42
   3   1  -1   54.29    3.80
  -3   1   1   52.04    3.81
   3  -1  -1   57.78    3.83
   3  -1  -1   56.21    2.79
  -3  -1   1   54.25    2.50
   3   1   0  922.63   26.21
   3   1   0  945.71   26.75
  -3   1   0  914.37   22.97
  -3   1   0  898.87   24.32
   3  -1   0  947.08   27.10
  -3  -1   0  893.34   22.47
   3   1   1    4.43    2.01
   3   1   1    3.80    0.98
  -3   1  -1    4.16    2.33
  -3   1  -1    3.84    2.21
  -3  -1  -1    5.36    2.00
  -3  -1  -1    4.15    1.02
   3   1   2 1261.55   34.49
   3   1   2 1218.28   34.92
  -3   1  -2 1178.57   34.54
  -3   1  -2 1239.60   34.76
  -3  -1  -2 1157.96   32.77
  -3  -1  -2 1181.51   34.19
  -3   1  -3  270.11    6.46
  -3   1  -3  266.18    9.21
   3   1   3  268.82    8.61
   3   1   3  277.60    8.30
   3  -1   3  267.48    9.03
  -3  -1  -3  259.43    8.55
  -3  -1  -3  256.14    8.11
   3  -1   3  240.77    5.63
  -3   1  -4  112.13    3.69
   3   1   4  114.91    4.77
   3   1   4  112.40    3.79
  -3   1  -4  112.48    5.73
   3  -1   4  112.33    4.15
  -3  -1  -4  109.47    5.03
  -3  -1  -4  108.59    4.95
   3  -1   4   97.90    3.00
  -3   1  -5   43.55    2.27
   3   1   5   42.77    3.52
   3   1   5   39.94    3.35
  -3   1  -5   41.32    4.30
   3  -1   5   38.52    2.15
  -3  -1  -5   38.18    3.34
  -3  -1  -5   36.48    3.68
   3  -1   5   37.53    2.51
   3   1   6   55.34    4.03
  -3   1  -6   59.71    5.51
   3   1   6   59.40    4.76
  -3   1  -6   59.21    3.19
   3  -1   6   54.58    2.45
  -3  -1  -6   57.69    4.98
  -3  -1  -6   55.37    4.31
   3  -1   6   59.24    4.95
   3   1   7   98.62    5.64
  -3   1  -7  106.82    4.09
   3   1   7  112.09    6.94
  -3   1  -7  104.59    7.84
   3  -1   7   95.19    3.75
   3  -1   7   98.77    4.84
  -3  -1  -7  105.00    6.07
  -3  -1  -7   95.72    6.95
  -3   1  -8  191.37    6.79
   3   1   8  200.31    8.20
   3   1   8  170.64    7.91
  -3   1  -8  175.95   10.90
  -3  -1  -8  184.53    8.64
  -3  -1  -8  173.00    9.91
   3  -1   8  185.23    9.49
   3  -1   8  172.31    6.08
   3   1   9  123.11    8.52
   3   1   9  100.48    6.36
  -3   1  -9  111.92   10.04
  -3   1  -9  115.09    5.15
   3  -1   9  105.27    7.75
   3  -1   9  103.19    4.59
  -3  -1  -9  104.17    8.95
  -3  -1  -9  104.97    6.90
  -3   1 -10   60.24    3.93
   3   1  10   48.49    4.68
   3   1  10   58.56    6.99
  -3   1 -10   52.37    5.69
   3  -1  10   46.50    4.14
  -3  -1 -10   47.57    5.34
  -3  -1 -10   47.40    7.64
   3  -1  10   50.68    6.20
  -3   1 -11    6.17    2.15
   3   1  11    5.68    4.33
   3   1  11    6.41    2.64
  -3   1 -11    5.03    3.55
  -3  -1 -11    5.73    3.36
  -3  -1 -11    6.89    5.26
   3  -1  11    4.92    1.86
   3  -1  11    4.88    4.21
  -3   1 -12    2.00    2.06
  -3   1 -12    2.99    5.44
   3   1  12    1.63    2.38
   3   1  12    0.93    2.43
   3  -1  12    2.15    1.65
  -3  -1 -12    2.84    4.87
  -3  -1 -12    0.45    2.69
   3  -1  12    1.65    3.85
   3   1  13    4.17    4.82
  -3   1 -13    3.45    2.53
   3   1  13    2.23    1.53
  -3   1 -13    5.60    6.85
   3  -1  13    4.15    4.41
   3  -1  13    4.57    1.94
  -3  -1 -13    3.40    3.15
  -3  -1 -13    3.15    5.50
   3   1  14    2.81    3.01
  -3   1 -14    2.31    2.27
   3   1  14   -0.71    4.93
  -3   1 -14    4.80    4.34
   3  -1  14    4.28    2.79
  -3  -1 -14    1.93    1.98
   3  -1  14    1.57    1.72
  -3  -1 -14    4.46    3.62
  -3   1 -15    8.69    9.32
   3   1  15    5.10    3.47
   3   1  15    1.70    2.51
  -3   1 -15    2.40    2.53
   3  -1  15    5.00    4.99
  -3  -1 -15    1.81    6.36
  -3  -1 -15    3.72    3.47
   3  -1  15    2.61    1.91
  -3   1 -16    3.97    3.29
   3   1  16    4.25    2.71
   3   1  16    6.48    6.57
  -3   1 -16   14.02   11.22
   3  -1  16    6.31    5.84
  -3  -1 -16    1.69    3.99
  -3  -1 -16    5.54    4.56
   3  -1  16    3.63    2.35
   3   2 -17    1.46    6.43
  -3   2  17    2.38    3.61
   3   2 -17    2.25    3.15
  -3   2  17    3.16    7.84
   3  -2 -17    3.41    6.04
   3  -2 -17    3.19    4.94
  -3  -2  17    1.97    3.38
  -3  -2  17    3.49    2.79
   3   2 -16    9.58    7.55
  -3   2  16    7.46    4.48
   3   2 -16   17.58    4.05
  -3   2  16    8.31    8.70
   3  -2 -16   12.02    3.84
   3  -2 -16    7.25    7.22
  -3  -2  16   13.07    3.43
  -3  -2  16    6.13    6.16
   3   2 -15    9.24    3.36
  -3   2  15    7.78    5.09
   3   2 -15    7.72    6.56
  -3   2  15    6.58    5.05
   3  -2 -15    6.42    3.70
   3  -2 -15    5.43    5.18
  -3  -2  15    8.34    3.11
  -3  -2  15    3.27    5.47
   3   2 -14   13.15    3.24
  -3   2  14    7.76    7.03
   3   2 -14    7.81    3.73
  -3   2  14    9.63    4.99
   3  -2 -14    8.19    5.83
   3  -2 -14    7.81    3.46
  -3  -2  14   11.03    3.07
  -3  -2  14    4.06    3.09
   3   2 -13    3.28    4.83
  -3   2  13    4.34    2.26
   3   2 -13    4.64    3.01
  -3   2  13    2.24    5.94
   3  -2 -13    4.47    4.80
   3  -2 -13    4.55    4.75
  -3  -2  13    4.94    2.74
  -3  -2  13    6.15    4.14
  -3   2  12   13.95    6.24
  -3   2  12   14.91    4.56
   3   2 -12    7.71    5.53
   3   2 -12   15.41    3.33
   3  -2 -12    9.03    5.21
  -3  -2  12   13.58    3.23
  -3  -2  12    9.96    4.82
   3  -2 -12   13.52    3.29
   3   2 -11  174.37    8.46
  -3   2  11  182.15   11.84
   3   2 -11  140.57   10.06
  -3   2  11  146.59    9.01
   3  -2 -11  162.82   10.45
   3  -2 -11  139.83    9.88
  -3  -2  11  145.34    7.17
  -3  -2  11  144.64    9.14
  -3   2  10   53.45    6.78
  -3   2  10   38.28    5.16
   3   2 -10   40.54    4.24
   3   2 -10   35.28    5.78
   3  -2 -10   40.88    5.99
  -3  -2  10   38.92    3.99
  -3  -2  10   30.72    3.45
   3  -2 -10   34.51    5.77
   3   2  -9   16.62    3.30
  -3   2   9   21.06    4.90
   3   2  -9   12.57    3.99
  -3   2   9   14.50    4.02
   3  -2  -9   14.67    4.26
   3  -2  -9   13.18    4.44
  -3  -2   9   10.59    3.47
  -3  -2   9   17.28    3.16
  -3   2   8  103.71    4.93
  -3   2   8  122.96    5.74
   3   2  -8   98.21    6.44
   3   2  -8  112.49    6.09
   3  -2  -8  111.86    7.30
  -3  -2   8  103.60    5.73
  -3  -2   8  104.16    6.25
   3  -2  -8  104.06    7.09
   3   2  -7  540.17   18.32
  -3   2   7  573.99   19.77
   3   2  -7  633.52   20.20
  -3   2   7  662.92   22.37
   3  -2  -7  606.25   20.74
   3  -2  -7  603.75   20.65
  -3  -2   7  573.26   18.47
  -3  -2   7  570.33   16.75
   3   2  -6   41.55    3.85
  -3   2   6   41.32    2.83
   3   2  -6   35.76    3.32
  -3   2   6   36.77    4.24
   3  -2  -6   42.02    4.16
   3  -2  -6   42.45    4.28
  -3  -2   6   39.84    2.44
  -3  -2   6   38.94    3.01
   3   2  -5  185.58    5.92
  -3   2   5  189.96    7.55
   3   2  -5  172.46    6.06
  -3   2   5  177.35    7.50
   3  -2  -5  172.73    7.04
   3  -2  -5  172.89    7.20
  -3  -2   5  178.22    7.03
  -3  -2   5  161.08    6.16
   3   2  -4  471.38   13.00
  -3   2   4  534.73   16.23
   3   2  -4  499.23   14.02
  -3   2   4  486.66   15.35
   3  -2  -4  484.93   15.03
   3  -2  -4  494.72   13.82
  -3  -2   4  446.97   12.61
  -3  -2   4  501.59   15.47
   3   2  -3    6.27    1.36
  -3   2   3    7.24    2.08
   3   2  -3    4.86    1.04
  -3   2   3    7.01    2.45
   3  -2  -3    5.04    1.92
   3  -2  -3    6.33    1.29
  -3  -2   3    8.36    2.39
   3   2  -2  543.59   16.50
  -3   2   2  521.88   15.12
   3   2  -2  546.88   16.57
  -3   2   2  561.84   16.52
   3  -2  -2  541.03   15.87
   3  -2  -2  536.07   15.35
   3   2  -1   56.08    4.08
  -3   2   1   58.53    2.82
   3   2  -1   57.48    4.01
  -3   2   1   62.63    3.72
   3  -2  -1   57.97    2.66
   3  -2  -1   58.85    2.55
   3   2   0   26.98    2.08
  -3   2   0   27.08    1.87
   3   2   0   28.27    3.26
  -3   2   0   27.35    1.77
   3  -2   0   29.69    2.88
   3  -2   0   27.25    2.12
   3   2   1  149.02    3.95
   3   2   1  160.18    6.58
  -3   2  -1  163.36    6.23
  -3   2  -1  160.03    5.07
  -3   2  -1  160.60    4.86
  -3   2  -1  161.11    4.50
  -3  -2  -1  157.80    5.23
   3   2   2  133.91    4.38
   3   2   2  139.75    4.90
  -3   2  -2  137.63    3.73
  -3   2  -2  138.09    5.99
  -3   2  -2  132.13    3.97
  -3   2  -2  138.24    6.07
  -3  -2  -2  133.57    6.18
  -3  -2  -2  122.35    4.24
   3   2   3 1462.49   42.26
   3   2   3 1508.16   46.80
  -3   2  -3 1589.05   43.16
  -3   2  -3 1486.39   46.23
  -3   2  -3 1459.05   45.39
  -3   2  -3 1594.51   43.57
  -3  -2  -3 1388.29   41.09
  -3  -2  -3 1435.13   45.05
   3   2   4 1248.98   39.49
   3   2   4 1197.82   35.57
  -3   2  -4 1142.32   34.50
  -3   2  -4 1235.47   37.32
  -3   2  -4 1123.43   29.76
  -3  -2  -4 1140.30   33.71
  -3  -2  -4 1194.56   38.20
   3   2   5   17.38    2.37
   3   2   5   16.95    2.70
  -3   2  -5   15.97    3.92
  -3   2  -5   17.07    1.62
   3  -2   5   18.81    1.57
   3  -2   5   17.46    3.50
  -3  -2  -5   13.93    2.83
  -3  -2  -5   16.11    3.54
   3   2   6   80.02    5.00
   3   2   6   77.73    5.85
  -3   2  -6   80.00    6.88
  -3   2  -6   79.25    3.26
   3  -2   6   75.27    4.15
   3  -2   6   74.19    3.06
  -3  -2  -6   66.11    4.89
  -3  -2  -6   69.51    5.84
  -3   2  -7  195.26    5.81
   3   2   7  184.37    9.13
  -3   2  -7  185.23    8.23
   3  -2   7  177.14    5.27
   3  -2   7  175.61    9.11
  -3  -2  -7  181.71    9.39
  -3  -2  -7  160.76    8.32
   3   2   8  166.74    9.15
   3   2   8  167.51    9.04
  -3   2  -8  180.63    8.72
  -3   2  -8  178.86    6.45
   3  -2   8  159.23    7.05
   3  -2   8  166.65    5.35
  -3  -2  -8  161.58    9.29
  -3  -2  -8  145.57    8.65
  -3   2  -9    1.84    1.45
   3   2   9    1.03    1.74
   3   2   9    1.08    1.55
  -3   2  -9   -0.23    2.26
   3  -2   9    0.94    1.32
  -3  -2  -9    0.97    2.61
  -3  -2  -9    0.40    2.74
   3  -2   9    1.21    2.66
   3   2  10    4.53    3.96
   3   2  10    2.63    1.97
  -3   2 -10    4.92    3.43
  -3   2 -10    4.62    1.95
   3  -2  10    4.59    1.29
   3  -2  10    5.77    3.47
  -3  -2 -10    5.20    3.46
  -3  -2 -10    2.89    3.65
  -3   2 -11    4.19    5.73
   3   2  11    7.49    2.03
   3   2  11    2.05    4.33
  -3   2 -11    3.21    2.05
   3  -2  11    0.90    3.54
  -3  -2 -11    2.27    3.41
  -3  -2 -11    2.64    3.80
   3  -2  11    4.50    1.89
   3   2  12    9.59    2.29
   3   2  12    8.13    5.36
  -3   2 -12   11.27    2.86
  -3   2 -12    9.51    7.73
   3  -2  12    4.63    4.66
   3  -2  12    8.41    2.29
  -3  -2 -12   10.40    4.33
  -3  -2 -12    2.95    4.59
  -3   2 -13    3.60    1.90
   3   2  13    3.30    4.95
   3   2  13    2.64    2.81
  -3   2 -13    4.47    7.29
   3  -2  13    2.93    1.87
  -3  -2 -13    2.55    3.80
  -3  -2 -13    1.98    4.30
   3  -2  13    0.08    3.50
   3   2  14    4.43    4.02
   3   2  14    0.16    2.58
  -3   2 -14   -1.15    4.15
   3  -2  14    0.25    1.18
   3  -2  14    0.28    3.00
  -3  -2 -14    2.64    3.01
  -3  -2 -14   -0.81    3.94
  -3   2 -15    0.96    5.78
   3   2  15    2.81    4.88
   3   2  15    0.79    2.58
   3  -2  15    0.44    3.43
  -3  -2 -15   -0.03    2.54
  -3  -2 -15   -0.52    3.14
   3   3 -16   -0.05    6.50
  -3   3  16    1.77    9.05
   3   3 -16    4.04    2.87
  -3   3  16    1.68    4.01
   3  -3 -16    2.53    3.86
   3  -3 -16    2.46    5.52
  -3  -3  16    3.61    2.54
  -3  -3  16    1.56    4.05
   3   3 -15   32.51    9.33
  -3   3  15   37.40    6.90
   3   3 -15   51.37    4.75
  -3   3  15   49.14   12.47
   3  -3 -15   52.85    6.82
   3  -3 -15   27.76    8.62
  -3  -3  15   51.19    4.57
  -3   3  14    6.86    8.04
  -3   3  14   21.00    5.13
   3   3 -14   26.55    4.09
   3  -3 -14   11.77    6.44
   3  -3 -14   23.86    7.58
  -3  -3  14    1.20    4.11
   3   3 -13    7.95    2.85
  -3   3  13    5.69    4.61
   3   3 -13    2.93    5.48
  -3   3  13    5.13    6.84
   3  -3 -13    3.34    4.57
   3  -3 -13    3.37    5.52
  -3  -3  13    8.91    2.82
   3   3 -12    0.66    1.86
  -3   3  12    0.35    1.56
   3   3 -12   -0.11    3.23
  -3   3  12    0.06    3.75
   3  -3 -12    1.19    2.68
   3  -3 -12   -1.56    3.49
  -3  -3  12   -0.36    1.71
  -3  -3  12   -1.21    2.06
   3   3 -11   32.34    3.79
  -3   3  11   30.15    7.06
   3   3 -11   17.80    5.51
  -3   3  11   27.45    5.46
   3  -3 -11   19.37    3.20
   3  -3 -11   28.44    6.32
  -3  -3  11   32.05    3.80
   3   3 -10    2.83    3.23
  -3   3  10    4.22    4.15
   3   3 -10    4.03    2.60
  -3   3  10    2.34    3.39
   3  -3 -10    2.25    3.88
   3  -3 -10    1.23    3.16
  -3  -3  10    3.03    2.38
  -3  -3  10    1.32    2.23
   3   3  -9   34.60    4.10
  -3   3   9   38.53    6.05
   3   3  -9   18.87    4.20
  -3   3   9   26.18    3.25
   3  -3  -9   32.17    5.49
   3  -3  -9   25.25    4.70
  -3  -3   9   20.16    3.23
  -3  -3   9   31.18    3.55
  -3   3   8   62.32    6.24
  -3   3   8   72.23    6.68
   3   3  -8   64.44    3.61
   3  -3  -8   60.70    5.36
   3  -3  -8   66.08    4.54
  -3  -3   8   66.51    4.71
  -3   3   7   35.75    5.04
  -3   3   7   43.28    3.19
   3   3  -7   42.23    4.24
   3  -3  -7   34.54    4.35
   3  -3  -7   32.63    5.12
  -3  -3   7   36.83    4.01
  -3  -3   7   26.90    2.82
   3   3  -6   27.42    3.76
  -3   3   6   29.10    4.14
   3   3  -6   16.36    3.52
  -3   3   6   22.78    4.31
   3  -3  -6   23.33    4.12
   3  -3  -6   24.16    2.27
  -3  -3   6   25.53    3.50
   3   3  -5   23.17    2.41
  -3   3   5   23.38    4.08
   3   3  -5   30.86    3.81
  -3   3   5   30.26    3.77
   3  -3  -5   28.60    3.95
   3  -3  -5   29.31    3.45
  -3  -3   5   27.35    2.52
  -3   3   4   14.55    2.06
   3   3  -4   16.90    3.18
   3   3  -4   12.08    2.00
   3   3  -4   15.38    3.29
   3   3  -4   12.74    1.72
  -3   3   4   17.12    3.38
   3  -3  -4   16.00    2.81
   3  -3  -4   15.73    3.11
   3   3  -3  133.09    6.71
  -3   3   3  148.24    6.88
   3   3  -3  125.72    5.01
  -3   3   3  133.69    6.69
   3  -3  -3  134.56    5.95
   3  -3  -3  126.36    6.08
   3   3  -2   48.12    1.72
   3   3  -2   57.30    3.20
   3   3  -2   53.56    4.69
  -3   3   2   56.78    4.23
  -3   3   2   58.18    2.88
   3  -3  -2   53.07    3.76
   3  -3  -2   58.05    3.90
   3   3  -1  103.92    6.14
  -3   3   1  108.44    5.17
   3   3  -1  102.37    6.11
  -3   3   1  111.92    5.52
   3  -3  -1  100.87    4.97
   3  -3  -1   92.25    5.48
   3   3   0   54.56    4.89
  -3   3   0   55.29    4.06
   3   3   0   53.18    5.03
  -3   3   0   50.24    3.27
   3  -3   0   43.25    2.85
   3  -3   0   52.74    3.94
   3   3   1   17.69    3.78
   3   3   1   16.74    1.42
  -3   3  -1   19.09    3.06
  -3   3  -1   19.08    1.92
  -3   3  -1   17.89    2.15
  -3   3  -1   16.65    2.61
  -3  -3  -1   19.27    2.27
   3   3   2  111.65    6.96
   3   3   2   98.34    3.69
  -3   3  -2  102.51    3.99
  -3   3  -2  107.55    5.59
  -3   3  -2  113.44    5.83
  -3   3  -2  108.17    4.96
  -3  -3  -2  103.34    6.53
   3   3   3   84.32    4.51
   3   3   3   71.07    3.17
  -3   3  -3   79.68    3.92
  -3   3  -3   77.43    3.14
  -3   3  -3   80.22    5.30
  -3   3  -3   78.49    3.89
  -3  -3  -3   77.21    6.00
   3   3   4    1.55    2.69
   3   3   4    0.01    1.51
  -3   3  -4    1.19    1.68
  -3   3  -4    0.28    0.99
  -3   3  -4    0.43    1.91
  -3   3  -4    0.22    0.72
  -3  -3  -4   -0.60    1.19
  -3  -3  -4   -0.16    0.84
   3   3   5  182.34    9.59
   3   3   5  144.30    6.29
  -3   3  -5  187.96    6.35
  -3   3  -5  189.13    7.89
  -3   3  -5  165.38    8.30
  -3   3  -5  180.29    6.16
  -3  -3  -5  168.92    9.41
   3   3   6    4.37    3.09
   3   3   6    6.79    3.87
  -3   3  -6    6.73    3.98
  -3   3  -6    5.40    3.07
  -3   3  -6    6.78    1.55
  -3   3  -6    6.55    1.57
  -3  -3  -6    5.10    3.62
  -3  -3  -6    5.35    2.11
   3   3   7    3.62    2.45
   3   3   7    5.22    3.72
  -3   3  -7    6.75    1.49
  -3   3  -7    7.63    4.30
  -3   3  -7    7.64    1.70
  -3   3  -7    3.65    1.92
  -3  -3  -7    2.89    2.01
  -3  -3  -7    5.37    2.19
  -3   3  -8   18.40    2.83
   3   3   8   38.18    5.14
   3   3   8   12.93    3.81
  -3   3  -8   38.88    5.81
   3  -3   8   20.98    1.27
  -3  -3  -8   33.13    5.17
  -3  -3  -8   19.23    3.16
  -3   3  -9    9.39    1.76
   3   3   9    6.99    4.10
   3   3   9    3.25    3.22
  -3   3  -9    6.89    5.27
  -3  -3  -9    6.37    4.09
  -3  -3  -9    3.46    2.52
   3  -3   9   10.54    1.53
   3   3  10    4.94    4.24
  -3   3 -10    5.77    5.37
   3   3  10    7.22    4.11
   3  -3  10    3.75    4.01
   3  -3  10    9.00    1.30
  -3  -3 -10    6.24    3.85
  -3  -3 -10    1.90    2.65
   3   3  11    2.03    4.08
  -3   3 -11    2.84    1.63
   3   3  11    3.72    3.49
  -3   3 -11    2.40    6.33
   3  -3  11    2.46    1.21
   3  -3  11    1.64    3.60
  -3  -3 -11    1.54    2.27
  -3  -3 -11    0.97    2.63
  -3   3 -12   14.19    5.21
   3   3  12   10.90    4.37
   3   3  12    3.69    5.01
   3  -3  12    2.66    4.49
  -3  -3 -12    2.26    3.37
  -3  -3 -12   11.12    3.12
  -3   3 -13   -0.34    5.93
   3   3  13   -0.27    2.56
   3   3  13    0.84    3.54
   3  -3  13   -0.77    3.04
  -3  -3 -13   -1.15    2.23
  -3  -3 -13    0.47    1.85
   3   3  14    4.47    4.94
   3   3  14    2.35    3.69
  -3   3 -14    5.00    8.45
   3  -3  14    1.64    4.54
  -3  -3 -14    1.62    3.16
  -3  -3 -14    1.15    4.28
   3   4 -15    0.03    5.08
  -3   4  15    0.75    7.31
   3   4 -15    2.93    2.56
  -3   4  15    1.62    2.64
   3  -4 -15   -0.34    3.58
   3  -4 -15    1.10    3.22
  -3  -4  15    0.38    2.43
  -3  -4  15    3.55    2.60
  -3   4  14    4.28    8.04
  -3   4  14    4.03    4.39
   3   4 -14    5.15    6.27
   3  -4 -14    2.88    3.90
   3  -4 -14    4.10    3.46
  -3  -4  14   10.66    3.10
  -3  -4  14    1.55    2.71
   3   4 -13    4.12    3.58
   3   4 -13   10.80    2.79
  -3   4  13    5.12    7.29
  -3   4  13    4.70    4.40
   3  -4 -13    3.41    2.44
  -3  -4  13    9.92    2.81
   3  -4 -13    5.18    3.47
  -3  -4  13    1.06    3.08
   3   4 -12    2.07    4.59
  -3   4  12    3.46    5.83
   3   4 -12    5.41    2.73
  -3   4  12    2.09    2.47
   3  -4 -12    4.41    2.98
   3  -4 -12    2.96    3.43
  -3  -4  12    5.83    2.52
  -3  -4  12    2.11    2.55
   3   4 -11    5.05    4.95
  -3   4  11    8.33    4.96
   3   4 -11   19.92    3.52
  -3   4  11    7.12    5.98
   3  -4 -11   10.46    4.41
   3  -4 -11   12.25    3.50
  -3  -4  11    5.04    2.77
  -3  -4  11   16.60    3.05
   3   4 -10   10.40    3.07
  -3   4  10    7.18    4.31
   3   4 -10    1.87    3.68
  -3   4  10    8.19    5.38
   3  -4 -10    6.10    4.57
   3  -4 -10    4.47    3.56
  -3  -4  10   11.93    3.41
  -3  -4  10    2.95    2.24
   3   4  -9    1.88    2.28
   3   4  -9    0.54    0.79
   3   4  -9   -1.68    2.11
  -3   4   9    0.78    3.62
  -3   4   9    0.94    1.88
   3  -4  -9    1.40    2.04
   3  -4  -9    0.12    3.06
  -3  -4   9    0.95    1.54
   3   4  -8    1.47    1.59
   3   4  -8    0.49    2.35
   3   4  -8    8.24    2.71
  -3   4   8    6.70    3.41
  -3   4   8    5.09    3.46
   3  -4  -8    5.75    2.71
   3  -4  -8    5.58    3.46
  -3  -4   8    0.73    1.69
  -3   4   7    3.27    2.94
   3   4  -7   -0.90    1.69
   3   4  -7    2.61    2.17
   3   4  -7    0.08    1.12
   3   4  -7    2.12    2.30
  -3   4   7    1.28    3.14
   3  -4  -7    1.83    2.63
   3  -4  -7    2.42    2.01
   3   4  -6    5.91    1.96
   3   4  -6   13.66    2.08
   3   4  -6   14.94    3.23
  -3   4   6   14.14    3.38
  -3   4   6    7.52    2.35
   3  -4  -6   11.57    2.73
   3  -4  -6   12.30    3.80
   3   4  -5    4.22    2.06
   3   4  -5    5.76    2.98
   3   4  -5    7.90    2.99
  -3   4   5    6.90    2.73
  -3   4   5    4.71    3.23
   3  -4  -5    5.79    3.07
   3  -4  -5    8.50    2.45
  -3   4   4    5.65    3.44
   3   4  -4    5.85    2.87
   3   4  -4    2.12    1.19
   3   4  -4    6.20    2.96
   3   4  -4    4.02    1.56
  -3   4   4   12.87    3.19
   3  -4  -4    7.24    2.06
   3  -4  -4    6.54    2.68
   3   4  -3   48.24    5.04
  -3   4   3   43.05    4.98
   3   4  -3   47.91    4.90
  -3   4   3   58.35    4.63
   3  -4  -3   54.05    3.91
   3  -4  -3   41.81    4.18
   3   4  -2   18.78    4.08
   3   4  -2   15.17    1.23
   3   4  -2   19.48    3.94
  -3   4   2   12.20    3.41
  -3   4   2   27.53    3.46
   3  -4  -2   14.27    3.01
   3  -4  -2   24.99    2.85
   3   4  -1   29.15    4.52
  -3   4   1   17.46    3.70
   3   4  -1   31.65    4.69
  -3   4   1   33.23    3.48
   3  -4  -1   30.03    3.09
   3  -4  -1   20.55    2.92
  -3   4   0    9.27    2.60
   3   4   0    6.05    3.60
   3   4   0    7.53    3.81
  -3   4   0    9.04    1.50
  -3   4   0    5.76    2.33
  -3   4   0    7.60    2.33
   3  -4   0   12.13    1.64
   3   4   1    1.58    3.08
   3   4   1    1.80    0.68
   3   4   1    2.86    1.91
   3   4   1    1.04    0.47
  -3   4  -1    3.21    2.03
  -3   4  -1    4.88    2.27
  -3   4  -1    2.23    1.70
  -3   4  -1    2.00    1.86
   3   4   2   39.84    2.28
   3   4   2   54.97    6.03
  -3   4  -2   51.86    4.29
  -3   4  -2   51.65    4.18
  -3   4  -2   52.00    3.60
  -3   4  -2   42.17    3.13
  -3  -4  -2   46.23    3.54
   3   4   3    8.68    1.87
   3   4   3   11.05    4.57
  -3   4  -3    7.43    1.90
  -3   4  -3    9.85    2.88
  -3   4  -3    7.36    1.76
  -3   4  -3   11.37    2.99
  -3  -4  -3   10.39    3.78
  -3  -4  -3    7.70    1.29
   3   4   4   23.80    5.12
   3   4   4   16.52    2.48
  -3   4  -4   13.25    2.08
  -3   4  -4   15.01    2.49
  -3   4  -4   21.87    4.00
  -3   4  -4   20.59    3.17
  -3  -4  -4   12.30    1.83
  -3  -4  -4   20.92    4.41
   3   4   5    3.09    4.10
   3   4   5    2.41    1.53
  -3   4  -5    2.62    2.44
  -3   4  -5    3.34    1.28
  -3   4  -5    3.95    3.03
  -3   4  -5    1.85    1.19
  -3  -4  -5    0.83    1.42
  -3  -4  -5    2.70    3.22
   3   4   6    4.53    4.12
   3   4   6    2.43    1.84
  -3   4  -6    3.36    2.69
  -3   4  -6    4.75    1.76
  -3   4  -6    7.22    3.89
  -3   4  -6    5.29    1.39
  -3  -4  -6    0.87    1.39
  -3  -4  -6    3.35    3.55
   3   4   7    9.20    4.77
   3   4   7    3.84    2.42
  -3   4  -7   10.14    1.64
  -3   4  -7    8.37    3.49
  -3   4  -7   13.23    1.58
  -3   4  -7   11.15    5.60
  -3  -4  -7    6.33    4.31
   3   4   8   22.31    5.20
   3   4   8    3.90    2.69
  -3   4  -8    5.71    4.85
  -3   4  -8   11.28    3.39
  -3  -4  -8    5.05    2.20
  -3  -4  -8   16.38    4.56
   3   4   9   10.90    4.68
   3   4   9    2.95    2.79
  -3   4  -9    3.13    3.12
  -3   4  -9    6.49    5.48
  -3  -4  -9    3.37    2.19
  -3  -4  -9    7.59    4.32
   3   4  10   -0.68    3.60
   3   4  10   -0.95    3.06
  -3   4 -10   -0.84    2.22
  -3   4 -10    0.56    3.99
  -3  -4 -10    0.49    1.69
  -3  -4 -10    0.35    1.74
   3   4  11    0.18    3.96
   3   4  11    3.22    4.07
  -3   4 -11    3.82    6.96
  -3   4 -11    1.37    1.84
  -3  -4 -11    0.36    2.56
  -3  -4 -11    2.44    3.91
   3   4  12    1.92    2.44
   3   4  12    0.68    3.98
  -3   4 -12    0.10    3.19
  -3   4 -12    0.59    4.23
  -3  -4 -12    3.47    2.84
  -3  -4 -12   -0.16    3.97
   3   5 -12    2.03    2.48
  -3   5  12    1.57    3.76
   3   5 -12    3.00    5.58
  -3   5  12    0.97    3.41
   3  -5 -12   -0.09    4.48
   3  -5 -12    0.20    2.87
  -3   5  11    0.95    4.06
   3   5 -11   -0.26    3.57
   3   5 -11    1.06    2.62
   3   5 -11    1.60    1.51
   3   5 -11    2.62    2.35
  -3   5  11   -0.09    3.30
   3  -5 -11    0.77    4.23
   3  -5 -11    0.58    2.50
  -3   5  10    2.08    4.22
   3   5 -10    7.03    3.11
   3   5 -10    1.46    1.72
   3   5 -10    2.25    3.67
   3   5 -10    6.47    2.62
  -3   5  10    3.84    5.46
   3  -5 -10    2.57    2.74
   3  -5 -10    4.34    4.34
  -3   5   9    7.79    4.73
   3   5  -9   13.07    3.61
   3   5  -9   -1.74    3.30
   3   5  -9    1.16    1.78
   3   5  -9    9.97    2.90
  -3   5   9    7.43    5.72
   3  -5  -9    6.02    2.66
   3  -5  -9    6.15    2.69
   3   5  -8   25.18    3.92
  -3   5   8   16.48    5.25
   3   5  -8   24.82    4.40
  -3   5   8   17.06    5.64
   3  -5  -8   13.84    3.58
   3  -5  -8   17.49    5.25
   3   5  -7   16.84    3.73
  -3   5   7    8.93    4.77
   3   5  -7   17.43    4.03
  -3   5   7   19.29    4.88
   3  -5  -7   10.91    4.56
   3  -5  -7   15.23    3.28
   3   5  -6    5.68    2.05
   3   5  -6   15.99    2.44
   3   5  -6   11.99    3.63
  -3   5   6   17.83    3.91
  -3   5   6    8.12    2.67
   3  -5  -6    3.99    4.01
   3  -5  -6   12.82    2.51
   3   5  -5   66.14    6.50
  -3   5   5   29.69    6.14
  -3   5   5   73.74    5.24
   3   5  -5   57.45    5.89
   3  -5  -5   62.84    5.65
   3  -5  -5   43.93    5.31
  -3   5   4   54.07    6.33
   3   5  -4   83.52    7.55
   3   5  -4   77.49    7.06
  -3   5   4   92.09    5.43
   3  -5  -4   80.87    4.82
  -3   5   3    2.92    1.87
   3   5  -3    2.60    3.41
   3   5  -3    2.76    3.00
   3  -5  -3    1.60    2.43
   3   5  -2    6.84    3.97
   3   5  -2   11.96    2.63
  -3   5   2    0.68    1.49
  -3   5   2    5.52    2.84
   3   5  -1    7.25    2.67
   3   5  -1    4.67    3.51
  -3   5   1    5.14    2.78
  -3   5   1    4.58    2.92
   3   5   0   16.02    4.76
   3   5   0    8.43    4.44
  -3   5   0    8.98    2.65
  -3   5   0   17.31    2.51
  -3   5   0    8.08    3.42
   3   5   1    6.00    4.89
   3   5   1    6.04    3.78
  -3   5  -1   12.70    3.03
  -3   5  -1    3.99    2.06
  -3   5  -1    9.83    2.53
  -3   5  -1    4.72    2.51
   3   5   2   25.31    6.58
   3   5   2   22.56    6.18
  -3   5  -2    6.03    2.43
  -3   5  -2    7.90    2.73
   3   5   3    3.38    2.78
   3   5   3    5.59    4.92
  -3   5  -3    5.58    2.97
  -3   5  -3    4.70    2.47
  -3   5  -3    2.54    2.88
  -3   5  -3    2.74    2.27
   3   5   4   13.55    5.66
  -3   5  -4    4.14    2.43
  -3   5  -4    9.62    2.87
  -3   5  -4   12.35    3.86
  -3   5  -4    5.11    2.48
  -3  -5  -4   12.64    2.52
   3   5   5    1.15    2.87
  -3   5  -5    0.37    1.68
  -3   5  -5    2.01    3.07
  -3   5  -5    0.48    2.12
  -3   5  -5    0.35    1.59
  -3  -5  -5    1.76    3.14
   3   5   6   10.78    6.18
  -3   5  -6    8.23    3.27
  -3   5  -6    1.86    2.46
  -3   5  -6    6.52    2.58
  -3   5  -6   13.37    5.37
  -3  -5  -6   10.21    2.90
   3   5   7    3.58    5.21
  -3   5  -7    0.82    2.26
  -3   5  -7    2.62    3.75
  -3  -5  -7    2.36    3.80
   3   5   8    1.72    4.56
  -3   5  -8    1.82    2.40
  -3   5  -8    1.45    4.93
  -3  -5  -8    2.26    4.05
   3   5   9    0.90    4.33
  -3   5  -9    0.57    2.64
  -3   5  -9    0.57    4.84
  -3  -5  -9    0.97    3.56
   3   5  10    3.64    4.89
  -3   5 -10    0.61    2.85
  -3   5 -10    2.70    6.54
  -3  -5 -10    0.68    3.65
   3   6  -8   15.67    4.50
  -3   6   8    7.54    5.22
   3   6  -8   16.22    4.56
  -3   6   8   13.67    6.80
   3  -6  -8    8.04    3.11
   3  -6  -8   10.68    4.65
   3   6  -7    3.73    2.38
  -3   6   7    2.76    4.11
   3   6  -7    3.33    3.46
  -3   6   7    5.30    4.32
   3  -6  -7    1.63    3.57
   3  -6  -7    4.31    2.21
   3   6  -6    2.62    3.36
  -3   6   6    2.41    3.34
   3   6  -6    0.82    2.76
  -3   6   6    1.01    3.50
   3  -6  -6    0.47    3.01
   3  -6  -6    1.18    1.68
   3   6  -5    3.56    2.40
  -3   6   5    5.16    3.23
   3   6  -5    1.17    3.27
  -3   6   5    1.44    3.64
   3  -6  -5    4.94    2.04
   3  -6  -5    1.46    3.31
   3   6  -4    4.26    4.37
  -3   6   4   -2.13    1.96
   3   6  -4   12.58    5.67
  -3   6   4    7.34    3.04
   3  -6  -4   17.89    2.69
   3   6  -3   18.35    5.96
   3   6  -3   14.43    3.14
  -3   6   3    7.52    3.84
  -3   6   3    3.55    4.27
   3   6  -2    1.69    2.04
   3   6  -2    4.60    4.22
  -3   6   2    1.03    2.35
  -3   6   2    2.78    3.14
   3   6  -1   -0.12    2.64
  -3   6   1    0.07    2.02
  -3   6   1    1.23    2.47
   3   6   0    8.46    6.22
   3   6   0    5.44    4.03
  -3   6   0    2.02    3.52
  -3   6   0   13.41    2.79
  -3   6   0   11.95    2.90
  -3   6   0    1.86    2.41
   3   6   1    2.89    4.80
   3   6   1    0.05    3.06
  -3   6  -1    1.97    2.66
  -3   6  -1    3.54    2.38
  -3   6  -1    1.04    1.86
  -3   6  -1    2.05    2.60
   3   6   2    3.98    4.38
   3   6   2    2.41    5.01
  -3   6  -2    3.15    2.49
  -3   6  -2    3.18    2.13
  -3   6  -2    0.87    3.06
  -3   6  -2    4.93    2.99
   3   6   3   -0.85    3.00
   3   6   3    0.49    3.86
  -3   6  -3    1.58    1.62
  -3   6  -3    1.35    2.91
  -3   6  -3    2.55    2.59
  -3   6  -3   -0.19    2.52
   3   6   4   30.11    6.15
   3   6   4   22.72    6.02
  -3   6  -4   11.92    3.24
  -3   6  -4   21.80    5.55
   3   6   5    3.25    3.79
   3   6   5    3.09    5.83
  -3   6  -5    3.20    2.89
  -3   6  -5    3.03    4.94
   3   6   6    3.94    4.15
   3   6   6    6.99    6.19
  -3   6  -6    9.10    4.46
  -3   6  -6    4.43    2.98
   4   0 -18    0.56    4.91
   4   0 -18    2.90    4.04
  -4   0  18    2.05    6.78
  -4   0  18    3.88    2.74
   4   0 -17    9.61    6.64
   4   0 -17   23.84    5.70
  -4   0  17    8.39    8.18
  -4   0  17   26.26    5.86
   4   0 -16    0.08    3.39
   4   0 -16   -0.33    1.63
  -4   0  16    0.08    3.07
  -4   0  16    1.86    3.17
   4   0 -15    9.02    5.53
   4   0 -15    9.25    4.23
  -4   0  15    6.47    6.59
  -4   0  15    9.99    4.17
   4   0 -14   35.77    5.32
   4   0 -14   22.88    6.66
  -4   0  14   39.83    8.15
  -4   0  14   34.46    5.43
   4   0 -13   39.87    6.86
   4   0 -13   51.70    5.61
  -4   0  13   47.01    5.62
  -4   0  13   62.33    6.14
   4   0 -12   58.39    7.17
   4   0 -12   73.13    6.16
  -4   0  12   83.12    8.45
  -4   0  12   68.54    4.07
   4   0 -11  111.81    8.58
   4   0 -11  134.37    7.78
  -4   0  11  127.11    7.60
  -4   0  11  152.01   10.07
   4   0 -10   36.46    5.59
   4   0 -10   42.86    3.27
  -4   0  10   45.41    6.15
  -4   0  10   38.80    4.84
   4   0  -9   10.68    3.52
   4   0  -9   14.71    3.92
  -4   0   9   13.27    3.53
  -4   0   9   14.68    4.15
   4   0  -8   53.39    4.58
   4   0  -8   52.49    3.32
  -4   0   8   52.79    4.49
  -4   0   8   57.33    4.96
   4   0  -7    5.00    2.60
   4   0  -7    7.43    2.57
  -4   0   7    6.47    1.51
  -4   0   7    5.14    2.69
   4   0  -6  230.67    8.34
   4   0  -6  231.53    8.61
  -4   0   6  234.52    8.40
  -4   0   6  246.09    8.86
   4   0  -5  329.57   10.55
   4   0  -5  326.32    9.19
  -4   0   5  342.89   10.86
  -4   0   5  335.83    9.41
   4   0  -4  168.24    5.19
   4   0  -4  175.67    5.41
  -4   0   4  172.14    6.48
  -4   0   4  166.44    5.06
   4   0  -3  163.52    6.04
   4   0  -3  159.26    5.92
  -4   0   3  164.91    6.11
  -4   0   3  168.10    6.17
   4   0  -2    0.43    1.28
   4   0  -2    0.70    1.37
  -4   0   2    0.30    1.30
  -4   0   2    0.68    1.33
   4   0  -1  393.77   10.23
   4   0  -1  401.56   10.77
  -4   0   1  382.33   11.02
  -4   0   1  399.20   10.79
   4   0   0    1.65    0.96
   4   0   0    1.53    0.97
  -4   0   0    2.80    1.58
  -4   0   0    1.75    1.03
   4   0   1   25.29    1.49
   4   0   1   26.11    2.04
  -4   0  -1   24.44    2.57
  -4   0  -1   24.61    2.60
   4   0   2  116.44    4.75
   4   0   2  112.30    3.82
  -4   0  -2  112.26    4.84
  -4   0  -2  115.55    3.53
   4   0   3  193.42    6.96
   4   0   3  186.13    5.85
  -4   0  -3  188.27    7.18
  -4   0  -3  188.90    5.46
   4   0   4   47.12    3.56
   4   0   4   45.64    2.27
  -4   0  -4   48.04    2.98
  -4   0  -4   46.61    3.99
   4   0   5  214.52    6.73
   4   0   5  229.37    7.51
  -4   0  -5  224.22    9.42
  -4   0  -5  221.92    7.02
   4   0   6   10.40    1.81
  -4   0  -6    7.99    1.84
  -4   0  -6   12.19    3.50
   4   0   7    4.98    1.67
   4   0   7    5.01    3.05
  -4   0  -7    7.08    3.71
  -4   0  -7    4.44    1.83
   4   0   8   13.43    2.58
   4   0   8   16.27    2.38
  -4   0  -8   15.06    4.92
  -4   0  -8   12.30    2.51
   4   0   9   83.21    5.08
   4   0   9   75.24    4.28
  -4   0  -9   85.43    8.44
  -4   0  -9   44.18    5.75
   4   0  10    9.13    2.54
   4   0  10   10.10    2.74
  -4   0 -10   15.47    6.23
  -4   0 -10   13.75    3.88
   4   0  11   11.57    2.77
   4   0  11    8.80    4.71
  -4   0 -11   16.55    4.21
  -4   0 -11   11.04    3.13
   4   0  12   73.42    4.57
   4   0  12   87.30    8.46
  -4   0 -12   91.04   10.59
  -4   0 -12   37.42    5.88
   4   0  13    4.33    4.32
   4   0  13    2.29    1.91
  -4   0 -13    8.15    5.93
  -4   0 -13    0.53    2.20
   4   0  14    1.87    2.08
   4   0  14    3.28    4.47
  -4   0 -14    4.63    4.63
  -4   0 -14    1.27    2.43
   4   0  15    1.10    4.35
   4   0  15    0.94    1.85
  -4   0 -15    1.72    2.35
  -4   0 -15   -2.95    7.97
   4   0  16   -0.34    3.80
   4   0  16   -0.19    1.65
  -4   0 -16    0.75    8.33
  -4   0 -16    0.70    2.43
   4   1 -18    3.78    3.38
  -4   1  18    3.64    4.32
   4   1 -18    1.72    3.78
  -4   1  18    4.41    5.22
   4  -1 -18    4.13    5.29
  -4  -1  18    1.67    7.66
   4  -1 -18    2.29    4.95
  -4  -1  18    2.90    3.71
   4   1 -17   -2.01    3.80
  -4   1  17    1.35    3.54
   4   1 -17    1.47    2.60
  -4   1  17    1.00    6.68
   4  -1 -17   -0.12    3.53
  -4  -1  17    1.18    3.18
   4  -1 -17    0.09    3.45
  -4  -1  17    1.47    6.66
   4   1 -16   11.06    6.72
   4   1 -16   19.28    4.49
  -4   1  16    9.75    8.83
  -4   1  16   19.25    3.27
   4  -1 -16   13.35    5.72
  -4  -1  16    6.92    8.66
   4  -1 -16    8.07    5.78
  -4  -1  16   19.13    4.63
   4   1 -15    9.54    5.77
   4   1 -15   14.82    4.01
  -4   1  15    8.12    4.91
  -4   1  15   11.23    4.22
  -4  -1  15    4.33    5.57
   4  -1 -15    8.49    4.95
   4  -1 -15    6.52    3.06
  -4  -1  15   13.53    3.97
  -4   1  14   17.27    2.83
   4   1 -14   11.82    3.51
   4   1 -14   19.23    4.16
  -4   1  14   11.60    7.52
   4  -1 -14   11.64    3.22
  -4  -1  14   14.27    5.91
  -4  -1  14   23.29    4.27
   4  -1 -14   21.61    4.85
   4   1 -13  109.98    7.04
  -4   1  13   96.74    7.44
   4   1 -13   85.07    8.67
  -4   1  13  127.67   11.62
   4  -1 -13   78.17    5.66
   4  -1 -13  104.66    7.92
  -4  -1  13  115.16    9.90
  -4  -1  13  106.60    6.91
   4   1 -12  174.28   11.11
   4   1 -12  205.21    9.32
  -4   1  12  252.35   14.26
  -4   1  12  190.77    9.78
  -4  -1  12  203.12    9.38
   4  -1 -12  168.10    7.96
   4  -1 -12  206.02   10.40
  -4  -1  12  211.10   12.24
   4   1 -11    2.43    3.62
  -4   1  11    2.86    3.20
  -4   1  11    2.65    4.43
   4   1 -11    3.85    3.06
   4  -1 -11    1.49    3.49
   4  -1 -11    2.80    1.98
  -4  -1  11    3.17    2.88
  -4  -1  11    3.31    2.16
   4   1 -10   85.51    7.33
  -4   1  10  114.92    8.45
   4   1 -10   98.02    6.26
  -4   1  10  101.50    7.35
   4  -1 -10   86.40    7.08
   4  -1 -10   99.71    6.81
  -4  -1  10  109.77    7.95
  -4  -1  10   98.75    6.24
   4   1  -9   21.91    4.11
   4   1  -9   17.82    4.25
  -4   1   9   21.88    5.11
  -4   1   9   21.00    2.72
  -4  -1   9   20.68    4.13
   4  -1  -9   19.47    2.90
   4  -1  -9   20.16    4.17
  -4  -1   9   19.53    3.68
   4   1  -8  103.52    6.30
  -4   1   8  111.00    6.69
   4   1  -8  108.52    6.03
  -4   1   8  121.48    5.36
   4  -1  -8  106.13    6.84
  -4  -1   8  109.67    5.92
   4  -1  -8  104.47    6.35
  -4  -1   8  110.68    4.94
   4   1  -7   33.57    3.68
   4   1  -7   28.13    2.34
  -4   1   7   33.68    4.18
   4  -1  -7   30.60    3.71
   4  -1  -7   31.74    4.01
  -4  -1   7   28.88    3.27
  -4  -1   7   30.00    2.21
   4   1  -6  144.35    6.24
  -4   1   6  150.24    5.28
   4   1  -6  139.63    5.83
  -4   1   6  141.78    6.21
   4  -1  -6  139.79    6.17
   4  -1  -6  146.57    6.63
  -4  -1   6  138.93    5.60
  -4  -1   6  149.24    6.33
   4   1  -5  675.92   18.60
  -4   1   5  690.11   19.20
   4   1  -5  676.13   19.33
  -4   1   5  666.42   19.79
   4  -1  -5  640.45   17.80
  -4  -1   5  651.93   18.54
   4  -1  -5  670.54   18.88
  -4  -1   5  684.64   20.19
   4   1  -4  904.53   24.67
  -4   1   4  891.54   25.60
   4   1  -4  907.63   25.66
  -4   1   4  922.77   26.89
   4  -1  -4  906.46   26.35
   4  -1  -4  861.54   24.71
  -4  -1   4  914.14   26.39
  -4  -1   4  902.25   24.53
  -4   1   3    1.99    1.48
   4   1  -3    2.98    1.17
  -4   1   3    2.08    1.19
   4  -1  -3    1.84    1.52
   4  -1  -3    3.07    1.98
  -4  -1   3    2.06    1.90
  -4  -1   3    1.53    1.25
   4   1  -2  218.77    5.47
  -4   1   2  217.40    7.27
   4   1  -2  219.49    7.63
  -4   1   2  223.97    6.67
   4  -1  -2  216.70    6.37
  -4  -1   2  220.03    7.72
   4  -1  -2  209.89    6.18
   4   1  -1  168.64    4.20
   4   1  -1  160.87    4.89
  -4   1   1  158.33    4.33
  -4   1   1  157.67    4.96
  -4  -1   1  155.26    4.82
   4  -1  -1  156.31    4.96
   4  -1  -1  156.45    4.49
   4   1   0  189.49    6.61
   4   1   0  188.70    5.47
  -4   1   0  185.18    6.87
  -4   1   0  188.40    4.45
  -4  -1   0  198.26    5.55
   4  -1   0  202.90    7.26
   4   1   1 1844.97   52.73
   4   1   1 1852.14   51.46
  -4   1  -1 1777.33   53.02
  -4   1  -1 1816.13   53.70
  -4  -1  -1 1791.64   51.86
  -4  -1  -1 1785.06   50.09
   4   1   2  642.67   17.44
   4   1   2  627.54   18.16
  -4   1  -2  610.84   17.12
  -4   1  -2  616.41   18.56
  -4  -1  -2  610.30   16.95
  -4  -1  -2  600.67   16.66
   4   1   3   19.33    2.11
   4   1   3   18.20    2.38
  -4   1  -3   17.55    1.91
  -4  -1  -3   18.48    2.24
  -4  -1  -3   19.71    2.39
   4   1   4   28.30    2.71
   4   1   4   26.21    2.72
  -4   1  -4   26.92    1.29
  -4   1  -4   26.33    3.66
   4  -1   4   22.69    1.13
  -4  -1  -4   24.81    2.78
   4  -1   4   27.64    2.17
  -4  -1  -4   24.14    3.03
   4   1   5   87.01    4.73
  -4   1  -5   88.81    3.14
   4   1   5   93.20    5.13
  -4   1  -5   90.62    6.19
   4  -1   5   88.89    5.53
   4  -1   5   82.48    2.93
  -4  -1  -5   88.73    5.59
  -4  -1  -5   84.47    4.78
   4   1   6    2.56    2.47
   4   1   6    3.11    2.13
  -4   1  -6    3.67    3.23
  -4   1  -6    3.60    1.35
   4  -1   6    3.47    0.92
  -4  -1  -6    3.16    2.15
   4  -1   6    2.80    2.80
  -4  -1  -6    3.17    2.78
   4   1   7   63.26    5.53
   4   1   7   58.62    4.43
  -4   1  -7   63.25    6.79
  -4   1  -7   62.23    2.86
   4  -1   7   52.99    2.49
  -4  -1  -7   55.96    6.12
   4  -1   7   63.55    5.60
  -4  -1  -7   51.17    4.38
   4   1   8   64.50    6.20
   4   1   8   59.45    4.77
  -4   1  -8   63.15    7.52
  -4   1  -8   62.37    3.18
   4  -1   8   60.78    6.04
  -4  -1  -8   48.48    4.57
   4  -1   8   54.10    2.81
  -4  -1  -8   54.35    6.84
  -4   1  -9  131.85    5.31
   4   1   9  126.20    6.94
   4   1   9  138.36    8.87
  -4   1  -9  145.63   11.41
   4  -1   9  113.96    4.64
  -4  -1  -9  101.88    6.26
  -4  -1  -9  123.30    7.26
   4  -1   9  117.48    8.34
   4   1  10   51.30    3.47
   4   1  10   61.63    6.89
  -4   1 -10   64.00    9.47
   4  -1  10   51.05    6.33
  -4  -1 -10   61.72    8.32
   4  -1  10   50.78    3.98
   4   1  11   58.85    5.02
  -4   1 -11   56.13    9.95
   4   1  11   40.23    3.14
   4  -1  11   47.66    6.36
   4  -1  11   36.78    3.14
  -4  -1 -11   55.72    6.26
   4   1  12   19.91    5.59
   4   1  12   11.73    3.34
  -4   1 -12   10.23    2.83
  -4   1 -12   23.24    8.28
   4  -1  12    9.82    2.28
  -4  -1 -12    9.51    3.87
   4  -1  12   19.92    5.21
  -4  -1 -12   19.76    7.22
   4   1  13    3.06    4.61
   4   1  13    2.69    2.24
  -4   1 -13    2.32    2.12
  -4   1 -13    3.12    4.12
   4  -1  13    3.09    4.00
  -4  -1 -13    2.10    1.79
   4  -1  13    1.82    1.70
  -4  -1 -13    2.12    6.01
   4   1  14   -1.47    2.82
   4   1  14    0.69    1.91
  -4   1 -14   -0.33    5.42
  -4   1 -14   -0.44    1.69
   4  -1  14   -0.08    1.02
  -4  -1 -14    0.88    2.25
   4  -1  14    1.40    2.87
  -4  -1 -14    1.66    4.39
   4   1  15    0.02    1.85
   4   1  15    1.52    2.36
  -4   1 -15   -1.15    7.82
   4  -1  15    0.44    2.34
  -4  -1 -15    0.30    6.17
  -4  -1 -15    1.66    2.98
   4   2 -18    3.48    3.47
   4   2 -18   -0.03    5.93
  -4   2  18    2.01    8.58
  -4   2  18    1.85    4.03
  -4  -2  18    2.70    2.96
   4  -2 -18    2.65    3.30
   4  -2 -18    3.15    4.18
   4   2 -17    5.35    3.43
   4   2 -17   -0.01    3.34
  -4   2  17    4.10    8.34
  -4   2  17    4.01    4.30
   4  -2 -17    4.26    5.03
  -4  -2  17    6.99    6.03
   4  -2 -17    1.14    3.76
  -4  -2  17    3.49    3.21
   4   2 -16   13.30    3.89
   4   2 -16   -0.02    6.14
  -4   2  16    7.65   10.34
  -4   2  16    6.94    4.50
   4  -2 -16   11.67    7.17
  -4  -2  16    0.39    6.25
   4  -2 -16    8.88    7.03
  -4  -2  16   14.88    3.60
   4   2 -15   28.83    4.29
   4   2 -15   -0.02    7.19
  -4   2  15   25.33    6.30
  -4   2  15   24.80    5.29
   4  -2 -15   30.17    4.94
  -4  -2  15   13.91    6.47
   4  -2 -15   18.56    7.61
  -4  -2  15   28.21    4.22
   4   2 -14   21.32    4.30
  -4   2  14   37.46    4.40
   4   2 -14   39.72    4.85
  -4   2  14   39.00    9.72
   4  -2 -14   37.75    7.51
   4  -2 -14   27.56    4.74
  -4  -2  14   23.70    6.93
  -4  -2  14   37.33    4.49
   4   2 -13  124.55    7.07
   4   2 -13   89.15    8.93
  -4   2  13  156.27   13.22
  -4   2  13  130.44    9.88
   4  -2 -13  127.95    9.74
  -4  -2  13  102.67    9.38
   4  -2 -13  106.94    7.34
  -4  -2  13  125.10    7.04
   4   2 -12   33.19    6.45
   4   2 -12   55.38    5.54
  -4   2  12   56.23    8.24
  -4   2  12   39.81    3.71
   4  -2 -12   45.20    6.58
  -4  -2  12   43.20    3.05
   4  -2 -12   41.12    7.05
  -4  -2  12   31.81    6.11
   4   2 -11   42.29    4.55
   4   2 -11   31.60    5.60
  -4   2  11   53.48    7.39
  -4   2  11   39.25    5.26
   4  -2 -11   39.78    6.23
  -4  -2  11   40.18    4.30
   4  -2 -11   42.86    3.93
  -4  -2  11   20.94    5.36
   4   2 -10   18.87    3.79
  -4   2  10   17.21    2.80
   4   2 -10   13.20    4.25
  -4   2  10   19.41    5.82
   4  -2 -10   19.52    2.98
   4  -2 -10   17.88    3.04
  -4  -2  10   22.56    3.64
  -4  -2  10   16.23    4.07
   4   2  -9    9.58    3.29
   4   2  -9    6.60    3.25
  -4   2   9    8.03    3.59
  -4   2   9    9.82    2.71
   4  -2  -9    8.48    3.80
  -4  -2   9    7.30    2.96
   4  -2  -9    8.90    2.30
  -4  -2   9    8.23    1.87
   4   2  -8   61.96    5.10
   4   2  -8   44.85    4.53
  -4   2   8   64.58    6.13
  -4   2   8   53.69    3.43
   4  -2  -8   57.58    5.68
  -4  -2   8   54.36    4.43
   4  -2  -8   57.38    3.71
  -4  -2   8   59.87    4.78
  -4   2   7   23.03    4.27
   4   2  -7   21.36    2.31
   4   2  -7   11.57    4.01
  -4   2   7   20.27    3.96
   4  -2  -7   20.20    2.39
  -4  -2   7   18.54    2.74
  -4  -2   7   20.85    3.51
   4  -2  -7   21.97    3.90
   4   2  -6   52.33    4.37
   4   2  -6   50.81    3.54
  -4   2   6   59.47    5.00
  -4   2   6   50.12    4.64
   4  -2  -6   53.63    4.40
  -4  -2   6   48.74    3.09
   4  -2  -6   56.07    4.50
  -4  -2   6   53.36    4.32
   4   2  -5  178.34    6.62
  -4   2   5  207.04    8.42
   4   2  -5  196.63    7.77
  -4   2   5  183.20    7.57
   4  -2  -5  199.36    8.03
   4  -2  -5  193.71    7.71
  -4  -2   5  191.91    7.64
  -4  -2   5  175.31    6.18
   4   2  -4   26.78    2.02
   4   2  -4   32.49    2.24
  -4   2   4   35.50    3.64
  -4   2   4   31.75    3.06
   4  -2  -4   35.38    2.99
  -4  -2   4   31.49    1.81
   4  -2  -4   38.83    3.40
  -4  -2   4   35.81    2.30
   4   2  -3  172.88    5.66
  -4   2   3  166.68    6.09
  -4   2   3  182.89    7.20
  -4  -2   3  171.50    6.95
   4  -2  -3  174.74    6.74
   4  -2  -3  161.44    5.80
   4   2  -2   19.17    3.00
   4   2  -2   19.16    2.94
  -4   2   2   23.27    3.05
  -4   2   2   19.14    2.05
   4  -2  -2   17.13    2.75
   4  -2  -2   16.69    1.79
   4   2  -1   86.63    4.83
   4   2  -1   86.00    3.48
  -4   2   1   86.28    3.44
  -4   2   1   80.68    3.11
   4  -2  -1   88.27    4.59
   4  -2  -1   83.39    2.99
   4   2   0   41.16    2.46
   4   2   0   40.45    3.63
  -4   2   0   40.96    2.15
  -4   2   0   44.27    3.57
   4  -2   0   41.44    1.67
   4  -2   0   42.93    2.37
   4   2   1  221.77    5.63
   4   2   1  271.72    8.09
  -4   2  -1  285.00    9.86
  -4   2  -1  260.19    7.16
  -4   2  -1  282.10    9.71
  -4   2  -1  256.02    6.68
  -4  -2  -1  271.67    8.38
   4   2   2  686.97   18.93
   4   2   2  765.27   23.60
  -4   2  -2  759.37   23.39
  -4   2  -2  749.22   23.05
  -4   2  -2  622.05   15.58
  -4   2  -2  671.38   17.13
  -4  -2  -2  724.40   22.69
  -4  -2  -2  622.88   16.94
   4   2   3  339.37    9.96
   4   2   3  359.62   12.85
  -4   2  -3  343.09   12.44
  -4   2  -3  329.59    7.86
  -4   2  -3  348.39   10.95
  -4  -2  -3  329.57   12.28
  -4  -2  -3  313.16    9.47
   4   2   4   27.84    2.58
   4   2   4   24.57    2.66
  -4   2  -4   28.53    4.35
  -4   2  -4   28.66    1.15
  -4   2  -4   25.79    4.01
  -4   2  -4   26.20    1.30
  -4  -2  -4   24.94    2.88
  -4  -2  -4   26.37    3.88
   4   2   5   71.65    5.64
   4   2   5   71.78    4.38
  -4   2  -5   67.14    2.14
  -4   2  -5   70.97    4.36
  -4  -2  -5   58.42    4.42
  -4  -2  -5   63.95    5.28
   4   2   6  222.71    8.23
  -4   2  -6  227.87   11.77
  -4   2  -6  227.61    6.19
   4  -2   6  217.90    8.40
  -4  -2  -6  215.03    9.98
   4  -2   6  222.72    6.01
  -4  -2  -6  194.79    8.91
   4   2   7  201.69    9.85
  -4   2  -7  204.40    6.05
  -4   2  -7  194.00   11.37
   4  -2   7  199.91   10.28
  -4  -2  -7  164.78    8.69
   4  -2   7  192.58    5.74
  -4  -2  -7  182.42    9.53
   4   2   8   22.83    4.17
   4   2   8   18.61    4.22
  -4   2  -8   26.29    6.25
  -4   2  -8   24.84    1.61
   4  -2   8   22.30    1.45
  -4  -2  -8   16.77    4.28
   4  -2   8   23.37    3.11
  -4  -2  -8   20.91    2.94
   4   2   9   17.81    4.61
   4   2   9   25.13    4.42
  -4   2  -9   27.81    2.45
  -4   2  -9   30.00    6.96
   4  -2   9   23.17    5.14
  -4  -2  -9   15.34    4.72
   4  -2   9   27.95    1.74
  -4  -2  -9   23.75    4.71
   4   2  10   36.91    5.06
   4   2  10   15.67    5.41
  -4   2 -10   30.88    3.08
  -4   2 -10   51.24    8.91
   4  -2  10   37.21    2.63
  -4  -2 -10   27.44    4.80
   4  -2  10   32.85    5.44
  -4  -2 -10   36.71    6.07
   4   2  11   33.62    4.77
  -4   2 -11   40.37    2.93
   4   2  11   16.27    5.96
  -4   2 -11   50.22   10.24
   4  -2  11   28.05    5.36
   4  -2  11   36.18    2.87
  -4  -2 -11   31.16    5.05
  -4  -2 -11   18.92    6.05
   4   2  12    0.47    2.39
   4   2  12    2.18    3.42
  -4   2 -12    1.26    5.51
  -4   2 -12    0.85    1.31
   4  -2  12    0.56    0.97
  -4  -2 -12    0.31    3.41
   4  -2  12    0.97    2.97
  -4  -2 -12   -0.87    2.61
   4   2  13    1.60    2.46
   4   2  13   -0.31    3.89
  -4   2 -13    4.97    4.40
  -4  -2 -13    0.48    3.13
  -4  -2 -13    0.04    4.44
   4  -2  13    1.24    3.33
   4   2  14    1.78    2.92
   4   2  14    2.18    2.84
  -4   2 -14    1.86    7.65
  -4  -2 -14   -0.50    3.22
  -4  -2 -14    3.22    4.17
   4  -2  14    0.76    3.67
   4   2  15    3.62    4.63
   4   2  15    0.99    2.44
  -4   2 -15   -0.35    7.78
  -4  -2 -15    0.45    2.95
  -4  -2 -15    0.32    3.93
   4  -2  15   -0.64    3.47
   4   3 -16    1.74    1.58
   4   3 -16   -0.01    5.08
  -4   3  16   -0.14    7.98
  -4   3  16    1.03    4.95
   4  -3 -16    1.63    4.25
  -4  -3  16    2.74    3.61
   4  -3 -16   -0.86    5.79
  -4  -3  16    1.92    2.57
   4   3 -15   -0.02    6.49
  -4   3  15   22.09    5.67
  -4   3  15   18.22   10.83
   4  -3 -15   27.86    7.72
  -4  -3  15    5.42    4.90
   4  -3 -15   14.24    3.69
  -4  -3  15   27.23    3.85
   4   3 -14    3.55    2.67
   4   3 -14    0.00    4.45
  -4   3  14    1.09    6.86
  -4   3  14    2.28    3.78
   4  -3 -14    1.28    2.44
  -4  -3  14    2.02    1.94
   4  -3 -14    3.13    5.08
  -4  -3  14    3.46    1.61
   4   3 -13   41.66    5.22
  -4   3  13   34.66    8.72
  -4   3  13   26.07    5.93
  -4  -3  13   14.48    4.29
   4  -3 -13   31.30    4.75
   4  -3 -13   23.93    6.13
  -4  -3  13   34.19    3.98
   4   3 -12    6.73    2.91
   4   3 -12    4.21    3.88
  -4   3  12    2.74    5.52
  -4   3  12    4.92    4.04
   4  -3 -12    5.86    4.18
  -4  -3  12    2.58    2.83
   4  -3 -12    3.16    2.99
  -4  -3  12    7.57    2.81
   4   3 -11   14.97    3.54
   4   3 -11    3.92    3.90
  -4   3  11   11.96    6.08
  -4   3  11   10.03    2.52
   4  -3 -11   11.15    3.17
  -4  -3  11   13.92    3.28
   4  -3 -11    8.59    2.69
  -4  -3  11    5.41    2.90
   4   3 -10   22.16    3.94
   4   3 -10   11.25    4.15
  -4   3  10   27.02    6.38
  -4   3  10   20.72    4.81
  -4  -3  10   22.41    3.80
   4  -3 -10   20.54    3.36
   4  -3 -10   19.04    4.67
   4   3  -9   49.72    4.92
   4   3  -9   29.24    4.41
  -4   3   9   59.89    6.56
  -4   3   9   41.11    5.62
  -4  -3   9   43.14    4.38
   4  -3  -9   40.23    5.07
   4  -3  -9   46.57    5.98
   4   3  -8  106.09    6.50
  -4   3   8   96.60    7.19
  -4   3   8  114.99    7.90
  -4  -3   8   99.99    6.00
   4  -3  -8  102.94    7.58
   4  -3  -8  103.31    7.04
   4   3  -7  185.04    6.79
   4   3  -7  149.89    7.70
  -4   3   7  205.35    9.86
  -4   3   7  177.77    9.30
  -4  -3   7  184.67    8.51
   4  -3  -7  181.94    9.47
   4  -3  -7  179.80    8.57
   4   3  -6    3.16    2.16
   4   3  -6    4.35    2.90
  -4   3   6    5.07    2.77
  -4   3   6    4.31    2.90
   4  -3  -6    4.36    1.63
  -4  -3   6    2.36    1.10
   4  -3  -6    3.48    2.90
  -4  -3   6    3.86    2.63
   4   3  -5   87.33    5.76
  -4   3   5   99.39    6.41
  -4   3   5   85.16    5.91
  -4  -3   5   90.10    4.40
   4  -3  -5   83.77    4.11
   4  -3  -5   90.65    5.45
   4   3  -4  114.27    6.53
   4   3  -4  114.32    6.36
  -4   3   4  108.39    6.19
  -4   3   4  130.73    6.89
   4  -3  -4  108.43    5.81
   4  -3  -4  110.01    5.88
   4   3  -3   50.39    3.22
  -4   3   3   46.53    4.16
   4   3  -3   54.44    4.85
  -4   3   3   58.19    3.29
   4  -3  -3   53.02    4.25
   4  -3  -3   46.65    3.79
   4   3  -2  123.33    6.86
   4   3  -2  125.87    6.96
  -4   3   2  140.47    6.88
  -4   3   2  119.69    5.52
   4  -3  -2  124.68    6.04
   4  -3  -2  118.21    5.32
   4   3  -1   93.94    6.15
   4   3  -1   89.67    6.02
  -4   3   1   86.99    5.21
  -4   3   1   96.18    5.62
   4  -3  -1   84.62    3.95
   4  -3  -1   86.86    3.75
   4   3   0   63.80    5.43
   4   3   0   60.27    5.27
  -4   3   0   60.35    3.88
  -4   3   0   66.58    4.73
   4  -3   0   66.48    4.66
   4  -3   0   56.31    2.90
   4   3   1  101.24    4.59
   4   3   1   64.85    4.11
  -4   3  -1   98.45    4.52
  -4   3  -1  106.99    5.90
  -4   3  -1  109.43    5.93
  -4   3  -1   89.13    3.53
   4   3   2   52.68    2.14
   4   3   2   95.69    6.22
  -4   3  -2   81.38    2.99
  -4   3  -2   96.24    5.63
  -4   3  -2   92.42    5.51
  -4   3  -2   79.34    3.12
  -4  -3  -2   88.86    6.14
   4   3   3    6.08    3.47
   4   3   3    3.61    1.44
  -4   3  -3    4.81    0.95
  -4   3  -3    5.46    2.94
  -4   3  -3    3.72    1.42
  -4   3  -3    5.64    2.85
  -4  -3  -3    2.98    1.35
  -4  -3  -3    4.98    3.08
   4   3   4   45.73    2.92
   4   3   4   60.92    6.24
  -4   3  -4   56.43    3.63
  -4   3  -4   53.22    2.53
  -4   3  -4   49.16    2.04
  -4   3  -4   59.06    5.53
  -4  -3  -4   51.73    5.58
   4   3   5   18.62    2.88
   4   3   5   14.95    2.52
  -4   3  -5   16.80    1.19
  -4   3  -5   15.72    1.42
  -4   3  -5   18.24    4.67
  -4   3  -5   14.21    2.40
  -4  -3  -5    9.50    2.17
  -4  -3  -5   16.03    2.64
   4   3   6   36.03    5.54
   4   3   6   18.19    3.07
  -4   3  -6   34.36    1.87
  -4   3  -6   29.72    1.72
  -4   3  -6   29.05    4.77
  -4   3  -6   37.44    6.13
  -4  -3  -6   25.71    5.04
   4   3   7    4.40    2.43
   4   3   7    5.40    3.94
  -4   3  -7    5.93    3.52
  -4   3  -7    9.22    1.15
  -4   3  -7    9.97    3.12
  -4   3  -7    9.51    1.22
  -4  -3  -7    3.84    2.14
  -4  -3  -7    4.59    2.32
   4   3   8   -0.05    1.65
   4   3   8    0.29    2.22
  -4   3  -8    0.36    0.84
  -4   3  -8    0.62    0.58
  -4   3  -8    0.43    2.62
  -4   3  -8    0.99    2.00
  -4  -3  -8   -0.03    2.23
  -4  -3  -8    1.22    2.61
   4   3   9   14.36    4.26
   4   3   9    7.31    3.67
  -4   3  -9   12.82    3.85
  -4   3  -9   10.74    2.56
  -4  -3  -9    9.26    4.27
  -4  -3  -9    6.52    2.78
   4   3  10    1.35    3.22
   4   3  10    1.66    3.11
  -4   3 -10    1.73    2.05
  -4   3 -10    2.98    3.28
  -4  -3 -10    1.28    2.35
  -4  -3 -10    3.53    3.51
   4   3  11    2.66    3.47
   4   3  11    1.40    3.35
  -4   3 -11    5.85    6.92
  -4   3 -11   -0.59    2.11
  -4  -3 -11    2.43    2.63
  -4  -3 -11    3.94    2.20
   4   3  12    5.55    4.23
   4   3  12    5.58    4.44
  -4   3 -12   -0.03    2.32
  -4   3 -12    9.21    7.94
  -4  -3 -12    6.57    2.50
  -4  -3 -12    2.77    1.93
   4   3  13    0.41    3.12
   4   3  13    0.92    3.67
  -4   3 -13    0.99    1.71
  -4   3 -13    1.87    6.12
  -4  -3 -13   -0.71    2.26
  -4  -3 -13   -0.32    1.69
   4   3  14    2.61    4.33
   4   3  14    1.44    3.32
  -4   3 -14    1.85    9.18
  -4   3 -14   -0.17    2.27
  -4  -3 -14    3.11    2.27
  -4  -3 -14    0.86    3.17
   4   4 -15    0.85    2.23
   4   4 -15   -1.50    3.92
  -4   4  15    1.47    3.73
  -4   4  15    1.85    6.84
   4  -4 -15    1.05    3.36
  -4  -4  15    0.20    1.97
   4  -4 -15    1.30    4.39
  -4  -4  15    0.49    2.42
   4   4 -14   15.84    4.18
   4   4 -14    1.57    5.31
  -4   4  14    4.78    8.17
  -4   4  14    5.69    5.02
   4  -4 -14    3.16    4.50
  -4  -4  14    1.12    2.58
   4  -4 -14    5.95    5.90
  -4  -4  14   12.89    3.34
   4   4 -13    1.13    2.30
   4   4 -13   -0.05    3.48
  -4   4  13    1.41    5.94
  -4   4  13    0.26    3.47
   4  -4 -13    1.74    4.07
  -4  -4  13    2.04    2.61
   4  -4 -13    0.86    3.63
  -4  -4  13    1.19    1.91
   4   4 -12   13.75    3.59
   4   4 -12    4.04    4.16
  -4   4  12    6.32    4.11
  -4   4  12    6.88    6.37
   4  -4 -12    6.29    4.59
  -4  -4  12   11.32    2.98
   4  -4 -12    4.47    5.21
  -4  -4  12    2.30    2.14
   4   4 -11    3.06    4.60
   4   4 -11   27.21    4.13
  -4   4  11   24.58    7.80
  -4   4  11   16.94    3.34
  -4  -4  11   25.08    3.82
   4  -4 -11   13.50    4.12
   4  -4 -11   22.28    5.82
   4   4 -10    1.83    2.66
   4   4 -10    2.08    1.72
  -4   4  10    1.31    3.04
  -4   4  10    1.24    4.01
   4  -4 -10    3.30    3.70
  -4  -4  10   -0.16    1.52
   4  -4 -10    0.35    2.66
  -4  -4  10    2.43    2.71
   4   4  -9    3.39    3.97
   4   4  -9   14.00    3.78
  -4   4   9    9.15    4.40
  -4   4   9   12.17    5.00
  -4  -4   9   14.83    2.57
   4  -4  -9    8.60    3.59
   4  -4  -9   10.33    2.79
   4   4  -8    3.88    2.91
   4   4  -8    3.23    2.00
   4   4  -8    1.98    1.32
  -4   4   8    2.42    3.19
  -4   4   8    2.50    3.08
  -4  -4   8    0.97    1.79
   4  -4  -8    2.35    2.59
   4  -4  -8    2.83    3.35
   4   4  -7    1.80    2.60
   4   4  -7   -0.05    0.97
   4   4  -7    0.19    1.45
   4   4  -7    2.62    2.34
  -4   4   7    4.80    3.25
  -4   4   7    2.72    3.22
   4  -4  -7    4.17    2.16
   4  -4  -7    3.72    2.64
   4   4  -6   43.13    4.88
   4   4  -6   44.96    4.85
  -4   4   6   22.91    3.26
  -4   4   6   53.72    4.79
   4  -4  -6   38.95    4.80
   4  -4  -6   44.35    4.38
   4   4  -5   22.18    2.58
   4   4  -5   20.42    4.04
  -4   4   5   11.85    3.89
  -4   4   5   26.38    4.25
   4  -4  -5   16.78    3.79
   4  -4  -5   20.84    3.35
   4   4  -4    8.56    3.62
   4   4  -4    9.72    2.17
  -4   4   4    7.43    3.09
  -4   4   4   13.64    3.58
   4  -4  -4    9.22    2.90
   4  -4  -4   12.41    2.68
   4   4  -3   12.36    2.27
   4   4  -3   13.31    2.38
  -4   4   3   19.55    3.53
  -4   4   3    8.98    2.95
   4  -4  -3   13.18    2.85
   4  -4  -3    8.24    2.68
   4   4  -2    4.46    2.03
   4   4  -2    4.05    3.33
  -4   4   2    7.92    2.71
  -4   4   2    3.30    2.42
   4  -4  -2    8.28    2.43
   4  -4  -2    5.95    2.05
   4   4  -1    5.39    3.09
   4   4  -1    3.91    2.02
  -4   4   1    1.31    2.06
  -4   4   1    9.86    2.81
   4  -4  -1    6.79    2.40
   4  -4  -1    1.94    1.76
   4   4   0    2.98    1.98
   4   4   0    2.40    3.11
  -4   4   0    1.50    1.73
  -4   4   0    4.40    2.34
  -4   4   0    4.67    2.49
  -4   4   0    2.26    1.71
   4   4   1    1.90    2.05
   4   4   1    2.62    2.96
  -4   4  -1    2.17    2.13
  -4   4  -1    1.35    1.31
  -4   4  -1    3.39    2.22
  -4   4  -1    3.47    2.38
   4   4   2    7.33    2.67
   4   4   2   14.47    4.33
  -4   4  -2   13.96    3.07
  -4   4  -2    5.68    2.35
  -4   4  -2   14.52    2.01
  -4   4  -2    6.76    2.13
   4   4   3   10.73    1.03
   4   4   3   31.32    5.25
  -4   4  -3   27.01    3.83
  -4   4  -3   16.66    2.26
  -4   4  -3   24.31    4.07
  -4  -4  -3   21.21    4.40
   4   4   4    6.37    3.93
   4   4   4    1.17    1.37
  -4   4  -4    3.84    1.34
  -4   4  -4    8.74    3.44
  -4   4  -4    5.47    2.58
  -4   4  -4    4.42    1.18
  -4  -4  -4    4.08    3.57
  -4  -4  -4    2.03    1.11
   4   4   5   31.45    2.66
   4   4   5   65.43    6.75
  -4   4  -5   70.60    7.11
  -4  -4  -5   56.40    6.43
   4   4   6   47.22    7.01
   4   4   6   16.89    2.60
  -4   4  -6   29.82    2.00
  -4   4  -6   30.23    4.85
  -4   4  -6   43.59    4.59
  -4   4  -6   28.66    1.76
  -4  -4  -6   30.68    3.63
   4   4   7   13.65    4.68
   4   4   7    1.08    2.16
  -4   4  -7   11.13    1.72
  -4   4  -7   14.02    3.94
  -4   4  -7   13.30    1.87
  -4   4  -7   10.35    2.47
  -4  -4  -7    2.88    4.44
   4   4   8    0.42    3.54
   4   4   8   12.20    4.84
  -4   4  -8   10.59    3.08
  -4   4  -8    2.55    3.48
  -4  -4  -8    3.08    1.91
  -4  -4  -8    6.55    4.07
   4   4   9    9.47    4.44
   4   4   9    0.29    2.88
  -4   4  -9    3.07    2.01
  -4   4  -9    4.97    3.67
  -4  -4  -9    4.79    2.39
  -4  -4  -9    2.65    2.27
   4   4  10    0.28    3.54
   4   4  10    7.25    2.84
  -4   4 -10    2.45    3.29
  -4   4 -10    4.68    6.51
  -4  -4 -10    2.44    2.58
  -4  -4 -10    4.01    3.84
   4   4  11   -0.31    3.89
   4   4  11   12.27    3.21
  -4   4 -11    8.55    9.38
  -4   4 -11    6.18    3.96
  -4  -4 -11    4.84    3.18
  -4  -4 -11    3.12    4.28
   4   4  12   -0.99    2.68
   4   4  12    1.87    3.14
  -4   4 -12    0.45    3.48
  -4   4 -12    2.38    8.00
  -4  -4 -12   -0.04    4.09
  -4  -4 -12    3.72    3.14
   4   5 -12    1.70    2.68
  -4   5  12    0.70    3.46
  -4   5  12    0.72    5.20
   4  -5 -12    1.15    4.28
   4  -5 -12    0.43    2.69
   4   5 -11    1.62    2.90
   4   5 -11    3.08    2.66
  -4   5  11    1.09    3.52
  -4   5  11    1.43    3.50
   4  -5 -11    1.03    2.71
   4  -5 -11    0.50    2.51
   4   5 -10    0.06    2.35
  -4   5  10    2.09    3.67
  -4   5  10    0.86    3.06
   4   5 -10    1.31    2.92
   4  -5 -10    1.21    3.53
   4  -5 -10    0.69    2.23
   4   5  -9   15.38    3.89
   4   5  -9   15.33    2.41
  -4   5   9    7.23    4.53
  -4   5   9    7.52    5.47
   4  -5  -9    7.42    3.63
   4  -5  -9    7.04    4.86
   4   5  -8    6.61    3.60
   4   5  -8    4.18    3.28
  -4   5   8    4.12    2.41
  -4   5   8    7.33    4.45
   4  -5  -8    3.74    2.42
   4  -5  -8    6.05    2.98
   4   5  -7   52.65    5.69
   4   5  -7   56.77    5.99
  -4   5   7   70.14    6.76
  -4   5   7   31.92    6.13
   4  -5  -7   53.24    5.03
   4  -5  -7   35.80    5.65
   4   5  -6   47.85    5.53
   4   5  -6   53.99    6.10
  -4   5   6   64.20    5.42
  -4   5   6   21.77    5.50
   4  -5  -6   30.52    5.20
   4  -5  -6   46.51    4.06
   4   5  -5    4.14    3.39
   4   5  -5    4.80    3.66
  -4   5   5    2.56    3.15
  -4   5   5    5.68    2.95
   4  -5  -5    5.75    2.58
   4  -5  -5    3.08    2.77
   4   5  -4    7.08    4.11
  -4   5   4   22.12    4.02
   4   5  -4   13.61    4.30
  -4   5   4    4.93    3.51
   4  -5  -4   13.41    2.65
   4  -5  -4    6.06    3.11
   4   5  -3    3.54    3.57
   4   5  -3    5.40    2.52
  -4   5   3    2.44    2.60
   4  -5  -3    4.23    2.63
   4  -5  -3   11.60    2.53
   4   5  -2    2.94    3.56
   4   5  -2    3.27    3.74
  -4   5   2    0.47    1.27
  -4   5   2    1.88    2.14
   4  -5  -2    4.23    1.38
   4   5  -1   40.15    6.47
   4   5  -1   34.24    5.33
  -4   5   1   15.63    3.48
  -4   5   1   15.01    3.38
   4   5   0   -0.11    3.43
   4   5   0    1.76    3.10
  -4   5   0   13.43    2.76
  -4   5   0   14.34    3.74
   4   5   1    6.39    4.31
   4   5   1    8.99    4.73
  -4   5  -1    3.20    2.30
  -4   5  -1   13.60    2.92
  -4   5  -1   12.45    3.01
   4   5   2    2.55    4.64
   4   5   2    2.55    3.46
  -4   5  -2    2.33    2.58
  -4   5  -2    1.74    1.50
  -4   5  -2    1.25    1.84
  -4   5  -2    3.56    2.53
   4   5   3    5.06    3.29
   4   5   3    5.03    4.95
  -4   5  -3    1.03    1.37
  -4   5  -3    2.09    1.89
  -4   5  -3    5.90    2.83
  -4   5  -3    6.73    2.66
   4   5   4   -0.29    2.57
   4   5   4    2.46    2.46
  -4   5  -4    0.38    1.55
  -4   5  -4    2.44    3.02
  -4   5  -4    2.75    2.27
  -4   5  -4    0.27    1.77
   4   5   5    6.79    6.38
  -4   5  -5    4.15    4.22
  -4   5  -5    5.07    3.13
  -4  -5  -5    3.15    2.35
   4   5   6    3.23    5.25
  -4   5  -6    1.38    5.42
  -4   5  -6    5.17    3.17
  -4  -5  -6    1.34    4.26
   4   5   7    9.75    6.83
  -4   5  -7   18.48    5.99
  -4   5  -7   12.37    3.62
  -4  -5  -7   15.01    3.51
   4   5   8    6.70    5.90
  -4   5  -8    3.75    5.05
  -4   5  -8    4.06    2.99
  -4  -5  -8    2.73    4.57
   4   5   9    2.69    5.02
  -4   5  -9    1.53    6.08
  -4   5  -9    1.83    3.32
  -4  -5  -9    2.51    4.03
   4   6  -8    6.08    3.88
   4   6  -8    5.21    3.93
  -4   6   8    2.84    4.85
  -4   6   8    2.99    3.95
   4  -6  -8    1.92    3.47
   4  -6  -8    3.57    2.71
   4   6  -7    7.91    4.18
   4   6  -7    9.21    4.72
  -4   6   7    3.71    4.39
  -4   6   7   14.36    5.02
   4  -6  -7    3.87    2.35
   4  -6  -7    9.26    2.67
   4   6  -6    4.92    3.72
   4   6  -6    0.55    3.03
  -4   6   6    2.94    3.27
  -4   6   6    1.36    3.33
   4  -6  -6    1.27    1.87
   4  -6  -6    1.04    2.92
   4   6  -5   -0.38    1.53
   4   6  -5   -0.55    2.91
  -4   6   5    1.83    2.76
  -4   6   5    0.76    2.90
   4  -6  -5    1.49    1.60
   4  -6  -5   -0.21    2.22
   4   6  -4    9.44    4.91
   4   6  -4    2.96    2.65
  -4   6   4    3.36    2.89
  -4   6   4    0.64    1.97
   4  -6  -4   13.14    2.66
   4   6  -3    0.39    3.49
   4   6  -3    1.46    2.50
  -4   6   3    0.50    2.84
  -4   6   3    1.07    2.49
   4   6  -2   54.99    8.06
   4   6  -2   33.41    6.05
  -4   6   2    7.28    3.78
  -4   6   2    9.37    3.01
   4   6  -1   31.01    6.24
   4   6  -1   22.19    7.13
  -4   6   1    2.62    2.68
  -4   6   1    5.43    3.04
   4   6   0    1.35    4.13
   4   6   0    4.48    3.61
  -4   6   0    0.00    1.74
  -4   6   0    1.71    2.14
   4   6   1    0.15    2.78
   4   6   1    0.56    4.22
  -4   6  -1    0.75    1.37
  -4   6  -1    0.21    1.78
  -4   6  -1   -0.11    2.11
   4   6   2    1.15    2.22
   4   6   2   -0.54    5.00
  -4   6  -2    1.36    2.72
  -4   6  -2    0.54    1.45
  -4   6  -2    1.01    2.66
   4   6   3    1.10    2.49
   4   6   3   -0.82    3.19
  -4   6  -3    2.36    2.40
  -4   6  -3    1.24    3.50
   4   6   4    0.60    4.01
   4   6   4   -0.12    1.52
  -4   6  -4    0.91    2.27
  -4   6  -4   -1.16    3.39
   4   6   5    4.37    6.57
   4   6   5    6.63    6.79
  -4   6  -5    2.21    2.90
  -4   6  -5    7.15    5.77
   5   0 -18    0.52    3.42
   5   0 -18   -0.14    3.10
  -5   0  18    2.98    7.31
  -5   0  18    1.19    4.08
   5   0 -17    9.57    2.90
   5   0 -17    3.30    5.32
  -5   0  17    5.15    8.36
  -5   0  17   11.46    3.15
   5   0 -16   11.85    5.96
   5   0 -16   19.88    5.13
  -5   0  16   24.93    5.70
  -5   0  16   23.54    8.70
   5   0 -15   27.48    5.07
   5   0 -15   12.97    5.85
  -5   0  15   12.50    8.81
  -5   0  15   27.44    5.22
   5   0 -14   12.13    2.66
   5   0 -14    8.53    4.95
  -5   0  14   12.75    7.07
  -5   0  14   13.66    2.76
   5   0 -13    4.39    3.57
   5   0 -13    3.12    3.96
  -5   0  13    3.32    3.59
  -5   0  13    4.39    3.02
   5   0 -12   13.02    4.73
   5   0 -12   17.07    4.45
  -5   0  12   15.05    6.01
  -5   0  12   19.27    4.47
   5   0 -11    6.48    3.86
   5   0 -11    4.47    2.18
  -5   0  11    5.09    3.68
  -5   0  11    6.44    4.45
   5   0 -10  806.74   28.34
   5   0 -10  867.30   28.48
  -5   0  10 1020.32   35.56
  -5   0  10  927.58   30.85
   5   0  -9  178.70    8.99
   5   0  -9  191.23    8.76
  -5   0   9  218.32   10.30
  -5   0   9  198.26    9.22
   5   0  -8  123.98    6.67
   5   0  -8  126.58    7.05
  -5   0   8  138.61    5.50
  -5   0   8  126.57    6.70
   5   0  -7   10.80    2.96
   5   0  -7   11.26    2.90
  -5   0   7   11.62    1.81
  -5   0   7   10.59    3.04
   5   0  -6   38.94    3.51
   5   0  -6   39.04    3.65
  -5   0   6   41.31    3.63
  -5   0   6   38.27    3.56
   5   0  -5    3.53    2.04
   5   0  -5    5.86    2.13
  -5   0   5    3.99    2.15
  -5   0   5    5.73    2.12
   5   0  -4    2.82    1.65
   5   0  -4    2.73    1.79
  -5   0   4    2.27    1.68
  -5   0   4    2.39    1.70
   5   0  -3  200.85    6.65
   5   0  -3  207.26    6.90
  -5   0   3  209.11    6.84
  -5   0   3  210.96    7.06
   5   0  -2  131.29    4.98
   5   0  -2  129.11    4.59
  -5   0   2  132.48    4.07
  -5   0   2  129.84    4.63
   5   0  -1   66.24    3.42
   5   0  -1   64.18    3.41
  -5   0   1   64.63    3.36
  -5   0   1   65.40    2.82
   5   0   0    0.17    0.69
  -5   0   0   47.64    2.94
   5   0   1  264.79    6.96
   5   0   1  261.01    6.81
  -5   0  -1  259.72    8.39
  -5   0  -1  251.11    8.13
   5   0   2   33.68    1.67
   5   0   2   34.07    1.74
  -5   0  -2   31.50    1.97
  -5   0  -2   32.96    2.05
   5   0   3   31.13    3.07
   5   0   3   29.11    2.27
  -5   0  -3   29.55    3.27
  -5   0  -3   29.79    2.29
   5   0   4 1878.93   59.47
   5   0   4 1833.68   54.49
  -5   0  -4 1823.49   54.91
  -5   0  -4 1879.48   60.58
   5   0   5   -0.38    1.32
   5   0   5   -0.19    1.84
  -5   0  -5   -0.03    0.58
  -5   0  -5    0.04    0.75
   5   0   6    2.53    2.50
   5   0   6    1.79    1.32
  -5   0  -6    3.88    3.15
  -5   0  -6    2.88    1.40
   5   0   7    4.68    1.60
   5   0   7    3.17    3.11
  -5   0  -7    2.80    1.54
  -5   0  -7    6.33    3.54
   5   0   8    4.75    1.63
   5   0   8    3.16    3.33
  -5   0  -8    6.95    4.27
  -5   0  -8    3.08    1.77
   5   0   9   23.23    4.74
   5   0   9   15.10    2.43
  -5   0  -9   11.78    3.32
  -5   0  -9   19.34    3.87
   5   0  10    8.49    4.44
   5   0  10    7.98    2.04
  -5   0 -10   20.10    6.21
  -5   0 -10    7.93    2.50
   5   0  11   28.15    5.54
   5   0  11   12.75    2.96
  -5   0 -11    7.35    2.80
  -5   0 -11   29.99    7.36
   5   0  12    0.54    2.98
   5   0  12   -0.25    1.13
  -5   0 -12    2.22    5.32
  -5   0 -12    0.35    2.40
   5   0  13    2.10    2.42
   5   0  13    4.07    4.47
  -5   0 -13    0.99    2.30
  -5   0 -13    6.82    4.18
   5   0  14    6.87    4.70
   5   0  14    3.14    2.17
  -5   0 -14   16.77    8.95
  -5   0 -14    1.76    2.60
   5   0  15   -0.72    3.73
   5   0  15    0.81    1.66
  -5   0 -15    0.61    1.76
  -5   0 -15   -4.73    7.34
   5   1 -18    2.14    4.63
   5   1 -18    1.64    2.19
  -5   1  18    2.22    4.08
  -5   1  18    1.38    7.97
   5  -1 -18    0.74    6.16
  -5  -1  18    2.43    3.58
   5  -1 -18    1.76    4.90
  -5  -1  18    1.38    7.89
   5   1 -17   -1.30    4.26
   5   1 -17    1.51    3.47
  -5   1  17    1.82    3.92
  -5   1  17    1.43    7.03
   5  -1 -17    2.02    2.68
   5  -1 -17    2.70    3.40
  -5  -1  17    0.15    6.83
  -5  -1  17    2.37    3.52
   5   1 -16    7.79    4.07
   5   1 -16    4.70    5.22
  -5   1  16    5.55    4.28
  -5   1  16    5.68    8.44
   5  -1 -16    4.71    3.75
  -5  -1  16    3.40    3.42
   5  -1 -16    5.56    4.92
  -5  -1  16    7.35    3.92
   5   1 -15   32.76    6.86
   5   1 -15   39.70    5.59
  -5   1  15   36.40    3.78
  -5   1  15   40.40    6.21
   5  -1 -15   25.37    7.67
  -5  -1  15   25.01    7.97
   5  -1 -15   37.46    4.04
  -5  -1  15   35.32    3.54
   5   1 -14    6.37    2.77
   5   1 -14    8.12    3.78
  -5   1  14    8.42    6.83
  -5   1  14   10.02    4.30
   5  -1 -14    6.86    3.27
  -5  -1  14    5.99    5.46
   5  -1 -14    6.96    4.32
  -5  -1  14    7.67    2.35
   5   1 -13   69.50    4.02
  -5   1  13   89.95   10.06
   5   1 -13   57.27    7.15
  -5   1  13   69.95    6.51
   5  -1 -13   67.46    6.81
  -5  -1  13   70.76    8.48
   5  -1 -13   58.65    5.46
  -5  -1  13   72.20    6.37
   5   1 -12   77.12    4.43
   5   1 -12   65.46    7.04
  -5   1  12   92.16    9.25
  -5   1  12   75.06    6.55
   5  -1 -12   75.30    8.29
  -5  -1  12   76.38    4.35
   5  -1 -12   79.66    6.82
  -5  -1  12   84.02    8.05
   5   1 -11   73.58    4.11
   5   1 -11   70.24    6.57
  -5   1  11   88.95    8.84
  -5   1  11   72.10    6.41
  -5  -1  11   86.14    8.08
   5  -1 -11   67.76    7.53
   5  -1 -11   76.93    6.57
  -5  -1  11   79.18    4.22
   5   1 -10   27.39    3.18
   5   1 -10   38.19    3.16
  -5   1  10   33.90    4.70
  -5   1  10   38.62    6.22
   5  -1 -10   32.59    5.59
  -5  -1  10   38.54    5.34
   5  -1 -10   29.91    4.94
  -5  -1  10   34.86    4.54
   5   1  -9   12.93    3.48
   5   1  -9   13.57    2.27
  -5   1   9   12.35    2.26
  -5   1   9   18.37    2.85
   5  -1  -9   14.13    4.24
  -5  -1   9   13.83    3.78
   5  -1  -9   12.73    3.79
  -5  -1   9   12.48    3.61
   5   1  -8  111.42    6.35
   5   1  -8  105.40    6.17
  -5   1   8  100.73    4.47
  -5   1   8  120.25    7.40
   5  -1  -8  110.03    5.12
  -5  -1   8  114.30    4.63
   5  -1  -8  106.90    4.65
  -5  -1   8  114.86    6.40
   5   1  -7   61.26    4.89
   5   1  -7   58.67    4.17
  -5   1   7   66.26    5.27
  -5   1   7   61.22    4.66
   5  -1  -7   65.47    4.71
  -5  -1   7   70.97    4.81
   5  -1  -7   70.16    3.67
  -5  -1   7   66.75    4.28
   5   1  -6  904.86   26.90
   5   1  -6  957.98   28.60
  -5   1   6  872.35   26.27
  -5   1   6  911.55   27.83
   5  -1  -6  860.15   26.23
  -5  -1   6  886.80   26.22
   5  -1  -6  896.60   27.78
  -5  -1   6  903.96   27.17
   5   1  -5  369.51   11.92
   5   1  -5  362.11   10.78
  -5   1   5  353.99   10.06
  -5   1   5  376.64   12.52
   5  -1  -5  365.56   12.09
  -5  -1   5  370.36   12.00
   5  -1  -5  348.18    9.91
  -5  -1   5  368.01   10.92
   5   1  -4   19.82    2.86
  -5   1   4   22.37    2.45
   5   1  -4   21.08    2.44
  -5   1   4   23.64    3.36
   5  -1  -4   22.10    2.99
   5  -1  -4   20.64    2.39
  -5  -1   4   20.78    1.84
  -5  -1   4   21.96    1.85
   5   1  -3   10.79    1.69
   5   1  -3   12.53    1.51
  -5   1   3   11.41    2.55
  -5   1   3   11.12    1.76
   5  -1  -3   10.47    1.74
  -5  -1   3   11.66    1.49
   5  -1  -3   11.69    1.54
  -5  -1   3   11.05    1.68
   5   1  -2    5.09    1.94
   5   1  -2    4.72    1.22
  -5   1   2    4.69    1.19
  -5   1   2    4.50    2.13
   5  -1  -2    5.88    2.13
  -5  -1   2    5.58    1.27
   5  -1  -2    4.46    1.13
  -5  -1   2    5.33    1.19
   5   1  -1   33.09    2.81
  -5   1   1   29.98    3.11
  -5   1   1   32.39    1.76
  -5  -1   1   30.43    1.47
   5  -1  -1   31.44    2.02
   5  -1  -1   30.47    1.50
   5   1   0   76.82    3.78
   5   1   0   79.50    3.85
  -5   1   0   75.73    4.27
  -5   1   0   81.41    2.12
  -5  -1   0   70.58    2.52
   5  -1   0   76.78    4.35
  -5  -1   0   70.63    3.06
   5   1   1   68.31    3.56
   5   1   1   69.58    3.63
  -5   1  -1   69.12    4.24
  -5   1  -1   70.15    4.30
  -5  -1  -1   68.16    2.77
  -5  -1  -1   72.16    2.95
   5   1   2  395.04   11.29
   5   1   2  383.33   11.71
  -5   1  -2  379.98   12.60
  -5   1  -2  374.64   11.10
  -5  -1  -2  387.45   11.97
  -5  -1  -2  384.35   11.40
   5   1   3  339.76   10.87
   5   1   3  344.88   10.64
  -5   1  -3  337.52   12.04
  -5   1  -3  343.96   12.28
  -5  -1  -3  335.04   10.70
  -5  -1  -3  333.84   10.85
   5   1   4   35.01    3.18
   5   1   4   36.03    3.10
  -5   1  -4   36.79    4.52
  -5  -1  -4   33.61    3.55
  -5  -1  -4   33.80    3.14
   5   1   5   94.39    5.10
   5   1   5   97.16    5.34
  -5   1  -5  103.59    7.19
  -5  -1  -5   97.44    6.29
  -5  -1  -5   97.45    5.18
   5  -1   5  100.45    6.34
   5   1   6    2.60    1.97
   5   1   6    3.48    2.35
  -5   1  -6    1.81    1.00
  -5   1  -6    1.51    1.99
   5  -1   6    2.45    1.00
   5  -1   6    2.05    2.91
  -5  -1  -6    2.89    2.64
  -5  -1  -6    1.44    1.90
   5   1   7    8.25    2.45
   5   1   7    5.46    2.98
  -5   1  -7    6.85    4.14
  -5   1  -7    7.25    1.56
   5  -1   7    5.91    1.42
  -5  -1  -7    6.25    2.24
   5  -1   7    6.12    3.46
  -5  -1  -7    5.44    2.44
   5   1   8  118.02    5.88
   5   1   8  108.58    6.18
  -5   1  -8  122.16    9.87
  -5  -1  -8  118.68    9.04
  -5  -1  -8   95.31    5.84
   5  -1   8  109.94    5.66
   5   1   9   94.64    5.33
   5   1   9   84.63    5.44
  -5   1  -9   98.19   10.00
   5  -1   9   66.75    3.87
  -5  -1  -9   90.90    9.12
   5  -1   9   81.67    7.01
   5   1  10    6.41    2.49
   5   1  10   10.08    2.64
  -5   1 -10   13.90    6.85
   5  -1  10    8.54    1.55
   5  -1  10    5.21    4.01
  -5  -1 -10    5.68    2.83
  -5  -1 -10    8.53    3.17
   5   1  11   18.38    4.68
   5   1  11   11.11    2.92
  -5   1 -11   29.85    5.51
   5  -1  11   19.12    4.62
  -5  -1 -11   28.68    7.42
  -5  -1 -11   11.66    3.63
   5  -1  11    8.71    1.94
   5   1  12    9.78    4.64
   5   1  12    7.86    2.88
  -5   1 -12    2.70    2.51
  -5   1 -12   14.88    7.90
   5  -1  12    6.94    1.87
  -5  -1 -12    5.86    2.94
   5  -1  12    9.79    4.30
  -5  -1 -12   14.18    6.71
   5   1  13    6.19    2.65
  -5   1 -13   19.29    9.55
   5  -1  13   10.66    4.41
  -5  -1 -13    5.37    3.37
  -5  -1 -13   20.08    8.29
   5  -1  13    5.52    1.69
   5   1  14    2.85    2.60
   5   1  14   -0.60    4.11
  -5   1 -14    5.04    7.95
  -5  -1 -14   -2.13    2.53
  -5  -1 -14   -0.97    6.96
   5  -1  14    0.77    3.65
   5   1  15   -0.89    2.26
   5   1  15    1.21    1.64
  -5   1 -15    1.35    5.07
  -5  -1 -15    1.51    2.73
  -5  -1 -15   -0.07    6.51
   5  -1  15    0.15    1.87
   5   2 -18    2.52    3.56
   5   2 -18    0.04    5.20
  -5   2  18    2.25    4.41
  -5   2  18    2.37   10.63
   5  -2 -18    3.15    6.26
  -5  -2  18    1.85    3.18
   5  -2 -18    3.17    5.29
  -5  -2  18    3.43    3.58
   5   2 -17   -0.02    5.44
   5   2 -17    8.54    4.20
  -5   2  17    6.08   11.54
  -5   2  17    5.73    3.00
   5  -2 -17    5.66    6.78
  -5  -2  17   14.31    3.78
   5  -2 -17    9.79    7.22
  -5  -2  17    3.03    6.46
   5   2 -16   16.26    4.16
   5   2 -16   -0.04    5.47
  -5   2  16    9.06    6.01
  -5   2  16    9.95    5.04
   5  -2 -16   11.12    7.22
  -5  -2  16    8.13    6.81
   5  -2 -16    7.56    6.66
  -5  -2  16   13.28    2.53
   5   2 -15   -0.02    5.69
   5   2 -15   20.57    4.08
  -5   2  15   21.87    5.97
  -5   2  15   15.85    3.11
   5  -2 -15   11.94    6.70
  -5  -2  15   10.90    6.56
   5  -2 -15   18.99    6.22
  -5  -2  15   20.75    2.70
   5   2 -14   -0.04    5.11
  -5   2  14   17.26    4.76
   5   2 -14   23.03    4.36
  -5   2  14   14.92    8.29
   5  -2 -14   21.71    5.94
   5  -2 -14   16.19    6.14
  -5  -2  14   12.58    6.24
  -5  -2  14   19.31    2.58
   5   2 -13   59.84    5.56
  -5   2  13   76.07   10.08
  -5   2  13   62.98    7.39
   5  -2 -13   50.95    5.19
  -5  -2  13   49.73    5.19
   5  -2 -13   60.18    7.29
  -5  -2  13   60.03    3.72
   5   2 -12   30.64    5.68
   5   2 -12   62.66    5.99
  -5   2  12   73.25    9.23
  -5   2  12   54.86    6.82
   5  -2 -12   56.01    6.64
  -5  -2  12   47.75    6.65
   5  -2 -12   46.53    6.88
  -5  -2  12   54.92    5.21
   5   2 -11   11.03    3.96
   5   2 -11   20.39    3.82
  -5   2  11   28.91    6.19
  -5   2  11   18.22    4.32
   5  -2 -11   15.60    4.91
  -5  -2  11    9.28    3.74
   5  -2 -11   20.96    4.74
  -5  -2  11   21.04    3.79
   5   2 -10   77.40    5.84
  -5   2  10   69.66    6.16
  -5   2  10   89.56    5.67
  -5  -2  10   69.10    3.87
   5  -2 -10   70.93    4.86
   5  -2 -10   73.14    6.64
   5   2  -9   28.42    4.29
   5   2  -9   13.79    3.65
  -5   2   9   28.15    4.63
  -5   2   9   35.01    5.61
   5  -2  -9   29.75    4.94
  -5  -2   9   20.32    3.63
   5  -2  -9   28.13    4.61
  -5  -2   9   29.64    4.11
   5   2  -8   45.60    3.21
  -5   2   8   47.32    5.73
  -5   2   8   40.00    3.15
   5  -2  -8   44.12    4.91
  -5  -2   8   39.40    3.76
   5  -2  -8   41.95    5.22
  -5  -2   8   44.42    3.02
   5   2  -7   19.53    2.81
   5   2  -7   25.66    4.09
  -5   2   7   25.56    2.82
  -5   2   7   23.09    3.95
   5  -2  -7   25.08    4.06
  -5  -2   7   23.67    3.84
   5  -2  -7   25.39    3.88
  -5  -2   7   21.07    3.54
   5   2  -6   19.06    2.27
   5   2  -6   15.08    2.14
  -5   2   6   18.42    3.28
  -5   2   6   25.96    4.14
   5  -2  -6   18.64    3.29
  -5  -2   6   20.64    3.56
   5  -2  -6   22.34    3.73
  -5  -2   6   16.85    2.10
   5   2  -5  133.39    6.51
   5   2  -5  110.95    3.97
  -5   2   5  143.60    7.03
  -5   2   5  119.82    5.65
   5  -2  -5  125.27    5.76
  -5  -2   5  123.57    4.74
   5  -2  -5  131.41    4.86
  -5  -2   5  106.16    4.33
   5   2  -4  117.53    4.44
   5   2  -4   99.32    3.43
  -5   2   4  131.64    6.58
  -5   2   4  112.32    5.10
  -5  -2   4  113.20    5.98
   5  -2  -4  111.54    5.70
   5  -2  -4  108.42    4.87
  -5   2   3   40.28    3.91
   5   2  -3   39.92    3.87
  -5   2   3   39.64    2.85
   5  -2  -3   39.09    3.74
  -5  -2   3   39.44    3.97
   5  -2  -3   36.21    2.58
   5   2  -2  400.74   13.10
  -5   2   2  425.37   13.96
  -5   2   2  402.13   11.50
   5   2  -2  409.66   13.38
   5  -2  -2  397.86   11.31
   5  -2  -2  397.56   12.83
   5   2  -1   81.91    3.48
   5   2  -1   81.23    3.49
  -5   2   1   86.60    5.02
  -5   2   1   80.54    2.96
   5  -2  -1   77.02    3.12
   5  -2  -1   81.57    4.80
   5   2   0   16.92    3.17
  -5   2   0   16.59    1.35
   5   2   0   19.77    1.95
  -5   2   0   19.90    3.16
   5  -2   0   20.27    3.20
   5   2   1  184.64    7.76
   5   2   1  190.72    6.46
  -5   2  -1  101.86    2.50
  -5   2  -1  100.03    2.43
   5   2   2   22.93    3.49
   5   2   2   19.02    1.86
  -5   2  -2   22.04    3.61
  -5   2  -2   21.83    3.64
  -5  -2  -2   20.29    3.32
  -5  -2  -2   15.93    2.09
   5   2   3   93.68    5.74
   5   2   3   82.74    4.16
  -5   2  -3   89.11    5.97
  -5   2  -3   93.38    6.09
  -5  -2  -3   89.32    5.68
  -5  -2  -3   73.75    3.71
   5   2   4   19.68    2.34
   5   2   4   25.51    3.84
  -5   2  -4   22.98    4.22
  -5   2  -4   21.90    3.96
  -5  -2  -4   18.91    3.51
  -5  -2  -4   20.03    3.63
   5   2   5   12.01    2.46
   5   2   5   16.27    3.51
  -5   2  -5   13.90    3.92
  -5   2  -5   16.85    4.43
  -5  -2  -5   11.15    2.76
  -5  -2  -5   14.62    3.38
   5   2   6    4.55    2.29
   5   2   6    3.92    3.03
  -5   2  -6    4.58    2.02
  -5   2  -6    4.94    2.49
  -5  -2  -6    3.46    1.70
  -5  -2  -6    4.33    2.62
   5   2   7   39.99    4.80
  -5   2  -7   46.23    7.06
  -5   2  -7   33.21    1.45
  -5  -2  -7   23.28    4.79
   5  -2   7   31.25    1.31
  -5  -2  -7   38.10    4.58
   5   2   8    9.18    3.37
   5   2   8   13.67    3.48
  -5   2  -8   12.48    5.20
  -5   2  -8   11.33    1.27
   5  -2   8   14.14    4.25
  -5  -2  -8    9.46    3.98
   5  -2   8   10.85    1.09
  -5  -2  -8    6.59    3.43
   5   2   9   13.55    4.25
   5   2   9   23.09    4.20
  -5   2  -9   29.39    7.23
  -5   2  -9   22.12    1.91
  -5  -2  -9   27.57    5.38
   5  -2   9   27.87    5.32
   5  -2   9   19.92    1.53
  -5  -2  -9   16.54    4.17
   5   2  10    0.76    2.30
   5   2  10    0.15    1.97
  -5   2 -10    1.75    4.19
  -5   2 -10    0.28    0.74
   5  -2  10    0.03    0.77
  -5  -2 -10   -0.19    2.68
   5  -2  10    1.23    2.71
  -5  -2 -10   -0.22    2.13
   5   2  11    0.04    2.61
   5   2  11   -0.12    2.05
  -5   2 -11    0.77    3.38
   5  -2  11    1.10    2.98
  -5  -2 -11    0.23    3.25
  -5  -2 -11    0.42    2.37
   5   2  12    0.93    2.63
   5   2  12    4.04    3.31
  -5   2 -12    1.23    3.75
   5  -2  12    1.75    2.56
  -5  -2 -12    0.28    2.59
  -5  -2 -12    0.64    3.55
   5   2  13    0.97    2.56
   5   2  13    2.10    3.62
  -5   2 -13    1.64    7.74
  -5  -2 -13    1.42    2.71
  -5  -2 -13    0.65    2.93
   5  -2  13    2.77    2.69
   5   2  14    3.05    3.86
  -5   2 -14    0.25    8.21
   5   2  14    1.16    2.80
  -5  -2 -14    1.85    4.54
   5  -2  14    0.02    4.58
  -5  -2 -14    0.18    2.81
   5   3 -16    1.27    2.83
   5   3 -16   -0.02    3.78
  -5   3  16    2.66    7.67
  -5   3  16    2.26    4.64
   5  -3 -16    0.15    3.14
  -5  -3  16   -4.18    3.19
   5  -3 -16    1.31    4.02
  -5  -3  16    2.12    1.56
   5   3 -15   -0.04    4.36
  -5   3  15    2.01    8.17
   5   3 -15    6.04    3.24
  -5   3  15    5.47    5.22
   5  -3 -15    3.62    6.04
  -5  -3  15    0.20    3.48
   5  -3 -15    4.44    5.29
  -5  -3  15    4.60    1.86
   5   3 -14   -0.02    4.57
   5   3 -14   22.87    4.67
  -5   3  14    9.65    8.48
  -5   3  14   12.64    4.70
   5  -3 -14   14.31    6.53
  -5  -3  14   14.84    3.61
   5  -3 -14    9.56    5.77
  -5  -3  14    4.33    4.26
   5   3 -13   29.18    4.09
   5   3 -13   10.32    5.02
  -5   3  13   17.98    8.08
  -5   3  13   17.97    4.97
   5  -3 -13   23.08    5.84
  -5  -3  13    9.54    4.31
   5  -3 -13   16.07    3.84
  -5  -3  13   28.34    3.99
   5   3 -12    6.51    2.01
   5   3 -12    2.51    3.43
  -5   3  12    4.74    3.98
  -5   3  12    5.59    5.99
   5  -3 -12    4.57    4.30
  -5  -3  12    1.72    2.93
   5  -3 -12    3.48    4.39
  -5  -3  12    7.63    3.17
   5   3 -11   20.38    2.65
   5   3 -11    9.76    3.78
  -5   3  11   28.50    6.94
  -5   3  11   16.69    4.77
   5  -3 -11   16.66    4.65
  -5  -3  11   19.52    2.48
   5  -3 -11   19.63    5.03
  -5  -3  11    8.17    3.17
   5   3 -10   60.28    5.55
  -5   3  10   48.74    5.73
  -5   3  10   70.85    8.00
  -5  -3  10   56.35    5.31
   5  -3 -10   50.36    6.05
   5  -3 -10   52.93    6.25
   5   3  -9    9.51    3.53
   5   3  -9    3.55    2.35
  -5   3   9    5.41    3.43
  -5   3   9    8.48    4.17
   5  -3  -9    8.63    3.96
  -5  -3   9    1.74    2.07
   5  -3  -9    5.90    3.72
  -5  -3   9    9.44    1.91
   5   3  -8   30.92    4.44
  -5   3   8   37.02    3.46
  -5   3   8   29.99    4.74
  -5  -3   8   33.56    4.49
   5  -3  -8   31.44    4.93
   5  -3  -8   28.96    2.92
   5   3  -7    0.32    1.51
   5   3  -7    0.29    2.31
  -5   3   7    2.20    2.81
  -5   3   7    0.54    2.49
   5  -3  -7   -0.10    2.32
  -5  -3   7    1.55    2.52
   5  -3  -7    1.15    2.25
  -5  -3   7    0.81    1.04
   5   3  -6   94.77    6.39
  -5   3   6   85.09    6.01
  -5   3   6  104.74    7.11
  -5  -3   6   90.06    6.06
   5  -3  -6   92.39    4.39
   5  -3  -6   90.93    6.17
   5   3  -5   30.15    2.76
  -5   3   5   23.95    3.75
  -5   3   5   36.53    4.81
  -5  -3   5   30.42    2.95
   5  -3  -5   30.82    3.89
   5  -3  -5   32.30    4.07
   5   3  -4   70.59    5.37
  -5   3   4   66.28    4.75
   5   3  -4   71.69    5.60
  -5   3   4   79.16    4.15
   5  -3  -4   72.46    5.16
   5  -3  -4   67.27    4.49
   5   3  -3   19.28    3.88
   5   3  -3   20.26    3.81
  -5   3   3   18.28    2.81
  -5   3   3   22.91    3.82
   5  -3  -3   15.07    2.52
   5  -3  -3   18.95    3.26
   5   3  -2    3.44    1.76
  -5   3   2    2.42    2.28
  -5   3   2    4.20    2.81
   5   3  -2    4.19    2.97
   5  -3  -2    4.44    2.55
   5  -3  -2    3.17    1.53
   5   3  -1    1.01    1.47
  -5   3   1    1.30    1.38
   5   3  -1    1.36    2.40
  -5   3   1    0.82    1.16
   5  -3  -1    0.67    1.01
   5  -3  -1    0.81    2.06
   5   3   0   82.37    6.09
   5   3   0   76.10    5.73
  -5   3   0   62.19    3.38
  -5   3   0   82.19    5.37
   5  -3   0   75.16    3.76
   5   3   1    4.14    3.22
   5   3   1    3.62    3.31
  -5   3  -1    2.12    1.20
  -5   3  -1    4.84    2.67
  -5   3  -1    2.31    1.15
  -5   3  -1    5.03    2.69
   5   3   2    4.88    1.95
   5   3   2   -0.15    1.90
   5   3   2    3.17    0.66
  -5   3  -2    4.50    1.08
  -5   3  -2    7.80    3.06
  -5   3  -2    4.24    1.02
  -5   3  -2    7.31    2.94
   5   3   3  126.56    7.51
   5   3   3   65.62    2.93
  -5   3  -3   61.15    2.14
  -5   3  -3   73.26    2.38
  -5  -3  -3   62.18    3.04
   5   3   4  357.49   14.38
   5   3   4  195.87    6.49
  -5   3  -4  324.05   13.49
  -5   3  -4  348.02   12.32
  -5  -3  -4  310.71   13.51
   5   3   5  132.52    6.39
   5   3   5  197.01    7.93
  -5   3  -5  176.91    9.39
  -5   3  -5  206.60   11.36
  -5  -3  -5  177.47    7.68
   5   3   6   14.42    3.41
   5   3   6   83.17    4.92
  -5   3  -6   83.68    8.30
  -5   3  -6   62.60    6.04
  -5  -3  -6   61.99    6.19
   5   3   7    2.40    2.07
   5   3   7    6.58    3.68
  -5   3  -7    4.52    3.27
  -5   3  -7    6.58    4.93
  -5  -3  -7    2.75    1.93
  -5  -3  -7    3.08    1.93
   5   3   8    1.50    2.77
   5   3   8   19.03    4.29
  -5   3  -8   13.94    4.24
  -5   3  -8   15.63    5.68
  -5  -3  -8   14.50    4.00
  -5  -3  -8    7.96    2.73
   5   3   9   35.78    5.08
   5   3   9    1.05    3.73
  -5   3  -9   32.59    5.67
  -5   3  -9   42.97    8.69
  -5  -3  -9   33.90    5.58
   5   3  10   26.38    4.71
   5   3  10    0.94    3.86
  -5   3 -10   29.23    8.33
  -5   3 -10   17.60    5.04
  -5  -3 -10   10.20    3.65
  -5  -3 -10   14.67    3.06
   5   3  11    0.51    2.62
   5   3  11   -0.05    2.41
  -5   3 -11    4.76    6.31
  -5   3 -11    1.13    1.83
  -5  -3 -11    0.21    2.30
  -5  -3 -11   -0.41    1.70
   5   3  12    4.19    3.52
   5   3  12   -0.27    3.42
  -5   3 -12    1.43    6.56
  -5   3 -12    0.43    1.71
  -5  -3 -12   -0.32    2.08
  -5  -3 -12    0.12    2.59
   5   3  13    1.23    3.60
   5   3  13    3.55    3.40
  -5   3 -13    2.51    8.63
  -5   3 -13    1.77    2.27
  -5  -3 -13    0.01    3.44
  -5  -3 -13    0.93    2.87
   5   4 -15    5.53    4.04
   5   4 -15    2.77    3.94
  -5   4  15    1.95    8.31
  -5   4  15    2.50    2.53
   5  -4 -15    2.92    3.29
  -5  -4  15    2.23    2.25
   5  -4 -15    1.75    5.27
  -5  -4  15    4.25    3.27
   5   4 -14    0.57    3.81
   5   4 -14    8.91    3.23
  -5   4  14    2.87    7.67
  -5   4  14    4.94    4.74
   5  -4 -14    5.76    3.23
  -5  -4  14    9.76    3.52
   5  -4 -14    5.39    3.44
  -5  -4  14    2.43    2.27
   5   4 -13    3.25    3.36
   5   4 -13    2.29    2.99
  -5   4  13    1.74    5.99
  -5   4  13    1.24    3.92
   5  -4 -13    1.60    2.70
   5  -4 -13    2.34    4.33
  -5  -4  13    1.49    1.79
  -5  -4  13    1.55    2.90
   5   4 -12    3.87    1.90
   5   4 -12    0.90    2.90
  -5   4  12    1.77    6.22
  -5   4  12    1.85    3.45
   5  -4 -12    1.58    2.55
  -5  -4  12    4.57    2.72
   5  -4 -12    1.32    3.30
  -5  -4  12    0.06    2.29
   5   4 -11    8.27    3.46
   5   4 -11   29.26    4.37
  -5   4  11   17.26    4.89
  -5   4  11   30.52    8.13
  -5  -4  11   25.48    4.12
   5  -4 -11   11.42    5.43
   5  -4 -11   16.79    4.36
   5   4 -10   33.46    4.72
   5   4 -10    9.34    4.16
  -5   4  10   22.80    5.32
  -5   4  10   38.85    7.51
  -5  -4  10   36.01    5.61
   5  -4 -10   21.88    4.76
   5  -4 -10   23.61    5.30
   5   4  -9    4.85    2.99
  -5   4   9    9.91    4.20
   5   4  -9   12.31    3.72
  -5   4   9   11.61    5.06
   5  -4  -9   11.28    3.59
  -5  -4   9   17.99    2.91
   5  -4  -9    8.39    4.35
   5   4  -8   81.40    6.49
  -5   4   8   88.52    7.14
  -5   4   8   65.98    6.72
   5  -4  -8   68.79    4.94
   5  -4  -8   76.23    6.07
   5   4  -7   12.40    3.61
  -5   4   7    7.68    3.72
   5   4  -7   10.48    2.46
  -5   4   7   13.82    4.07
   5  -4  -7   10.13    3.83
   5  -4  -7   10.87    3.37
   5   4  -6   95.93    6.94
   5   4  -6  102.66    6.96
  -5   4   6   50.35    4.57
  -5   4   6  108.12    6.48
   5  -4  -6  101.27    6.32
   5  -4  -6   80.03    6.23
   5   4  -5   12.92    2.42
  -5   4   5   18.50    4.30
  -5   4   5    6.26    3.24
   5   4  -5   12.22    3.99
   5  -4  -5   15.89    3.48
   5  -4  -5   12.31    3.17
   5   4  -4   62.65    6.04
   5   4  -4   59.53    5.78
  -5   4   4   23.43    4.34
  -5   4   4   81.93    5.76
   5  -4  -4   66.62    4.95
   5   4  -3   20.95    4.31
   5   4  -3   19.99    4.49
  -5   4   3   42.02    4.44
  -5   4   3   10.51    3.12
   5  -4  -3   21.64    2.18
   5  -4  -3   11.51    2.80
   5   4  -2   54.49    3.90
   5   4  -2   60.96    5.98
  -5   4   2   18.26    3.52
  -5   4   2   81.43    5.13
   5  -4  -2   47.37    3.62
   5  -4  -2   62.65    4.59
   5   4  -1   23.29    2.77
   5   4  -1   24.57    4.81
  -5   4   1    9.44    2.22
   5  -4  -1   13.71    2.23
   5   4   0   28.69    5.25
   5   4   0   31.53    3.33
  -5   4   0   20.01    2.20
  -5   4   0   34.55    4.00
   5   4   1    1.31    1.75
   5   4   1    1.10    1.97
  -5   4  -1    0.52    1.52
  -5   4  -1    1.06    1.01
  -5   4  -1    2.83    2.49
  -5   4  -1    2.71    2.35
   5   4   2   33.76    3.77
   5   4   2   34.49    5.99
  -5   4  -2   32.28    4.36
  -5   4  -2   34.67    3.01
   5   4   3    2.55    2.99
   5   4   3   25.82    3.45
  -5   4  -3   23.72    4.23
  -5   4  -3   21.80    4.45
   5   4   4   21.25    3.17
   5   4   4    4.19    1.10
  -5   4  -4    9.46    1.47
  -5   4  -4   15.83    4.17
  -5   4  -4   15.33    3.86
  -5   4  -4    8.75    1.18
  -5  -4  -4   13.38    4.02
   5   4   5   34.61    3.76
   5   4   5   10.45    1.87
  -5   4  -5   24.94    4.41
  -5   4  -5   37.33    6.29
  -5  -4  -5   27.12    5.33
   5   4   6    5.63    1.81
   5   4   6   23.98    3.84
  -5   4  -6   18.99    6.22
  -5   4  -6   16.48    2.92
  -5  -4  -6    7.02    4.88
   5   4   7   37.52    4.16
   5   4   7    1.14    3.21
  -5   4  -7   39.78    8.69
  -5   4  -7   26.79    4.89
  -5  -4  -7   28.02    5.50
   5   4   8    0.14    2.66
   5   4   8    3.89    2.62
  -5   4  -8    2.97    1.97
  -5   4  -8    2.09    4.78
  -5  -4  -8    2.20    2.15
  -5  -4  -8    0.92    1.78
   5   4   9    0.42    1.95
   5   4   9    0.02    2.35
  -5   4  -9    0.73    4.64
  -5   4  -9   -0.32    2.57
  -5  -4  -9    0.39    1.57
  -5  -4  -9    0.04    2.74
   5   4  10    0.93    1.98
   5   4  10   -0.18    2.08
  -5   4 -10    2.35    5.21
  -5   4 -10   -0.27    2.57
  -5  -4 -10    0.62    1.95
  -5  -4 -10   -0.52    2.81
   5   4  11    0.24    3.91
   5   4  11    2.21    2.76
  -5   4 -11    0.15    1.64
  -5   4 -11   -0.61    6.06
  -5  -4 -11    1.43    2.37
  -5  -4 -11    0.00    2.98
   5   5 -12    1.86    2.90
  -5   5  12    1.06    3.26
  -5   5  12    0.99    4.02
   5  -5 -12    0.65    3.84
   5  -5 -12    0.09    2.76
   5   5 -11    0.99    3.19
   5   5 -11    1.70    1.77
  -5   5  11    2.26    3.55
  -5   5  11    0.14    3.36
   5  -5 -11    1.78    3.93
   5  -5 -11    0.17    2.63
   5   5 -10   21.63    4.99
   5   5 -10   16.92    4.33
  -5   5  10    4.94    4.59
  -5   5  10   15.56    4.28
   5  -5 -10   10.52    3.33
   5  -5 -10    8.70    3.75
   5   5  -9   18.76    2.82
   5   5  -9   21.78    4.40
  -5   5   9    6.83    4.43
  -5   5   9   11.13    5.77
   5  -5  -9   14.86    4.18
   5  -5  -9    7.51    5.18
   5   5  -8   21.91    4.95
   5   5  -8   20.80    4.55
  -5   5   8   24.44    5.39
  -5   5   8    6.88    4.60
   5  -5  -8    9.45    4.69
   5  -5  -8   17.91    4.09
   5   5  -7   72.13    6.87
   5   5  -7   68.12    4.50
  -5   5   7   20.17    5.86
  -5   5   7   87.49    6.88
   5  -5  -7   59.17    5.00
   5  -5  -7   42.73    6.08
   5   5  -6   11.99    4.05
   5   5  -6   10.46    4.36
  -5   5   6   17.19    3.85
  -5   5   6    6.58    3.74
   5  -5  -6    5.50    2.19
   5  -5  -6   15.02    3.29
   5   5  -5    5.45    3.94
   5   5  -5    5.26    3.68
  -5   5   5    8.63    3.90
  -5   5   5    2.75    2.98
   5  -5  -5    3.90    2.65
   5  -5  -5    7.69    2.74
   5   5  -4   20.73    3.30
   5   5  -4   23.50    4.82
  -5   5   4   31.58    3.17
  -5   5   4    7.89    3.60
   5  -5  -4   11.27    3.30
   5  -5  -4   23.54    3.31
   5   5  -3   13.43    4.29
   5   5  -3    9.57    4.57
  -5   5   3   21.49    4.02
  -5   5   3    4.17    2.83
   5  -5  -3   10.98    1.77
   5  -5  -3    5.23    2.56
   5   5  -2    5.96    4.16
   5   5  -2    5.05    3.64
  -5   5   2   -0.27    1.09
  -5   5   2    2.50    1.71
   5  -5  -2    5.27    1.64
   5   5  -1    4.64    3.97
   5   5  -1    1.93    3.71
  -5   5   1    2.22    1.77
  -5   5   1    0.78    1.56
   5   5   0   30.50    5.42
   5   5   0   39.18    6.75
  -5   5   0   37.38    4.02
  -5   5   0   40.50    3.44
   5   5   1    3.63    2.43
   5   5   1    2.92    4.31
  -5   5  -1   10.61    2.74
  -5   5  -1    2.07    2.71
  -5   5  -1    0.57    1.42
  -5   5  -1    1.37    1.56
   5   5   2    3.71    3.05
   5   5   2    2.78    3.66
  -5   5  -2    0.03    1.64
  -5   5  -2    1.25    2.68
  -5   5  -2    1.43    1.13
  -5   5  -2    1.28    1.71
   5   5   3    8.03    5.63
   5   5   3    2.81    4.00
  -5   5  -3    9.25    3.53
  -5   5  -3    7.72    3.87
   5   5   4    3.46    4.74
   5   5   4    2.51    3.05
  -5   5  -4    3.54    4.08
  -5   5  -4    3.49    3.02
   5   5   5    1.83    3.35
   5   5   5   10.95    6.24
  -5   5  -5    7.86    5.16
  -5   5  -5    6.43    2.35
   5   5   6   25.96    8.94
  -5   5  -6   15.89    6.78
  -5   5  -6    9.28    4.21
  -5  -5  -6    7.56    2.89
   5   5   7    1.55    5.12
  -5   5  -7    1.25    3.19
  -5   5  -7    2.78    5.92
  -5  -5  -7    0.62    3.33
   5   5   8    1.92    5.04
  -5   5  -8    0.62    2.60
  -5   5  -8    0.87    4.50
  -5  -5  -8    1.20    3.76
   5   5   9    6.46    3.58
  -5   5  -9    3.77    7.77
  -5   5  -9    5.57    3.43
  -5  -5  -9    4.58    4.94
   5   6  -8    0.53    3.19
   5   6  -8    0.02    1.91
  -5   6   8    0.46    4.04
  -5   6   8    1.22    3.15
   5  -6  -8    0.08    2.52
   5  -6  -8    1.59    2.19
   5   6  -7    3.20    3.84
   5   6  -7    0.53    2.19
  -5   6   7    8.06    4.03
  -5   6   7    0.12    3.55
   5  -6  -7    1.12    2.87
   5  -6  -7    4.12    2.35
   5   6  -6   -0.36    3.27
   5   6  -6   -0.06    1.61
  -5   6   6    0.08    2.26
  -5   6   6   -0.13    1.26
   5  -6  -6   -0.65    1.69
   5  -6  -6   -0.41    2.14
   5   6  -5    0.86    3.87
   5   6  -5   -0.30    1.90
  -5   6   5    4.92    3.04
  -5   6   5    0.25    2.89
   5  -6  -5   -0.21    2.42
   5  -6  -5    3.71    2.13
   5   6  -4   13.11    3.48
   5   6  -4    3.50    4.84
  -5   6   4    1.01    1.80
  -5   6   4    3.92    2.78
   5  -6  -4   12.87    1.93
   5   6  -3    6.38    5.54
   5   6  -3    4.57    4.56
  -5   6   3    4.25    2.93
  -5   6   3   -0.24    2.51
   5   6  -2    3.64    4.88
   5   6  -2    1.36    3.60
  -5   6   2    1.74    2.22
  -5   6   2    1.71    1.95
   5   6  -1    0.31    3.21
   5   6  -1    1.10    2.50
  -5   6   1    0.07    1.38
  -5   6   1   -1.55    2.27
   5   6   0    1.31    3.80
   5   6   0    2.18    5.49
  -5   6   0    0.06    1.58
  -5   6   0    0.39    1.65
  -5   6   0    3.87    2.88
   5   6   1    0.99    5.12
   5   6   1    0.67    1.91
  -5   6  -1    0.95    1.58
   5   6   2    3.28    4.89
   5   6   2    7.23    6.73
  -5   6  -2    8.37    3.73
  -5   6  -2    8.70    4.34
   5   6   3   -0.92    3.73
   5   6   3    0.44    3.22
  -5   6  -3    1.66    2.68
  -5   6  -3    2.06    3.66
   5   6   4   -0.49    2.82
   5   6   4    1.06    4.87
  -5   6  -4    5.02    4.53
  -5   6  -4    2.57    3.51
   6   0 -18   14.04    3.49
   6   0 -18    8.28    7.95
  -6   0  18   15.96    5.09
  -6   0  18    8.26    9.93
   6   0 -17    0.15    3.65
   6   0 -17    2.62    4.06
  -6   0  17    1.91    3.88
  -6   0  17    0.67    3.71
   6   0 -16    0.07    3.44
   6   0 -16    1.17    3.23
  -6   0  16    0.80    2.11
  -6   0  16    1.46    6.01
   6   0 -15   14.38    4.36
   6   0 -15    4.73    4.82
  -6   0  15    8.78    4.51
  -6   0  15    5.27    7.23
   6   0 -14    0.07    2.70
   6   0 -14    0.51    2.81
  -6   0  14    0.50    5.00
  -6   0  14    2.47    3.51
   6   0 -13    3.59    3.61
   6   0 -13    3.34    3.64
  -6   0  13    4.56    3.12
  -6   0  13    4.75    3.77
   6   0 -12  128.70    9.83
   6   0 -12  137.22    6.18
  -6   0  12  174.27   11.57
  -6   0  12  148.62    8.85
   6   0 -11   15.69    4.90
   6   0 -11   16.89    4.32
  -6   0  11   17.75    5.46
  -6   0  11   19.81    4.58
   6   0 -10    4.53    3.58
   6   0 -10    4.42    3.33
  -6   0  10    5.11    4.01
  -6   0  10    4.57    3.46
   6   0  -9  188.15    9.02
   6   0  -9  184.24    9.40
  -6   0   9  214.27    8.22
  -6   0   9  187.89    8.92
   6   0  -8  120.43    6.90
   6   0  -8  115.47    4.81
  -6   0   8  125.37    6.72
  -6   0   8  133.71    7.40
   6   0  -7  133.46    6.72
   6   0  -7  131.38    5.01
  -6   0   7  136.61    6.67
  -6   0   7  135.83    6.44
   6   0  -6   28.91    2.13
   6   0  -6   28.75    2.12
  -6   0   6   29.28    2.13
  -6   0   6   29.67    3.38
   6   0  -5   56.52    3.68
   6   0  -5   55.43    2.64
  -6   0   5   56.72    3.85
  -6   0   5   56.30    3.73
   6   0  -4    3.07    1.90
   6   0  -4    3.10    1.10
  -6   0   4    3.19    1.87
  -6   0   4    2.95    1.93
   6   0  -3 3982.83  125.68
   6   0  -3 3992.27  126.57
  -6   0   3 3967.92  125.27
  -6   0   3 3962.74  126.14
   6   0  -2   29.27    2.26
   6   0  -2   28.42    2.62
  -6   0   2   29.35    2.27
  -6   0   2   26.99    2.61
   6   0  -1  113.98    3.89
   6   0  -1  121.05    4.85
  -6   0   1  114.04    4.61
  -6   0   1  117.77    4.04
   6   0   0  328.44    8.85
   6   0   0  328.44    8.78
  -6   0   0  313.58    9.80
  -6   0   0  312.93    9.75
   6   0   1   14.10    1.70
   6   0   1   14.14    1.74
  -6   0  -1   13.13    2.30
  -6   0  -1   14.48    2.27
   6   0   2  862.67   23.99
   6   0   2  838.07   23.34
  -6   0  -2  812.17   24.95
  -6   0  -2  793.56   23.14
   6   0   3   44.59    2.23
   6   0   3   43.98    1.66
  -6   0  -3   38.92    2.63
  -6   0  -3   42.71    4.07
   6   0   4    3.02    1.19
   6   0   4    3.03    2.41
  -6   0  -4    2.46    2.68
  -6   0  -4    2.79    1.12
   6   0   5   53.24    4.76
   6   0   5   47.26    2.68
  -6   0  -5   45.79    3.22
  -6   0  -5   53.61    5.68
   6   0   6  115.05    4.55
   6   0   6  129.22    7.13
  -6   0  -6  138.57    8.72
  -6   0  -6  115.01    5.21
   6   0   7   10.65    2.46
   6   0   7   11.68    3.58
  -6   0  -7   14.71    4.46
  -6   0  -7    7.61    2.40
   6   0   8   74.47    3.74
   6   0   8   94.14    7.04
  -6   0  -8  110.38    8.47
  -6   0  -8   28.47    3.61
   6   0   9   13.39    2.28
   6   0   9   22.06    4.64
  -6   0  -9    5.80    2.76
  -6   0  -9   20.31    5.98
   6   0  10   10.00    2.12
   6   0  10   22.66    4.92
  -6   0 -10    5.41    2.27
  -6   0 -10   22.70    6.59
   6   0  11   57.99    5.88
   6   0  11  131.29    9.13
  -6   0 -11  194.90   16.63
   6   0  12    7.47    1.98
   6   0  12   15.62    4.95
  -6   0 -12    3.38    2.39
  -6   0 -12   18.22    5.00
   6   0  13    1.41    1.57
   6   0  13    2.97    3.98
  -6   0 -13    0.44    1.79
  -6   0 -13    4.90    6.17
   6   0  14    0.16    1.57
   6   0  14    3.08    3.16
  -6   0 -14    2.17    7.93
   6   1 -18    6.40    4.25
  -6   1  18    0.61    8.78
   6   1 -18    2.20    4.72
  -6   1  18    2.32    4.70
   6  -1 -18    3.13    3.25
   6  -1 -18    3.30    7.12
  -6  -1  18    1.38    6.15
  -6  -1  18    5.10    2.50
   6   1 -17    0.86    4.27
  -6   1  17    1.13    8.47
   6   1 -17    2.52    3.77
  -6   1  17    3.11    4.01
   6  -1 -17    2.35    4.25
  -6  -1  17    2.22    3.70
  -6  -1  17    0.90    5.17
   6  -1 -17    1.82    5.82
   6   1 -16    1.24    3.32
   6   1 -16    1.38    3.64
  -6   1  16    0.92    3.82
  -6   1  16    1.62    3.64
   6  -1 -16    1.04    2.26
  -6  -1  16    0.68    5.06
   6  -1 -16    0.18    4.93
  -6  -1  16    1.43    3.24
   6   1 -15   29.91    6.40
  -6   1  15   46.94    6.40
   6   1 -15   43.59    3.70
  -6   1  15   57.48   10.74
   6  -1 -15   41.13    6.33
  -6  -1  15   44.89    5.97
  -6  -1  15   39.86    8.54
   6  -1 -15   34.79    8.21
   6   1 -14   46.28    6.75
  -6   1  14   65.29    6.83
   6   1 -14   61.78    5.88
  -6   1  14   76.87   10.48
   6  -1 -14   60.37    4.61
   6  -1 -14   55.51    8.37
  -6  -1  14   62.41    6.10
  -6  -1  14   66.87    6.42
   6   1 -13   13.51    4.87
  -6   1  13   27.98    3.26
   6   1 -13   29.01    4.78
  -6   1  13   29.83    7.41
   6  -1 -13   23.98    5.10
   6  -1 -13   18.11    3.83
  -6  -1  13   21.55    6.76
  -6  -1  13   23.30    4.82
   6   1 -12  214.04   10.03
   6   1 -12  173.46   10.12
  -6   1  12  281.00   15.29
  -6   1  12  213.80   11.08
   6  -1 -12  210.31   12.44
  -6  -1  12  252.37   13.85
   6  -1 -12  216.12    8.69
  -6  -1  12  227.78   10.77
  -6   1  11  267.17   14.13
   6   1 -11  178.62    9.74
  -6   1  11  204.72   10.28
   6  -1 -11  210.16   10.45
   6  -1 -11  202.24   11.40
  -6  -1  11  243.50   12.42
  -6  -1  11  220.46   10.34
   6   1 -10   14.08    4.18
   6   1 -10    7.84    3.44
  -6   1  10   10.64    3.81
  -6   1  10   11.70    4.89
   6  -1 -10   12.01    3.93
  -6  -1  10    8.32    2.43
   6  -1 -10   12.66    4.48
  -6  -1  10   12.01    3.75
   6   1  -9   25.94    3.95
   6   1  -9   31.51    4.51
  -6   1   9   28.30    4.49
  -6   1   9   32.77    3.45
   6  -1  -9   29.85    5.01
   6  -1  -9   30.75    4.51
  -6  -1   9   33.50    4.43
  -6  -1   9   35.33    4.58
   6   1  -8   79.75    5.89
   6   1  -8   76.62    5.33
  -6   1   8   81.59    6.49
  -6   1   8   73.34    3.81
   6  -1  -8   77.76    6.15
  -6  -1   8   78.34    5.63
   6  -1  -8   72.92    5.45
  -6  -1   8   80.11    5.33
   6   1  -7   21.87    3.04
  -6   1   7   22.54    3.44
   6   1  -7   23.38    2.34
  -6   1   7   24.76    2.60
   6  -1  -7   20.06    3.49
  -6  -1   7   20.87    2.99
  -6  -1   7   21.03    3.68
   6  -1  -7   19.52    3.77
   6   1  -6   22.41    2.63
   6   1  -6   23.24    3.61
  -6   1   6   25.80    3.91
  -6   1   6   23.15    3.09
   6  -1  -6   22.00    2.23
  -6  -1   6   22.12    2.67
   6  -1  -6   21.76    3.12
  -6  -1   6   23.95    3.35
   6   1  -5  305.02   10.49
  -6   1   5  299.74    9.91
   6   1  -5  311.58    9.53
  -6   1   5  317.34   11.15
   6  -1  -5  317.92   11.03
  -6  -1   5  306.81   10.56
  -6  -1   5  313.05    9.47
   6  -1  -5  295.47    9.84
   6   1  -4  248.47    8.60
   6   1  -4  261.38    7.65
  -6   1   4  262.77    9.41
  -6   1   4  245.06    7.88
   6  -1  -4  239.59    7.85
  -6  -1   4  251.25    7.57
   6  -1  -4  260.76    9.19
  -6  -1   4  256.98    8.24
   6   1  -3   16.49    1.95
  -6   1   3   17.36    1.84
   6   1  -3   18.41    1.69
  -6   1   3   15.97    1.79
   6  -1  -3   15.66    1.83
  -6  -1   3   15.48    1.99
  -6  -1   3   14.74    2.58
   6  -1  -3   15.28    2.79
   6   1  -2   12.58    2.30
   6   1  -2   11.20    1.25
  -6   1   2   11.26    1.31
  -6   1   2   11.26    2.58
   6  -1  -2   11.06    1.28
  -6  -1   2   12.55    2.31
   6  -1  -2   10.67    2.58
  -6  -1   2   11.42    1.69
   6   1  -1   43.89    2.12
  -6   1   1   48.90    2.10
   6   1  -1   45.58    3.15
  -6   1   1   46.00    3.67
   6  -1  -1   42.09    1.49
  -6  -1   1   41.74    2.51
  -6  -1   1   41.63    1.98
   6  -1  -1   46.13    3.70
   6   1   0   18.13    2.33
   6   1   0   18.72    2.35
  -6   1   0   19.13    2.93
  -6   1   0   19.17    0.96
  -6  -1   0   16.56    2.02
   6  -1   0   19.14    1.91
  -6  -1   0   16.42    1.60
   6   1   1  117.51    4.87
   6   1   1  119.40    4.86
  -6   1  -1  118.26    4.40
  -6   1  -1  117.66    4.38
  -6  -1  -1  109.35    4.78
  -6  -1  -1  117.13    4.50
   6   1   2   99.66    4.53
   6   1   2  100.44    3.60
  -6   1  -2  100.40    5.60
  -6   1  -2   96.72    4.12
  -6  -1  -2  103.74    4.68
  -6  -1  -2   96.92    3.45
   6   1   3    1.02    1.47
   6   1   3    1.17    1.59
  -6   1  -3    2.10    2.25
  -6   1  -3    1.68    2.35
  -6  -1  -3    1.18    1.52
  -6  -1  -3    0.55    1.61
   6   1   4   43.80    3.47
   6   1   4   45.15    3.58
  -6   1  -4   47.62    5.11
  -6   1  -4   42.38    4.76
  -6  -1  -4   39.41    3.41
  -6  -1  -4   29.60    3.68
   6   1   5   24.44    3.29
   6   1   5   22.26    3.11
  -6   1  -5   26.17    4.96
  -6  -1  -5   18.96    2.87
  -6  -1  -5   20.29    3.96
   6   1   6   34.27    3.61
   6   1   6   34.83    4.09
  -6   1  -6   37.21    6.29
   6  -1   6   38.46    4.93
  -6  -1  -6   31.19    4.84
  -6   1  -7    6.08    1.24
   6   1   7    9.14    2.48
   6   1   7    8.11    3.09
  -6   1  -7   11.49    2.78
  -6  -1  -7    7.44    3.93
  -6  -1  -7    8.76    2.41
   6  -1   7    8.52    3.94
   6  -1   7    7.67    0.98
   6   1   8   39.59    5.05
   6   1   8   37.10    3.81
  -6   1  -8   40.52    5.08
   6  -1   8   43.11    3.92
  -6  -1  -8   42.70    6.62
   6   1   9   14.02    4.61
   6   1   9   25.68    3.49
  -6   1  -9   36.25    4.92
   6  -1   9   20.41    2.16
   6  -1   9   37.14    5.55
  -6  -1  -9   32.63    6.48
  -6  -1  -9   17.47    3.51
   6   1  10   42.13    4.13
   6   1  10   47.90    6.14
   6  -1  10   51.10    6.68
  -6  -1 -10   40.96    7.15
  -6  -1 -10   24.12    4.11
  -6   1 -11    0.73    1.58
   6   1  11    1.78    3.41
   6   1  11    2.05    1.91
  -6   1 -11    3.11    6.08
   6  -1  11    1.82    1.63
  -6  -1 -11    2.84    4.81
  -6  -1 -11    2.77    2.19
   6  -1  11    3.48    3.44
   6   1  12    3.39    2.56
   6   1  12    7.96    4.47
  -6   1 -12   16.42    8.12
  -6  -1 -12    5.70    6.83
  -6  -1 -12    1.62    2.68
   6  -1  12    6.57    4.21
   6   1  13    9.79    4.39
   6   1  13    1.95    2.32
  -6   1 -13   18.32    9.59
   6  -1  13    9.07    5.21
  -6  -1 -13    6.01    8.15
  -6  -1 -13    2.61    2.86
   6   1  14    0.59    2.49
   6   1  14    2.37    3.72
  -6   1 -14    0.36    7.23
  -6  -1 -14    0.42    2.04
  -6  -1 -14    0.11    3.83
   6  -1  14    2.28    4.47
  -6   2  18    8.22   14.43
   6   2 -18   17.94    5.27
  -6   2  18   14.05    3.75
   6  -2 -18   18.61    5.84
   6  -2 -18    8.73    8.62
  -6  -2  18    5.92    8.92
  -6  -2  18   19.21    4.53
   6   2 -17   30.28    3.48
  -6   2  17   31.91    8.14
  -6   2  17   25.64    6.43
   6  -2 -17   24.92    8.88
  -6  -2  17   14.65    5.44
   6  -2 -17   31.46    9.74
  -6  -2  17   28.19    5.01
   6   2 -16   13.09    2.51
  -6   2  16   11.23    5.93
   6   2 -16   -0.01    4.72
  -6   2  16    9.60    2.93
   6  -2 -16    8.79    6.07
   6  -2 -16    4.67    6.75
  -6  -2  16    4.42    6.29
  -6  -2  16    8.16    4.01
   6   2 -15   19.79    4.65
   6   2 -15   -0.01    5.03
  -6   2  15   15.99    9.37
  -6   2  15   17.50    5.20
   6  -2 -15   20.83    3.89
  -6  -2  15   11.07    6.72
   6  -2 -15   12.94    6.71
  -6  -2  15   21.52    4.38
   6   2 -14    0.01    2.38
  -6   2  14    0.54    2.64
   6   2 -14   -0.55    2.12
  -6   2  14    2.41    4.49
   6  -2 -14    0.84    2.93
   6  -2 -14    0.74    2.87
  -6  -2  14   -0.83    3.31
  -6  -2  14    0.18    2.38
   6   2 -13    9.25    4.29
   6   2 -13    4.79    3.71
  -6   2  13   10.82    6.82
  -6   2  13    9.00    3.95
   6  -2 -13    7.41    4.71
  -6  -2  13    3.78    3.84
   6  -2 -13    9.53    4.64
  -6  -2  13   10.74    3.62
   6   2 -12    6.80    3.68
  -6   2  12   11.94    6.62
   6   2 -12   13.71    3.89
  -6   2  12   18.69    4.81
   6  -2 -12   14.93    2.96
   6  -2 -12   14.45    4.98
  -6  -2  12    5.87    3.77
  -6  -2  12   15.60    3.96
   6   2 -11   19.60    4.01
   6   2 -11    8.23    3.42
  -6   2  11   15.53    2.86
  -6   2  11   17.64    5.86
   6  -2 -11    9.45    4.87
  -6  -2  11    6.61    3.68
   6  -2 -11   14.30    4.44
  -6  -2  11   13.91    2.42
   6   2 -10   36.11    3.16
   6   2 -10   19.63    3.77
  -6   2  10   38.74    4.13
  -6   2  10   32.38    5.42
  -6  -2  10   37.10    4.73
   6  -2 -10   32.78    5.59
   6  -2 -10   33.97    5.09
   6   2  -9  128.15    5.58
  -6   2   9  118.69    7.25
  -6   2   9  146.34    9.19
  -6  -2   9  130.88    7.50
   6  -2  -9  125.43    8.01
   6  -2  -9  124.99    7.77
   6   2  -8   23.25    3.02
  -6   2   8   36.18    5.28
   6   2  -8   35.56    4.72
  -6   2   8   33.74    4.27
   6  -2  -8   31.34    4.36
   6  -2  -8   35.86    4.93
  -6  -2   8   30.44    3.38
  -6  -2   8   35.70    4.51
   6   2  -7  171.81    6.78
   6   2  -7  202.68    9.05
  -6   2   7  181.57    6.61
  -6   2   7  203.96    7.47
   6  -2  -7  191.12    8.55
  -6  -2   7  187.90    7.21
   6  -2  -7  201.28    9.36
  -6  -2   7  196.71    8.81
   6   2  -6   69.70    3.44
  -6   2   6   91.13    6.54
   6   2  -6   82.99    4.02
  -6   2   6   74.73    4.94
   6  -2  -6   75.95    4.96
   6  -2  -6   79.45    4.02
  -6  -2   6   79.95    5.60
  -6  -2   6   73.51    4.28
   6   2  -5    5.31    1.54
   6   2  -5    6.39    2.95
  -6   2   5    8.92    3.28
  -6   2   5    5.90    2.23
   6  -2  -5    2.59    2.17
  -6  -2   5    7.70    2.89
   6  -2  -5    6.09    2.95
  -6  -2   5    4.41    1.17
   6   2  -4    0.59    0.75
  -6   2   4    1.21    1.30
   6   2  -4    1.33    1.26
  -6   2   4    1.42    1.26
   6  -2  -4    0.11    1.39
   6  -2  -4    0.20    2.09
  -6  -2   4    0.18    1.90
  -6  -2   4    0.17    0.29
   6   2  -3  188.29    8.01
  -6   2   3  180.26    6.94
  -6   2   3  195.99    6.70
   6  -2  -3  189.09    7.76
  -6  -2   3  191.54    6.65
   6  -2  -3  184.31    6.29
  -6  -2   3  164.31    4.01
   6   2  -2   14.00    3.07
  -6   2   2   16.97    3.46
   6   2  -2   14.16    1.92
   6  -2  -2   17.63    3.28
   6  -2  -2   14.43    1.52
   6   2  -1   57.28    4.41
   6   2  -1   55.61    4.43
  -6   2   1   59.01    4.65
  -6   2   1   50.76    2.46
   6  -2  -1   58.95    3.15
   6  -2  -1   57.14    2.36
   6   2   0   56.13    3.07
   6   2   0   58.49    4.49
  -6   2   0   43.65    1.62
  -6   2   0   59.68    4.62
  -6  -2   0   44.88    2.11
   6  -2   0   62.07    3.42
   6   2   1   23.88    3.42
   6   2   1   22.05    3.49
  -6   2  -1   25.81    3.67
  -6   2  -1   25.68    3.83
  -6  -2  -1   18.07    1.88
   6   2   2   77.27    5.04
   6   2   2   55.64    3.34
  -6   2  -2   76.56    3.94
  -6   2  -2   78.72    5.65
  -6  -2  -2   62.04    3.69
   6   2   3    1.77    2.37
   6   2   3    1.49    1.15
  -6   2  -3    2.46    2.93
  -6   2  -3    2.38    1.69
  -6  -2  -3    2.86    2.32
  -6  -2  -3    2.97    2.01
   6   2   4    1.36    2.23
   6   2   4    0.49    1.19
  -6   2  -4    0.12    1.38
  -6   2  -4    1.40    2.49
  -6  -2  -4    0.44    1.89
  -6  -2  -4    0.43    1.39
   6   2   5   26.47    2.91
   6   2   5   34.68    4.27
  -6   2  -5   30.95    4.69
  -6   2  -5   34.14    5.57
  -6  -2  -5   26.01    4.00
  -6  -2  -5   20.43    3.38
   6   2   6   55.24    4.75
   6   2   6   12.13    3.47
  -6   2  -6   49.26    5.52
  -6   2  -6   58.94    7.32
  -6  -2  -6   47.18    4.72
  -6  -2  -6   42.26    4.71
   6   2   7    1.59    1.44
   6   2   7    0.30    1.87
  -6   2  -7    0.26    1.43
  -6   2  -7   -0.82    1.95
  -6  -2  -7    0.56    1.72
  -6  -2  -7    0.70    2.67
   6   2   8   10.53    3.42
   6   2   8    9.67    3.04
  -6   2  -8    9.52    2.66
  -6   2  -8   14.34    3.43
  -6  -2  -8    8.95    3.40
  -6  -2  -8   10.24    4.24
   6   2   9    0.70    1.99
   6   2   9   -0.10    1.98
  -6   2  -9   -1.06    1.57
  -6   2  -9   -0.08    1.02
  -6  -2  -9    0.86    1.30
  -6  -2  -9   -0.01    1.79
  -6   2 -10    1.63    3.34
   6   2  10    1.01    2.66
   6   2  10    0.91    2.46
   6  -2  10    2.00    2.21
  -6  -2 -10    1.75    2.57
  -6  -2 -10    0.46    3.83
  -6   2 -11    1.82    5.55
   6   2  11   -0.59    2.63
   6   2  11    1.75    2.28
   6  -2  11    0.50    2.09
  -6  -2 -11   -0.19    2.04
  -6  -2 -11    0.39    3.02
  -6   2 -12    0.29    6.10
   6   2  12    0.40    2.60
   6   2  12    0.17    2.00
   6  -2  12    0.26    2.01
  -6  -2 -12   -0.15    2.27
  -6  -2 -12    1.26    3.59
  -6   2 -13    4.54    8.70
   6   2  13    2.98    2.34
   6   2  13    1.70    2.56
   6  -2  13    2.38    4.70
  -6  -2 -13    3.98    4.66
  -6  -2 -13   -0.07    2.84
   6   3 -16   -0.03    4.33
  -6   3  16    6.59   10.29
   6   3 -16   11.09    4.09
  -6   3  16    3.88    4.60
   6  -3 -16    3.02    5.96
   6  -3 -16    7.63    6.84
  -6  -3  16   10.32    3.63
  -6  -3  16    5.72    4.67
   6   3 -15   -0.01    3.06
  -6   3  15    0.55    7.53
   6   3 -15    2.36    2.78
  -6   3  15    1.32    4.81
   6  -3 -15   -0.99    4.34
   6  -3 -15    1.20    4.25
  -6  -3  15    2.67    3.06
  -6  -3  15    2.71    3.52
   6   3 -14   -0.04    3.59
  -6   3  14    9.11    7.97
   6   3 -14   12.83    4.49
  -6   3  14    9.92    5.57
   6  -3 -14    8.20    4.78
   6  -3 -14    6.18    5.14
  -6  -3  14   14.94    3.74
  -6  -3  14    2.55    3.96
   6   3 -13    6.89    3.76
  -6   3  13   15.01    4.79
   6   3 -13   21.84    4.04
  -6   3  13   26.07    8.83
   6  -3 -13   14.22    5.33
   6  -3 -13   18.59    3.58
  -6  -3  13    8.47    3.88
  -6  -3  13   24.11    4.37
   6   3 -12    3.48    3.14
  -6   3  12    9.76    2.58
   6   3 -12   13.56    3.86
  -6   3  12    9.88    6.93
   6  -3 -12   11.87    4.58
   6  -3 -12   12.84    2.99
  -6  -3  12    5.13    3.23
  -6  -3  12   14.74    3.87
  -6   3  11   23.32    4.97
  -6   3  11   36.41    7.32
   6   3 -11   34.94    4.92
   6  -3 -11   25.99    5.95
   6  -3 -11   26.92    3.66
  -6  -3  11   29.48    4.69
   6   3 -10    3.65    3.05
  -6   3  10    9.63    2.40
   6   3 -10   12.68    3.87
  -6   3  10   10.12    5.11
   6  -3 -10    8.48    4.24
   6  -3 -10    5.20    2.48
  -6  -3  10    3.12    2.39
  -6  -3  10   12.30    3.43
  -6   3   9   12.85    3.87
  -6   3   9   18.76    4.70
   6   3  -9   20.98    4.44
   6  -3  -9   16.76    4.25
   6  -3  -9   17.08    2.67
  -6  -3   9    6.54    2.14
  -6  -3   9   15.16    3.65
   6   3  -8    0.59    1.73
  -6   3   8    1.66    2.56
   6   3  -8    2.33    1.70
  -6   3   8    2.39    1.99
   6  -3  -8    1.71    2.64
   6  -3  -8    1.82    2.90
  -6  -3   8    1.05    1.77
  -6  -3   8    3.85    2.92
  -6   3   7   44.83    4.69
  -6   3   7   56.40    5.68
   6   3  -7   52.52    5.50
   6  -3  -7   56.02    5.24
   6  -3  -7   48.75    5.23
  -6  -3   7   52.76    5.17
  -6   3   6   26.90    5.00
  -6   3   6   18.54    3.63
   6   3  -6   24.44    4.39
   6  -3  -6   20.95    3.75
   6  -3  -6   22.53    2.58
  -6  -3   6   23.60    4.22
  -6   3   5  325.47   13.37
  -6   3   5  264.12   10.47
   6   3  -5  273.94   11.59
   6  -3  -5  293.33   11.88
   6  -3  -5  280.27   10.81
   6   3  -4   94.20    6.47
  -6   3   4  135.21    7.91
   6   3  -4   98.33    6.72
  -6   3   4   91.91    5.31
   6  -3  -4   90.70    4.98
   6  -3  -4   91.87    5.96
   6   3  -3  105.02    6.81
  -6   3   3  118.29    6.89
   6   3  -3  106.21    6.89
  -6   3   3   96.80    4.97
   6  -3  -3  111.95    4.76
   6  -3  -3   96.93    4.74
   6   3  -2   50.96    5.17
  -6   3   2   44.16    3.02
   6   3  -2   50.36    5.20
  -6   3   2   83.13    5.61
   6  -3  -2   51.73    4.70
   6  -3  -2   42.58    2.85
   6   3  -1    1.92    2.58
  -6   3   1    0.58    0.95
   6   3  -1    1.04    1.57
  -6   3   1    0.81    2.40
   6  -3  -1    1.03    1.39
   6  -3  -1    1.02    1.21
  -6   3   0    0.54    0.45
   6   3   0    4.13    2.89
   6   3   0    1.87    1.72
  -6   3   0    2.19    2.41
  -6   3   0    1.00    0.74
   6  -3   0    1.65    1.60
   6   3   1   37.30    4.89
   6   3   1   35.65    3.01
  -6   3  -1   38.35    3.08
  -6   3  -1   38.08    3.10
   6   3   2   17.45    2.69
   6   3   2   16.93    2.76
  -6   3  -2   19.76    4.12
  -6   3  -2   16.01    3.88
   6   3   3    0.30    1.54
  -6   3  -3   96.00    7.05
  -6   3  -3   80.19    6.26
   6   3   4   55.12    5.79
   6   3   4   22.79    1.80
  -6   3  -4   47.43    5.68
  -6   3  -4   50.02    4.15
  -6  -3  -4   42.98    5.43
   6   3   5    4.65    1.54
   6   3   5   10.86    3.84
  -6   3  -5   13.29    2.57
  -6   3  -5   13.95    5.05
  -6  -3  -5   13.41    4.07
   6   3   6    5.37    2.93
   6   3   6   34.13    3.62
  -6   3  -6   38.50    6.55
  -6   3  -6   23.79    4.88
  -6  -3  -6   26.57    4.75
   6   3   7    0.76    1.62
   6   3   7    4.25    3.29
  -6   3  -7    2.76    4.27
  -6   3  -7    1.12    1.65
  -6  -3  -7    0.04    1.59
  -6  -3  -7    1.79    2.66
   6   3   8   11.75    3.80
   6   3   8    0.14    2.14
  -6   3  -8    8.14    5.33
  -6   3  -8    9.21    3.87
  -6  -3  -8    7.24    3.46
  -6  -3  -8    1.52    2.35
   6   3   9    2.74    3.25
   6   3   9    0.32    2.13
  -6   3  -9    9.56    6.33
  -6   3  -9    7.28    2.40
  -6  -3  -9    0.00    2.51
  -6  -3  -9   -0.31    3.32
   6   3  10    2.25    3.15
   6   3  10    0.24    2.33
  -6   3 -10   14.00    7.01
  -6   3 -10    6.08    4.02
  -6  -3 -10    0.17    2.11
  -6  -3 -10    4.34    2.74
   6   3  11    1.64    2.64
   6   3  11    1.18    3.31
  -6   3 -11   10.16    7.55
  -6   3 -11    3.53    3.97
  -6  -3 -11   -0.27    3.20
  -6  -3 -11    2.63    2.95
   6   3  12    7.06    3.51
   6   3  12    1.47    3.99
  -6   3 -12   12.71    9.71
  -6   3 -12    2.35    3.87
  -6  -3 -12   -0.56    3.11
  -6  -3 -12    1.19    3.13
   6   4 -15    4.00    4.04
  -6   4  15    8.59    4.59
   6   4 -15   29.11    5.39
  -6   4  15   13.04    9.97
   6  -4 -15   11.65    6.68
   6  -4 -15    7.29    6.80
  -6  -4  15    3.00    2.87
   6   4 -14    0.57    2.07
  -6   4  14   -1.18    5.07
   6   4 -14   -0.31    2.25
  -6   4  14   -0.19    1.61
   6  -4 -14    0.69    3.55
   6  -4 -14    0.20    2.84
  -6  -4  14   -0.26    1.61
  -6  -4  14    0.58    2.35
   6   4 -13    5.39    4.54
  -6   4  13    9.02    5.89
   6   4 -13   26.46    4.49
  -6   4  13   37.15   10.68
   6  -4 -13   15.50    3.35
   6  -4 -13   14.21    6.11
  -6  -4  13   27.44    5.00
   6   4 -12    0.56    2.46
  -6   4  12    0.08    1.23
   6   4 -12    0.03    2.80
  -6   4  12   -0.39    3.53
   6  -4 -12    0.65    2.88
   6  -4 -12    1.44    3.43
  -6  -4  12    0.01    0.87
  -6  -4  12   -0.05    1.71
   6   4 -11    2.68    2.91
  -6   4  11    5.15    3.87
   6   4 -11    8.83    4.00
  -6   4  11    5.41    5.62
   6  -4 -11    6.99    2.56
   6  -4 -11    5.02    4.36
  -6  -4  11    1.08    2.03
  -6  -4  11    9.14    3.26
   6   4 -10    2.10    1.66
  -6   4  10    3.45    4.73
   6   4 -10    6.87    3.75
  -6   4  10    4.78    1.95
   6  -4 -10    3.42    3.34
  -6  -4  10    7.05    3.97
   6  -4 -10    3.51    2.24
  -6  -4  10    1.15    1.45
   6   4  -9    1.58    1.78
  -6   4   9    5.42    3.75
   6   4  -9    6.05    3.28
  -6   4   9    2.51    2.87
   6  -4  -9    3.79    3.36
   6  -4  -9    4.64    3.20
  -6  -4   9    1.02    1.13
  -6  -4   9    5.98    2.31
  -6   4   8    5.47    3.29
  -6   4   8   13.74    3.93
   6   4  -8   12.34    2.58
   6  -4  -8    8.05    3.67
   6  -4  -8    9.15    3.89
  -6  -4   8    1.31    2.55
   6   4  -7   91.46    6.78
  -6   4   7   59.03    6.48
   6   4  -7   99.65    7.51
  -6   4   7  105.31    5.25
   6  -4  -7   96.38    4.95
   6  -4  -7   84.09    6.83
   6   4  -6  167.54    9.37
  -6   4   6  225.76   10.67
   6   4  -6  170.73    9.53
  -6   4   6   53.93    7.45
   6  -4  -6  171.30    6.86
   6  -4  -6  142.83    8.14
   6   4  -5  136.43    6.29
  -6   4   5   41.00    6.34
   6   4  -5  134.74    8.54
  -6   4   5  188.67    9.31
   6  -4  -5  121.08    6.85
   6  -4  -5  149.89    7.56
   6   4  -4   52.11    5.75
  -6   4   4  126.79    7.24
   6   4  -4   52.84    6.08
  -6   4   4   38.83    4.36
   6  -4  -4   61.98    5.19
   6  -4  -4   40.21    4.04
  -6   4   3    6.06    3.24
   6   4  -3    1.26    2.75
   6   4  -3    1.67    2.94
  -6   4   3    1.76    1.83
   6  -4  -3    0.65    1.48
  -6   4   2    3.01    1.67
   6   4  -2    6.04    3.70
   6   4  -2    8.34    3.90
   6  -4  -2    4.89    1.68
  -6   4   1   51.17    3.08
   6   4  -1  100.28    7.92
   6   4  -1   97.08    7.17
   6  -4  -1   94.61    4.60
   6   4   0   55.77    6.41
   6   4   0   47.82    6.11
  -6   4   0   21.97    1.83
  -6   4   0   23.83    2.45
   6   4   1    2.33    3.32
   6   4   1   -0.12    3.05
  -6   4  -1    1.65    2.20
  -6   4  -1   -0.60    2.09
  -6   4  -1    0.36    0.92
  -6   4  -1    0.09    0.63
   6   4   2    2.18    2.12
   6   4   2    0.77    3.06
  -6   4  -2    2.17    2.59
  -6   4  -2    0.55    0.87
  -6   4  -2    2.22    1.62
  -6   4  -2    0.89    0.83
   6   4   3    5.05    2.70
   6   4   3    2.58    2.58
  -6   4  -3    2.74    2.89
  -6   4  -3    1.30    0.69
  -6   4  -3    0.80    0.63
  -6   4  -3    5.15    3.01
   6   4   4   11.29    3.04
   6   4   4    1.93    2.82
  -6   4  -4   10.05    4.01
  -6   4  -4    3.13    3.78
   6   4   5   10.45    3.10
  -6   4  -5    7.44    4.56
  -6   4  -5    4.68    2.04
  -6  -4  -5    3.65    2.15
   6   4   6   26.95    4.78
  -6   4  -6   16.37    5.05
  -6   4  -6   32.15    7.71
  -6  -4  -6   17.93    5.18
   6   4   7  112.45    7.71
  -6   4  -7   85.54    7.95
  -6  -4  -7   81.50    5.84
   6   4   8    2.90    2.86
  -6   4  -8    2.64    3.74
  -6   4  -8    3.17    5.47
  -6  -4  -8    2.77    3.94
   6   4   9   16.85    3.98
  -6   4  -9   15.13    3.17
  -6   4  -9   22.73    7.56
  -6  -4  -9    9.12    5.09
   6   4  10    0.55    2.02
  -6   4 -10    0.69    3.00
  -6   4 -10    1.25    5.90
  -6  -4 -10   -0.09    3.02
  -6   5  12    1.91    4.07
  -6   5  12    4.86    7.63
   6   5 -12    9.74    2.56
   6  -5 -12    2.35    3.76
   6  -5 -12    2.59    4.97
   6   5 -11    2.78    2.07
  -6   5  11    0.91    1.86
   6   5 -11    2.01    2.24
  -6   5  11    2.71    5.28
   6  -5 -11    1.20    3.84
   6  -5 -11    0.73    3.00
   6   5 -10    1.62    3.77
  -6   5  10    0.81    2.87
   6   5 -10    1.07    3.31
  -6   5  10    1.57    4.52
   6  -5 -10    1.89    1.87
   6  -5 -10    0.57    3.64
   6   5  -9    2.38    3.36
  -6   5   9    1.97    2.47
   6   5  -9    1.63    3.31
  -6   5   9    1.31    3.05
   6  -5  -9    2.51    3.07
   6  -5  -9    2.01    2.13
   6   5  -8    3.99    3.74
  -6   5   8    4.44    2.48
   6   5  -8    3.15    4.01
  -6   5   8    1.25    3.16
   6  -5  -8    6.10    3.19
   6  -5  -8    1.87    3.38
   6   5  -7    8.66    4.08
  -6   5   7   16.75    4.20
   6   5  -7    6.67    4.40
  -6   5   7    3.01    3.61
   6  -5  -7    3.45    3.48
   6  -5  -7   11.88    3.02
   6   5  -6    2.77    3.51
  -6   5   6    0.91    2.40
   6   5  -6    1.57    3.27
  -6   5   6    1.23    2.85
   6  -5  -6    1.83    2.69
   6  -5  -6    1.21    2.44
  -6   5   5   50.62    5.84
   6   5  -5   28.17    5.50
   6   5  -5   31.26    5.04
  -6   5   5    9.81    3.82
   6  -5  -5   12.97    3.38
  -6   5   4   -0.44    1.79
   6   5  -4   -1.42    2.55
   6   5  -4    1.37    1.67
   6  -5  -4   -0.17    1.46
  -6   5   3    3.06    2.16
   6   5  -3   11.09    4.37
   6   5  -3   15.32    4.76
   6  -5  -3    2.85    3.00
   6   5  -2    2.52    3.92
  -6   5   2    1.71    1.47
   6   5  -2    3.08    4.46
  -6   5   2   -0.13    1.00
   6  -5  -2    7.38    1.82
   6   5  -1   -0.28    1.44
   6   5  -1    1.20    2.60
  -6   5   1   -0.05    1.03
  -6   5   1   -0.30    1.49
   6   5   0    6.00    4.80
   6   5   0    3.33    3.78
  -6   5   0    0.44    1.14
  -6   5   0    1.91    1.28
   6   5   1    4.73    2.82
   6   5   1    3.26    4.21
  -6   5  -1    0.62    1.07
  -6   5  -1    3.15    2.61
  -6   5  -1    0.83    0.98
  -6   5  -1    0.03    2.66
   6   5   2    2.92    5.00
   6   5   2    1.33    3.88
  -6   5  -2    0.08    1.80
  -6   5  -2    2.90    2.92
   6   5   3    4.05    5.74
   6   5   3    4.19    4.13
  -6   5  -3    5.27    3.37
  -6   5  -3    3.08    2.32
   6   5   4    5.15    5.17
   6   5   4    2.47    3.98
  -6   5  -4    3.75    4.43
  -6   5  -4    1.97    3.23
   6   5   5    6.06    6.55
   6   5   5    3.82    3.54
  -6   5  -5    5.05    5.72
  -6   5  -5    7.89    4.13
   6   5   6   28.30    8.98
   6   5   6   17.60    4.83
  -6   5  -6   30.16    8.96
  -6   5  -6   20.75    5.37
   6   5   7    2.68    5.03
   6   5   7    0.77    3.16
  -6   5  -7    1.43    2.15
  -6   5  -7    1.43    4.13
   6   5   8    2.63    5.38
  -6   5  -8    1.91    3.55
  -6   5  -8    3.23    3.18
  -6  -5  -8    2.44    2.25
   6   6  -7    1.31    3.38
  -6   6   7   -0.62    2.73
   6   6  -7    0.03    3.21
  -6   6   7    1.80    2.04
   6  -6  -7    0.73    1.93
   6  -6  -7    0.19    2.25
   6   6  -6    4.80    4.27
  -6   6   6    5.98    3.37
   6   6  -6    0.82    2.08
  -6   6   6   -0.33    2.91
   6  -6  -6    1.04    2.39
   6  -6  -6    1.52    2.22
   6   6  -5    3.17    3.97
  -6   6   5    1.01    2.70
   6   6  -5    1.12    2.02
  -6   6   5    5.15    3.17
   6  -6  -5    1.49    2.26
   6  -6  -5   -0.74    2.19
  -6   6   4   -0.12    1.72
   6   6  -4   -0.05    3.24
   6   6  -4    1.80    2.19
   6  -6  -4    0.31    1.30
   6   6  -3    0.19    3.72
   6   6  -3    2.15    4.44
  -6   6   3    0.97    1.98
   6   6  -2   -1.11    2.96
   6   6  -2    1.27    3.55
  -6   6   2    0.53    1.66
   6   6  -1    2.00    3.69
   6   6  -1    1.89    2.93
   6   6   0    4.14    2.88
   6   6   0    2.95    6.75
  -6   6   0    7.72    4.50
   6   6   1    1.02    4.64
   6   6   1   -0.16    2.76
  -6   6  -1   -0.10    2.27
   6   6   2    1.14    3.27
   6   6   2    0.17    3.24
  -6   6  -2    0.75    3.02
  -6   6  -2    1.09    3.50
   6   6   3    0.13    4.44
   6   6   3    0.52    3.69
  -6   6  -3    1.80    4.14
  -6   6  -3    1.17    2.89
   7   0 -18    0.41    5.91
   7   0 -18    2.37    4.19
  -7   0  18    0.10    4.02
  -7   0  18    1.06    2.11
   7   0 -17    1.84    3.82
   7   0 -17    0.86    5.33
  -7   0  17   -0.74    6.16
  -7   0  17    0.53    2.94
   7   0 -16   38.88    6.07
   7   0 -16   24.74    7.90
  -7   0  16   36.08   11.20
  -7   0  16   40.69    6.77
   7   0 -15   46.77    6.20
   7   0 -15   33.10    7.69
  -7   0  15   50.07    6.72
  -7   0  15   42.83    9.88
   7   0 -14   64.22    4.54
   7   0 -14   50.44    7.98
  -7   0  14   69.05    7.29
  -7   0  14   73.94    7.22
   7   0 -13    7.43    4.83
   7   0 -13    7.83    4.12
  -7   0  13    8.66    2.70
  -7   0  13    9.23    5.69
   7   0 -12  275.19   11.52
   7   0 -12  290.01   12.83
  -7   0  12  307.17   11.21
  -7   0  12  360.84   17.04
   7   0 -11   28.88    5.61
   7   0 -11   28.69    4.85
  -7   0  11   34.38    6.30
  -7   0  11   31.31    3.32
   7   0 -10  304.60   10.46
   7   0 -10  304.88   13.44
  -7   0  10  371.73   16.00
  -7   0  10  325.60   13.41
   7   0  -9  156.40    8.63
   7   0  -9  148.15    7.87
  -7   0   9  174.52    9.35
  -7   0   9  160.38    8.32
   7   0  -8  212.05    9.53
  -7   0   8  221.61    9.72
  -7   0   8  208.43    9.02
   7   0  -7   23.66    3.47
   7   0  -7   25.60    3.85
  -7   0   7   24.62    3.62
  -7   0   7   25.25    3.71
   7   0  -6   51.38    2.77
   7   0  -6   51.38    4.06
  -7   0   6   55.16    4.13
  -7   0   6   53.21    4.08
   7   0  -5  773.49   23.17
   7   0  -5  786.59   23.78
  -7   0   5  832.44   24.74
  -7   0   5  828.37   25.00
   7   0  -4   25.15    2.75
   7   0  -4   27.53    1.85
  -7   0   4   27.88    2.81
  -7   0   4   29.72    3.11
   7   0  -3   89.25    4.32
   7   0  -3   87.96    4.01
  -7   0   3   88.83    4.03
  -7   0   3   87.62    4.40
   7   0  -2   18.09    1.95
   7   0  -2   19.31    2.45
  -7   0   2   17.97    1.55
  -7   0   2   18.58    1.98
   7   0  -1  214.84    6.45
   7   0  -1  230.47    7.74
  -7   0   1  211.43    7.37
  -7   0   1  219.57    6.60
   7   0   0    0.63    0.91
   7   0   0    1.03    0.87
  -7   0   0    1.21    1.50
  -7   0   0    0.30    1.44
   7   0   1    0.06    0.67
   7   0   1    0.18    0.92
  -7   0  -1   -0.21    1.41
  -7   0  -1    0.68    1.40
   7   0   2   25.59    2.16
   7   0   2   26.63    2.29
  -7   0  -2   23.16    3.28
  -7   0  -2   22.28    2.05
   7   0   3  169.16    6.01
   7   0   3  170.68    5.81
  -7   0  -3  178.59    8.53
  -7   0  -3  163.82    7.58
   7   0   4  128.96    5.31
   7   0   4  140.42    4.71
  -7   0  -4  129.05    5.70
  -7   0  -4  147.67    8.08
   7   0   5   33.28    2.82
   7   0   5   31.24    2.27
  -7   0  -5   38.86    5.37
  -7   0  -5   28.37    2.11
   7   0   6    0.50    1.30
   7   0   6    0.57    2.26
  -7   0  -6    0.58    1.25
  -7   0  -6   -0.09    2.56
   7   0   7    2.12    1.65
   7   0   7    2.48    1.80
  -7   0  -7    3.48    3.67
  -7   0  -7    1.90    1.17
   7   0   8    4.32    1.43
   7   0   8    5.93    3.59
  -7   0  -8    1.31    1.31
  -7   0  -8   10.38    4.21
   7   0   9   71.96    3.75
   7   0   9   94.39    7.26
  -7   0  -9  128.12   12.62
   7   0  10   21.72    2.81
   7   0  10   40.76    5.36
  -7   0 -10   66.80    8.83
  -7   0 -10    5.78    3.04
   7   0  11    0.57    1.10
   7   0  11    0.80    2.80
  -7   0 -11   -0.51    2.36
  -7   0 -11    0.11    0.95
   7   0  12    1.37    1.40
   7   0  12    1.85    3.34
  -7   0 -12    0.39    1.47
  -7   0 -12    6.69    6.31
   7   0  13    2.41    3.70
  -7   0 -13    6.34    9.48
   7   1 -18    6.40    4.57
   7   1 -18    2.66    6.48
  -7   1  18    2.27    2.97
  -7   1  18    3.96   10.68
   7  -1 -18    4.40    6.89
  -7  -1  18    3.49    6.17
   7  -1 -18    4.88    5.29
  -7  -1  18    5.21    4.25
   7   1 -17    0.49    2.00
   7   1 -17    1.50    3.45
  -7   1  17    0.27    3.67
  -7   1  17   -1.17    4.05
   7  -1 -17    1.23    4.76
  -7  -1  17    0.71    5.17
   7  -1 -17    0.41    2.31
  -7  -1  17    1.06    1.95
   7   1 -16    0.00    2.98
  -7   1  16    0.09    2.25
   7   1 -16    0.82    2.87
  -7   1  16    1.59    4.08
   7  -1 -16    0.56    3.22
   7  -1 -16   -0.15    4.09
  -7  -1  16   -0.92    3.13
  -7  -1  16   -0.01    1.28
   7   1 -15    2.90    3.88
   7   1 -15    7.39    3.62
  -7   1  15    3.31    7.09
  -7   1  15    6.37    2.52
   7  -1 -15    4.79    5.17
   7  -1 -15    3.50    2.62
  -7  -1  15    6.56    3.99
  -7  -1  15    3.56    5.53
   7   1 -14    5.98    3.51
   7   1 -14    1.62    3.49
  -7   1  14    3.15    6.14
  -7   1  14    5.84    4.18
   7  -1 -14    3.78    4.84
  -7  -1  14    3.93    5.67
   7  -1 -14    5.44    3.98
  -7  -1  14    8.87    3.96
   7   1 -13    3.88    3.37
  -7   1  13    4.50    4.00
   7   1 -13    5.59    3.74
  -7   1  13    7.64    5.80
   7  -1 -13    3.85    2.73
   7  -1 -13    5.52    2.36
  -7  -1  13    5.36    4.87
  -7  -1  13    8.03    2.38
   7   1 -12  108.70    8.33
  -7   1  12  130.88    8.33
   7   1 -12  123.75    5.66
  -7   1  12  166.55   12.13
   7  -1 -12  129.52    8.28
   7  -1 -12  116.80    9.30
  -7  -1  12  138.97   10.34
  -7  -1  12  131.80    6.06
   7   1 -11   38.75    3.79
  -7   1  11   48.64    5.62
   7   1 -11   50.60    3.92
  -7   1  11   60.47    7.40
   7  -1 -11   41.84    3.54
  -7  -1  11   44.43    5.46
  -7  -1  11   50.45    6.42
   7  -1 -11   40.99    4.07
   7   1 -10  107.75    7.44
   7   1 -10  121.79    5.43
  -7   1  10  144.07    9.52
  -7   1  10  126.00    7.76
  -7  -1  10  137.20    8.46
   7  -1 -10  113.24    8.14
   7  -1 -10  119.38    7.50
   7   1  -9  345.85   13.22
  -7   1   9  415.36   14.03
   7   1  -9  369.01   11.93
  -7   1   9  375.90   14.43
   7  -1  -9  389.01   15.46
   7  -1  -9  365.26   14.02
  -7  -1   9  384.95   12.37
  -7  -1   9  415.57   15.52
   7   1  -8  107.62    4.91
   7   1  -8   96.16    5.65
  -7   1   8  107.82    6.41
  -7   1   8  111.74    7.43
   7  -1  -8  103.93    4.96
  -7  -1   8  110.96    6.52
   7  -1  -8  101.04    6.35
  -7  -1   8  103.88    6.01
   7   1  -7   11.35    3.46
   7   1  -7    9.45    2.57
  -7   1   7   12.66    2.28
  -7   1   7   12.44    3.09
   7  -1  -7   12.28    3.58
  -7  -1   7   12.20    2.79
   7  -1  -7   11.81    3.15
  -7  -1   7   13.99    3.39
   7   1  -6  101.35    4.72
   7   1  -6  107.22    6.12
  -7   1   6  101.32    3.99
  -7   1   6  113.02    6.63
   7  -1  -6   98.80    5.39
  -7  -1   6  108.06    4.97
   7  -1  -6  107.24    6.21
  -7  -1   6  107.60    5.94
   7   1  -5  218.48    7.24
  -7   1   5  228.85    9.44
   7   1  -5  216.27    8.45
  -7   1   5  219.32    7.86
   7  -1  -5  219.53    7.18
   7  -1  -5  193.71    7.17
  -7  -1   5  214.28    7.16
  -7  -1   5  218.56    8.53
   7   1  -4  296.49   10.11
   7   1  -4  296.02    9.51
  -7   1   4  314.25   11.17
  -7   1   4  299.56    9.31
   7  -1  -4  294.38   10.47
  -7  -1   4  290.94   10.18
   7  -1  -4  260.71    8.41
  -7  -1   4  296.05    8.91
   7   1  -3   31.72    3.25
   7   1  -3   30.65    1.95
  -7   1   3   30.70    3.67
  -7   1   3   30.27    2.14
   7  -1  -3   27.07    3.38
  -7  -1   3   29.43    3.15
   7  -1  -3   25.27    2.07
  -7  -1   3   29.32    2.12
   7   1  -2  109.19    5.02
   7   1  -2  111.35    3.81
  -7   1   2  116.50    3.76
  -7   1   2  110.15    5.73
   7  -1  -2  110.28    5.52
  -7  -1   2  109.82    4.53
   7  -1  -2  102.57    3.50
  -7  -1   2  105.61    5.05
   7   1  -1   45.94    3.29
  -7   1   1   50.74    2.23
   7   1  -1   46.81    2.37
  -7   1   1   46.81    4.06
   7  -1  -1   49.37    2.07
  -7  -1   1   46.97    3.05
  -7  -1   1   47.43    2.48
   7  -1  -1   52.42    4.09
   7   1   0  139.77    5.64
   7   1   0  140.72    5.63
  -7   1   0  144.26    5.22
  -7  -1   0  137.19    4.87
  -7  -1   0  136.75    4.93
   7   1   1    0.90    1.57
   7   1   1    1.95    1.57
  -7   1  -1    1.91    2.29
  -7   1  -1    1.28    2.28
  -7  -1  -1    0.34    1.43
  -7  -1  -1    2.58    1.25
   7   1   2   72.64    4.03
   7   1   2   70.78    3.93
  -7   1  -2   72.34    5.38
  -7   1  -2   70.79    3.72
  -7  -1  -2   65.66    3.76
  -7  -1  -2   75.38    5.34
   7   1   3   31.46    2.09
   7   1   3   30.73    3.14
  -7   1  -3   30.34    2.72
  -7   1  -3   32.85    4.47
  -7  -1  -3   23.19    3.14
  -7  -1  -3   27.86    2.16
   7   1   4   61.72    4.12
   7   1   4   56.85    4.28
  -7   1  -4   64.16    6.09
  -7   1  -4   57.69    3.79
  -7  -1  -4   51.35    3.73
   7   1   5  344.23   12.25
   7   1   5  325.10   12.01
  -7  -1  -5  107.66   10.57
  -7  -1  -5  109.40    8.81
   7   1   6   13.81    3.15
  -7   1  -6   22.63    3.07
  -7   1  -6   34.73    6.19
  -7  -1  -6   18.34    4.90
   7  -1   6   11.11    0.88
   7  -1   6   10.61    0.78
   7   1   7    1.04    1.57
   7   1   7    0.68    1.97
  -7   1  -7    1.12    3.14
  -7   1  -7   -1.24    1.53
  -7   1  -7    0.60    0.59
   7  -1   7    0.63    0.64
  -7  -1  -7    0.97    1.63
  -7  -1  -7    0.13    1.44
   7   1   8    0.39    1.28
   7   1   8   -0.47    1.66
  -7   1  -8    0.15    0.55
  -7   1  -8   -0.10    2.96
   7  -1   8    0.11    0.48
  -7  -1  -8   -0.50    1.13
   7  -1   8    0.05    1.37
  -7  -1  -8    0.38    2.38
   7   1   9    0.77    1.60
  -7   1  -9   -0.14    4.28
   7   1   9    0.60    1.08
  -7   1  -9    0.65    0.84
   7  -1   9    0.38    2.03
   7  -1   9   -0.34    0.62
  -7  -1  -9    0.87    1.64
  -7  -1  -9   -0.06    3.54
   7   1  10    0.25    1.63
   7   1  10    2.01    2.66
  -7   1 -10   -1.04    5.14
  -7  -1 -10   -0.55    3.82
  -7  -1 -10   -0.28    1.60
   7  -1  10    1.28    3.34
   7   1  11    5.05    3.37
   7   1  11    1.31    1.85
  -7   1 -11    2.81    6.48
   7  -1  11    2.82    4.19
  -7  -1 -11    2.05    2.99
  -7  -1 -11    0.56    2.01
   7   1  12    1.30    2.14
   7   1  12    3.88    3.75
  -7   1 -12   10.01    7.83
  -7  -1 -12    4.22    6.54
  -7  -1 -12    0.60    2.16
   7  -1  12    5.83    4.65
   7   1  13    0.96    1.85
   7   1  13    1.43    3.12
  -7   1 -13    6.36    9.91
  -7  -1 -13    4.10    8.17
  -7  -1 -13    3.11    2.52
   7  -1  13    4.34    4.65
   7   2 -18    8.86    4.04
   7   2 -18    1.07    2.64
  -7   2  18    8.18    7.05
  -7   2  18    5.90    5.31
   7  -2 -18    6.33    3.54
  -7  -2  18    4.86    7.57
   7  -2 -18    2.34    7.56
  -7  -2  18    7.81    4.41
   7   2 -17    0.62    4.15
  -7   2  17    5.56    3.16
   7   2 -17    8.78    3.75
  -7   2  17    6.59   10.64
   7  -2 -17    4.99    6.00
   7  -2 -17    3.25    3.42
  -7  -2  17    7.99    7.39
  -7  -2  17    7.64    4.24
   7   2 -16    2.43    4.31
   7   2 -16   18.03    4.30
  -7   2  16   17.07   10.50
  -7   2  16   14.09    5.69
   7  -2 -16    7.73    6.02
  -7  -2  16    4.15    7.28
   7  -2 -16   10.67    6.32
  -7  -2  16   20.06    4.85
   7   2 -15    1.54    3.59
  -7   2  15    8.65    4.40
   7   2 -15   10.80    4.17
  -7   2  15    7.15    7.67
   7  -2 -15    8.36    5.14
   7  -2 -15    4.50    5.19
  -7  -2  15    2.07    4.47
  -7  -2  15    8.79    4.03
   7   2 -14   35.21    5.13
  -7   2  14   49.43    9.88
  -7   2  14   26.68    3.49
   7  -2 -14   31.24    7.26
  -7  -2  14   16.09    5.15
   7  -2 -14   33.79    4.32
  -7  -2  14   35.04    5.11
   7   2 -13    7.91    4.26
   7   2 -13    2.99    3.06
  -7   2  13    4.29    6.72
  -7   2  13    7.85    3.96
   7  -2 -13    9.43    4.85
  -7  -2  13    4.02    4.05
   7  -2 -13    6.35    4.44
  -7  -2  13    8.57    3.75
   7   2 -12   54.06    5.60
  -7   2  12   46.44    5.62
  -7   2  12   69.08    8.81
  -7  -2  12   54.55    3.79
   7  -2 -12   51.85    7.26
   7  -2 -12   52.65    6.59
   7   2 -11    4.78    2.60
  -7   2  11    8.67    5.36
   7   2 -11    9.32    3.68
  -7   2  11   10.36    2.27
   7  -2 -11    6.36    3.73
   7  -2 -11    4.81    4.00
  -7  -2  11    4.27    3.37
  -7  -2  11   12.07    3.82
   7   2 -10   71.42    6.20
   7   2 -10   50.95    4.75
  -7   2  10   58.44    5.58
  -7   2  10   78.63    7.54
  -7  -2  10   70.60    6.05
   7  -2 -10   64.08    6.55
   7  -2 -10   60.34    5.84
   7   2  -9   37.06    5.00
  -7   2   9   32.69    4.44
  -7   2   9   38.19    3.75
  -7  -2   9   34.66    4.93
   7  -2  -9   36.55    3.65
   7  -2  -9   32.13    2.99
   7   2  -8   46.68    5.41
  -7   2   8   47.12    4.97
  -7   2   8   51.25    5.90
   7  -2  -8   40.84    3.02
  -7  -2   8   45.21    3.86
   7  -2  -8   47.14    3.58
  -7  -2   8   43.29    3.30
   7   2  -7   68.93    3.82
  -7   2   7   93.73    5.00
   7   2  -7   84.45    6.09
  -7   2   7   80.70    5.64
   7  -2  -7   85.11    4.40
   7  -2  -7   77.00    3.77
  -7  -2   7   89.44    6.16
  -7  -2   7   77.11    5.07
   7   2  -6    7.82    2.05
   7   2  -6   11.22    2.17
  -7   2   6   15.15    4.24
  -7   2   6   12.13    2.95
   7  -2  -6   10.17    2.61
  -7  -2   6   12.45    3.48
   7  -2  -6   12.29    2.27
  -7  -2   6   10.84    2.37
   7   2  -5   37.79    4.51
   7   2  -5   30.16    2.31
  -7   2   5   41.18    3.28
  -7   2   5   33.51    3.22
   7  -2  -5   38.97    4.36
  -7  -2   5   38.43    4.48
   7  -2  -5   32.88    3.19
  -7  -2   5   36.45    2.57
   7   2  -4  109.70    3.62
   7   2  -4  127.93    6.77
  -7   2   4  132.30    7.35
  -7   2   4  121.91    6.07
  -7  -2   4  126.27    5.13
   7  -2  -4  132.05    5.28
   7  -2  -4  122.30    5.10
   7   2  -3   23.42    2.39
  -7   2   3   20.99    2.04
  -7   2   3   26.30    4.22
  -7  -2   3   16.66    2.38
   7  -2  -3   20.46    2.69
   7  -2  -3   24.60    3.84
   7   2  -2  171.79    7.80
   7   2  -2  165.48    5.94
  -7   2   2  172.40    5.96
  -7   2   2  176.17    6.51
  -7  -2   2  171.77    4.57
   7  -2  -2  172.96    6.33
   7  -2  -2  165.50    5.65
   7   2  -1   30.32    3.96
   7   2  -1   32.03    3.83
  -7   2   1   30.39    4.28
  -7   2   1   27.62    1.76
  -7  -2   1   28.64    1.58
   7  -2  -1   30.64    4.17
   7   2   0   55.46    4.56
   7   2   0   55.79    3.07
  -7   2   0   58.16    3.46
   7  -2   0   47.93    3.36
  -7  -2   0   50.73    2.44
   7   2   1   57.02    4.67
   7   2   1   58.95    4.67
  -7   2  -1   57.23    5.22
  -7   2  -1   57.00    3.58
  -7  -2  -1   45.62    3.01
   7   2   2   12.47    3.14
   7   2   2   12.26    2.99
  -7   2  -2   13.32    3.62
  -7   2  -2   15.69    3.73
  -7  -2  -2    7.91    2.36
   7   2   3   31.75    2.76
   7   2   3   42.50    4.30
  -7   2  -3   38.55    5.01
  -7   2  -3   42.11    3.53
  -7  -2  -3   35.13    3.93
   7   2   4    1.22    2.27
   7   2   4    0.51    1.25
  -7   2  -4    3.04    2.89
  -7   2  -4    1.52    3.21
  -7  -2  -4    1.15    2.15
  -7  -2  -4    1.79    1.79
   7   2   5   10.38    3.07
   7   2   5    5.32    1.95
  -7   2  -5    6.96    3.58
  -7   2  -5    9.10    4.58
  -7  -2  -5    6.87    1.76
  -7  -2  -5    6.90    2.63
   7   2   6   -0.13    2.00
   7   2   6    0.46    1.29
  -7   2  -6   -0.42    2.11
  -7   2  -6   -0.06    2.96
  -7  -2  -6    0.31    1.58
  -7  -2  -6    0.24    1.66
   7   2   7    8.95    3.20
   7   2   7    5.68    2.44
  -7   2  -7   11.38    5.78
  -7   2  -7    5.89    3.89
  -7  -2  -7    5.45    2.83
  -7  -2  -7    6.19    3.30
   7   2   8    5.61    2.87
   7   2   8    4.33    2.55
  -7   2  -8    4.94    5.06
  -7   2  -8    5.48    3.78
  -7  -2  -8    3.74    3.62
  -7  -2  -8    2.76    2.60
   7   2   9    6.43    2.81
   7   2   9    2.33    2.95
  -7   2  -9   11.55    7.23
  -7   2  -9   10.03    2.82
  -7  -2  -9    6.73    3.08
  -7  -2  -9   10.35    4.96
   7   2  10   10.60    3.35
   7   2  10    8.56    3.52
  -7   2 -10   14.52    3.14
  -7   2 -10   26.05    8.42
  -7  -2 -10    5.09    3.73
  -7  -2 -10    7.52    3.29
   7   2  11    5.66    3.15
   7   2  11    5.43    3.47
  -7   2 -11   11.71    9.38
  -7   2 -11    6.64    2.74
  -7  -2 -11    3.06    5.60
  -7  -2 -11   -0.54    2.78
   7   2  12    2.45    2.67
   7   2  12    4.65    3.32
  -7   2 -12    2.74    9.61
  -7   2 -12    3.22    2.43
  -7  -2 -12    2.55    4.86
  -7  -2 -12   -0.10    2.50
   7   2  13    0.18    2.19
   7   2  13    4.11    3.22
  -7   2 -13    6.73    7.81
  -7   2 -13    0.30    1.95
  -7  -2 -13    0.15    4.30
  -7  -2 -13   -0.15    1.99
   7   3 -16    5.67    3.70
   7   3 -16    4.01    3.56
  -7   3  16    3.11    8.89
  -7   3  16    0.93    3.87
   7  -3 -16    4.44    3.17
  -7  -3  16   -0.76    3.88
   7  -3 -16    3.85    5.71
  -7  -3  16    6.52    3.41
   7   3 -15    1.09    3.62
   7   3 -15    1.17    2.56
  -7   3  15   -1.33    3.81
  -7   3  15    0.61    1.85
  -7  -3  15    1.99    3.06
   7  -3 -15    0.09    2.33
   7  -3 -15    0.68    2.43
  -7  -3  15    0.50    2.75
   7   3 -14    9.46    3.71
   7   3 -14    2.27    3.10
  -7   3  14    9.33    5.33
  -7   3  14    4.87    4.13
   7  -3 -14    6.96    4.87
  -7  -3  14    2.97    3.75
   7  -3 -14    6.71    5.07
  -7  -3  14   10.59    3.80
   7   3 -13   34.70    5.14
  -7   3  13   28.47    6.69
  -7   3  13   45.24    6.83
  -7  -3  13   33.09    5.38
   7  -3 -13   28.78    7.10
   7  -3 -13   25.23    6.38
   7   3 -12    9.06    3.84
   7   3 -12    3.03    2.42
  -7   3  12    5.97    4.60
  -7   3  12    6.19    3.78
   7  -3 -12    7.61    4.74
  -7  -3  12    9.51    2.39
   7  -3 -12    6.27    4.32
  -7  -3  12    4.04    2.87
   7   3 -11   57.85    6.01
  -7   3  11   65.82    5.76
  -7   3  11   44.20    5.74
  -7  -3  11   54.84    5.94
   7  -3 -11   50.94    6.55
   7  -3 -11   48.39    6.39
   7   3 -10   81.11    4.72
  -7   3  10   89.42    8.29
  -7   3  10   65.14    4.39
  -7  -3  10   71.21    6.08
   7  -3 -10   67.36    6.80
   7  -3 -10   67.72    6.84
   7   3  -9   34.50    3.43
  -7   3   9   25.24    4.46
  -7   3   9   36.29    5.88
  -7  -3   9   32.80    4.66
   7  -3  -9   27.77    4.80
   7  -3  -9   31.33    3.46
   7   3  -8    3.04    2.99
   7   3  -8    1.14    1.21
  -7   3   8    1.95    3.25
  -7   3   8    4.20    2.58
   7  -3  -8    3.20    2.57
  -7  -3   8    3.01    1.83
   7  -3  -8    1.71    2.98
  -7  -3   8    0.77    1.18
   7   3  -7    6.98    3.45
   7   3  -7    2.12    1.34
  -7   3   7    7.54    2.82
  -7   3   7    9.69    2.58
   7  -3  -7    4.79    3.24
  -7  -3   7    5.76    3.41
   7  -3  -7    7.26    2.64
  -7  -3   7    3.68    1.40
   7   3  -6   61.77    5.95
  -7   3   6   52.35    3.42
  -7   3   6   73.10    6.87
   7  -3  -6   60.90    5.05
   7  -3  -6   63.13    5.77
  -7  -3   6   66.52    6.46
   7   3  -5   98.72    6.88
  -7   3   5   90.27    5.43
  -7   3   5  114.96    7.83
   7  -3  -5   97.36    5.62
   7  -3  -5  101.94    4.90
   7   3  -4   49.30    5.48
  -7   3   4   45.74    3.78
   7   3  -4   48.17    3.60
  -7   3   4   99.64    6.90
   7  -3  -4   46.17    3.60
   7   3  -3  195.61    7.55
   7   3  -3  196.89    9.54
  -7   3   3  231.92   10.72
  -7   3   3  174.22    7.43
   7  -3  -3  182.43    7.63
   7  -3  -3  200.52    9.20
   7   3  -2   21.94    4.07
   7   3  -2   19.56    2.59
  -7   3   2   22.03    2.68
  -7   3   2   14.59    2.48
   7  -3  -2   14.67    2.29
   7  -3  -2   17.30    2.41
   7   3  -1   22.94    4.40
   7   3  -1   25.21    4.49
  -7   3   1   14.94    1.81
  -7   3   1   22.26    4.37
   7  -3  -1   27.71    4.16
   7   3   0    3.73    2.72
   7   3   0    4.51    2.89
  -7   3   0    1.29    0.72
  -7   3   0    1.66    0.83
  -7   3   0    5.64    2.93
   7  -3   0   -0.44    1.74
   7   3   1   30.04    4.67
   7   3   1   26.73    4.57
  -7   3  -1   30.61    3.11
  -7   3  -1   33.16    4.80
   7   3   2   42.87    5.06
   7   3   2   49.47    3.73
  -7   3  -2   49.94    3.69
  -7   3  -2   50.40    5.55
   7   3   3   14.68    4.24
   7   3   3   15.43    2.77
  -7   3  -3    9.90    3.77
  -7  -3  -3    4.07    0.96
   7   3   4    5.10    3.33
   7   3   4    0.43    1.91
  -7   3  -4    5.53    3.51
  -7   3  -4    6.88    2.31
  -7  -3  -4    2.82    1.20
   7   3   5    5.90    1.63
   7   3   5   22.83    4.25
  -7   3  -5   21.95    4.99
  -7   3  -5   28.69    6.09
  -7  -3  -5   20.31    4.23
   7   3   6    3.65    2.09
   7   3   6   -0.16    1.61
  -7   3  -6    4.20    4.32
  -7   3  -6    2.94    1.96
  -7  -3  -6    0.06    2.19
  -7  -3  -6    1.80    2.87
   7   3   7    0.99    1.42
   7   3   7    0.89    3.11
  -7   3  -7    0.46    1.87
  -7   3  -7    0.79    3.03
  -7  -3  -7    0.27    1.69
  -7  -3  -7   -0.66    1.48
   7   3   8    0.43    3.04
   7   3   8   -1.10    1.57
  -7   3  -8    1.03    1.83
  -7   3  -8    2.48    5.75
  -7  -3  -8   -0.15    2.72
  -7  -3  -8    2.44    2.71
   7   3   9    1.18    3.38
   7   3   9    2.46    2.72
  -7   3  -9    1.09    3.45
  -7   3  -9    3.53    5.38
  -7  -3  -9    2.92    2.43
  -7  -3  -9   -0.30    2.96
   7   3  10    2.52    2.21
   7   3  10    0.45    3.21
  -7   3 -10    2.49    3.03
  -7   3 -10    6.72    5.64
  -7  -3 -10    0.03    1.48
  -7  -3 -10   -1.47    2.21
   7   3  11    0.59    3.34
   7   3  11    2.79    2.51
  -7   3 -11    4.24    3.97
  -7   3 -11    8.13    8.08
  -7  -3 -11    1.17    2.89
  -7  -3 -11    0.13    3.17
   7   4 -15    8.66    3.39
   7   4 -15   -0.62    2.57
  -7   4  15    5.61    8.26
  -7   4  15    3.56    3.12
   7  -4 -15    4.94    6.63
  -7  -4  15    8.52    3.67
   7  -4 -15    4.22    2.66
  -7  -4  15   -1.79    2.35
   7   4 -14    1.36    2.22
   7   4 -14    5.89    3.49
  -7   4  14    2.69    8.77
  -7   4  14    2.56    4.90
   7  -4 -14    1.04    5.86
  -7  -4  14    6.47    3.79
   7  -4 -14    2.72    3.88
  -7  -4  14    1.53    2.19
   7   4 -13   11.06    4.06
   7   4 -13    1.64    2.17
  -7   4  13    4.41    3.91
  -7   4  13    7.72    5.14
   7  -4 -13    3.17    5.74
  -7  -4  13    7.93    3.69
   7  -4 -13    9.07    4.72
  -7  -4  13    0.74    2.81
   7   4 -12    0.68    2.07
  -7   4  12   -0.35    2.96
   7   4 -12    1.35    3.29
  -7   4  12    0.76    2.78
   7  -4 -12    1.42    3.58
   7  -4 -12    1.02    4.28
  -7  -4  12    3.09    2.74
  -7  -4  12   -0.10    1.34
   7   4 -11   -0.72    2.33
   7   4 -11   -0.14    0.89
  -7   4  11    1.33    2.77
  -7   4  11    0.39    3.03
   7  -4 -11   -0.02    2.72
  -7  -4  11    1.01    2.85
   7  -4 -11    1.12    2.18
  -7  -4  11    1.01    1.09
  -7   4  10   20.42    5.86
   7   4 -10   21.62    5.21
  -7   4  10    8.39    2.64
   7  -4 -10   16.30    4.69
  -7  -4  10   23.16    5.39
   7  -4 -10   15.13    4.68
  -7   4   9   28.31    5.18
   7   4  -9   43.94    3.71
  -7   4   9   54.15    6.83
   7  -4  -9   41.20    3.59
  -7  -4   9   47.82    4.43
   7  -4  -9   33.53    3.90
  -7   4   8    7.56    3.12
  -7   4   8   19.85    4.40
  -7  -4   8    1.09    2.77
   7  -4  -8   16.49    4.34
   7  -4  -8   11.76    3.83
   7   4  -7   28.82    5.15
   7   4  -7   25.98    5.03
  -7   4   7   31.71    5.72
  -7   4   7   12.31    3.44
   7  -4  -7   21.43    4.17
   7  -4  -7   28.70    4.74
   7   4  -6   33.86    5.15
   7   4  -6   37.14    5.27
  -7   4   6   18.20    3.60
  -7   4   6   49.39    6.18
   7  -4  -6   29.20    4.34
   7  -4  -6   24.02    3.88
   7   4  -5    3.08    3.51
   7   4  -5    4.25    2.14
  -7   4   5    2.46    2.06
   7  -4  -5    2.71    2.17
   7   4  -4   52.76    3.82
   7   4  -4   53.20    5.88
  -7   4   4   11.25    2.82
   7  -4  -4   33.70    3.64
   7   4  -3   39.20    5.70
   7   4  -3   36.06    5.68
  -7   4   3   17.05    3.23
   7  -4  -3   40.42    3.06
   7   4  -2    7.25    3.77
   7   4  -2   14.92    4.11
  -7   4   2    4.78    2.08
   7  -4  -2    2.59    1.92
   7   4  -1   43.51    5.84
   7   4  -1   44.28    6.19
  -7   4   1    7.18    1.07
  -7   4   1   19.51    2.12
   7   4   0    3.70    2.10
   7   4   0    5.05    4.00
  -7   4   0    1.58    0.83
  -7   4   0    3.46    3.27
  -7   4   0    0.74    0.78
   7   4   1   92.54    8.40
   7   4   1   88.37    7.64
  -7   4  -1   94.18    7.18
  -7   4  -1   90.45    4.79
   7   4   2   10.20    4.69
   7   4   2    6.69    4.03
  -7   4  -2   14.25    4.23
  -7   4  -2   14.37    4.40
   7   4   3    9.92    4.99
   7   4   3    4.52    3.84
  -7   4  -3    6.63    3.96
  -7   4  -3    8.09    4.28
   7   4   4   22.80    4.18
   7   4   4   23.72    6.13
  -7   4  -4   19.18    3.22
  -7   4  -4   23.40    5.48
   7   4   5   25.20    4.30
   7   4   5   40.00    4.55
  -7   4  -5   41.92    7.56
  -7   4  -5   33.31    5.25
   7   4   6   21.11    4.02
   7   4   6   -1.51    3.25
  -7   4  -6   23.30    7.16
  -7   4  -6   13.94    4.67
   7   4   7   27.79    4.67
  -7   4  -7   20.43    5.68
  -7   4  -7   36.82    9.23
  -7  -4  -7   13.79    4.80
   7   4   8    5.33    3.12
  -7   4  -8    3.92    2.61
  -7   4  -8    8.77    7.93
  -7  -4  -8   -0.16    3.46
   7   4   9    6.83    3.12
  -7   4  -9    2.44    4.58
  -7   4  -9    4.74    6.67
  -7  -4  -9    5.15    4.19
   7   4  10    0.59    2.04
  -7   4 -10    0.86    3.45
  -7   4 -10    4.00    7.19
  -7  -4 -10    0.09    3.32
   7   5 -12    2.81    3.70
  -7   5  12    2.11    5.85
  -7   5  12    0.43    3.35
   7  -5 -12    1.48    2.36
   7  -5 -12    1.52    3.27
   7   5 -11    9.53    2.72
   7   5 -11    8.97    4.73
  -7   5  11    2.58    3.71
  -7   5  11    2.77    5.99
   7  -5 -11    3.05    4.47
   7  -5 -11    3.76    4.19
   7   5 -10    1.96    4.06
   7   5 -10    2.44    3.60
  -7   5  10    1.47    3.67
  -7   5  10   -0.23    2.34
   7  -5 -10    1.08    3.35
   7  -5 -10    1.77    3.25
   7   5  -9    3.98    4.03
   7   5  -9    5.55    3.94
  -7   5   9    1.76    2.90
  -7   5   9    4.91    4.41
   7  -5  -9    2.63    3.72
   7  -5  -9    6.53    3.66
   7   5  -8    3.06    4.30
   7   5  -8    5.70    3.98
  -7   5   8    4.07    3.93
  -7   5   8    1.90    2.72
   7  -5  -8    5.07    1.82
   7  -5  -8    1.98    3.46
   7   5  -7    0.76    2.84
   7   5  -7    1.29    3.13
  -7   5   7    0.68    2.17
  -7   5   7    0.44    2.92
   7  -5  -7    0.14    1.33
   7  -5  -7    0.84    2.47
   7   5  -6   18.13    4.87
   7   5  -6   18.13    5.29
  -7   5   6   29.86    3.71
  -7   5   6    4.13    3.26
   7  -5  -6    6.29    3.28
   7  -5  -6   21.02    3.85
   7   5  -5    5.63    3.72
   7   5  -5    3.63    3.92
  -7   5   5    1.82    2.11
   7  -5  -5    1.56    2.04
   7   5  -4    4.93    3.68
   7   5  -4    4.01    2.53
  -7   5   4    1.49    1.93
   7  -5  -4    0.99    1.85
   7   5  -3   13.62    5.30
   7   5  -3   10.69    3.02
  -7   5   3    2.63    1.87
   7   5  -2    2.54    3.60
   7   5  -2    2.55    4.23
  -7   5   2    1.19    1.33
  -7   5   2    0.04    1.58
   7   5  -1    1.93    3.40
   7   5  -1    0.28    3.75
  -7   5   1    0.57    1.10
  -7   5   1    0.28    1.49
   7   5   0    0.05    3.07
   7   5   0    0.99    3.70
  -7   5   0   -0.08    2.16
  -7   5   0    0.87    2.51
   7   5   1    8.35    3.40
   7   5   1    6.20    4.32
  -7   5  -1   13.58    2.66
  -7   5  -1   10.20    4.21
   7   5   2   10.63    6.35
   7   5   2    4.64    4.84
  -7   5  -2    9.71    2.82
  -7   5  -2    5.96    4.50
   7   5   3   15.22    6.97
   7   5   3    6.95    5.31
  -7   5  -3   14.26    4.61
  -7   5  -3   12.61    3.24
   7   5   4    2.65    4.68
   7   5   4    0.58    3.65
  -7   5  -4    1.52    2.06
  -7   5  -4    2.95    2.83
   7   5   5    3.66    5.41
   7   5   5    2.82    4.22
  -7   5  -5    1.23    4.07
  -7   5  -5    4.84    3.54
   7   5   6    6.63    7.44
   7   5   6    4.93    6.57
  -7   5  -6    7.12    4.72
  -7   5  -6    8.38    4.88
   7   5   7    9.30    4.60
   7   5   7   10.12    7.06
  -7   5  -7    4.47    5.08
  -7   5  -7   13.42    6.23
   7   6  -6    0.36    2.00
   7   6  -6    1.11    4.11
  -7   6   6    1.08    3.13
  -7   6   6   -2.44    2.26
   7  -6  -6    1.02    2.18
   7  -6  -6    0.97    2.37
   7   6  -5    0.80    3.55
   7   6  -5    1.63    4.29
  -7   6   5   -0.44    1.83
   7  -6  -5    1.07    2.10
   7   6  -4    1.14    3.91
   7   6  -4    2.12    4.39
  -7   6   4    2.10    1.99
   7   6  -3   -0.02    3.13
   7   6  -3   -0.66    3.62
   7   6  -2    0.59    3.72
   7   6  -2    0.76    4.54
   7   6  -1   -1.17    2.18
   7   6  -1   -1.56    4.66
  -7   6   1    1.86    3.93
   7   6   0    0.67    3.71
  -7   6   0    1.49    3.41
   7   6   1    3.26    4.82
   7   6   1    5.42    7.35
  -7   6  -1    6.05    5.09
   8   0 -18    6.63    7.76
   8   0 -18   10.85    3.38
  -8   0  18    6.46    4.76
  -8   0  18    6.70   10.70
   8   0 -17   43.23    9.87
   8   0 -17   54.82    7.45
  -8   0  17   52.53    7.09
  -8   0  17   65.07   14.21
   8   0 -16    6.30    6.03
   8   0 -16    8.01    4.70
  -8   0  16    9.11    2.74
  -8   0  16    2.78    4.72
   8   0 -15   12.99    6.30
   8   0 -15   18.33    5.11
  -8   0  15   18.73    3.04
  -8   0  15   16.45    5.10
   8   0 -14   75.24    8.57
   8   0 -14   86.73    7.30
  -8   0  14   89.93    7.37
  -8   0  14  108.65   11.03
   8   0 -13   43.26    6.81
   8   0 -13   51.18    6.07
  -8   0  13   61.81    8.66
  -8   0  13   54.22    6.14
   8   0 -12   10.84    4.62
   8   0 -12   15.11    4.17
  -8   0  12   16.47    4.34
  -8   0  12   17.10    5.94
   8   0 -11  310.93   14.00
   8   0 -11  327.71   13.65
  -8   0  11  321.71   11.19
  -8   0  11  418.44   18.08
   8   0 -10   11.31    4.07
   8   0 -10   13.36    4.14
  -8   0  10   15.21    4.78
  -8   0  10   14.63    4.01
   8   0  -9  359.74   14.00
   8   0  -9  329.05   10.80
  -8   0   9  353.34   13.49
  -8   0   9  384.88   15.11
   8   0  -8    2.84    2.62
   8   0  -8    3.54    2.98
  -8   0   8    4.83    2.98
  -8   0   8    3.80    1.71
   8   0  -7  194.13    8.47
   8   0  -7  183.17    8.03
  -8   0   7  192.74    8.26
  -8   0   7  195.81    8.57
   8   0  -6   33.22    3.69
   8   0  -6   32.70    3.62
  -8   0   6   35.73    3.98
  -8   0   6   34.32    3.69
   8   0  -5   22.03    3.14
   8   0  -5   22.52    3.02
  -8   0   5   23.43    3.03
  -8   0   5   23.77    3.34
   8   0  -4  195.27    7.43
   8   0  -4  187.57    7.00
  -8   0   4  203.03    7.86
  -8   0   4  195.57    6.02
   8   0  -3    5.91    2.65
   8   0  -3    7.17    2.20
  -8   0   3    7.20    1.89
  -8   0   3    6.31    1.39
   8   0  -2   60.30    3.19
   8   0  -2   65.11    2.84
  -8   0   2   61.59    3.94
  -8   0   2   62.37    3.22
   8   0  -1    0.63    1.41
   8   0  -1    0.46    0.98
  -8   0   1    0.71    1.57
  -8   0   1    0.46    1.09
   8   0   0  159.72    5.20
   8   0   0  156.15    5.04
  -8   0   0  153.80    6.62
  -8   0   0  156.45    6.67
   8   0   1    4.72    1.22
   8   0   1    6.15    1.23
  -8   0  -1    5.62    2.37
  -8   0  -1    5.06    2.36
   8   0   2   86.47    3.34
   8   0   2   89.51    4.00
  -8   0  -2   82.61    5.20
  -8   0  -2   85.36    5.51
   8   0   3    0.40    1.10
   8   0   3    0.59    1.17
  -8   0  -3   -0.29    1.55
  -8   0  -3    0.65    1.81
   8   0   4    0.83    1.19
   8   0   4    0.02    1.10
  -8   0  -4    1.16    2.50
  -8   0  -4    0.20    2.00
   8   0   5    0.03    0.87
   8   0   5    0.03    0.60
  -8   0  -5   -0.11    1.22
  -8   0  -5   -0.95    1.63
   8   0   6   -0.16    0.53
   8   0   6    1.74    1.08
  -8   0  -6    1.30    2.19
  -8   0  -6   -0.21    1.07
   8   0   7    0.04    0.92
   8   0   7    0.03    1.07
  -8   0  -7    0.07    2.92
  -8   0  -7    0.23    0.78
   8   0   8    2.92    1.16
   8   0   8    2.56    3.36
  -8   0  -8    5.62    4.25
  -8   0  -8    0.81    1.53
   8   0   9    1.36    1.17
   8   0   9    5.19    3.48
  -8   0  -9   11.84    5.68
  -8   0  -9    0.97    1.22
   8   0  10    9.31    2.85
   8   0  10   24.30    5.17
  -8   0 -10   23.83    4.92
  -8   0 -10    2.72    2.25
   8   0  11    6.52    4.72
  -8   0 -11   17.90    9.82
   8   0  12    2.84    4.34
  -8   0 -12    2.28    7.70
   8   0  13    1.50    4.22
  -8   0 -13    0.12    6.12
   8   1 -18   55.49    7.35
   8   1 -18   26.44    9.31
  -8   1  18   52.36    8.70
  -8   1  18   69.07   15.26
   8  -1 -18   48.76    5.52
  -8  -1  18   32.15   11.70
   8  -1 -18   32.74   10.45
  -8  -1  18   51.08    6.65
   8   1 -17   21.67    5.60
   8   1 -17    3.60    6.81
  -8   1  17   10.31   10.96
  -8   1  17   11.40    5.92
   8  -1 -17    9.90    7.55
  -8  -1  17    6.19    8.14
   8  -1 -17   18.23    5.92
  -8  -1  17   19.85    5.34
   8   1 -16    2.26    3.22
  -8   1  16    1.86    2.37
   8   1 -16   -0.23    4.04
  -8   1  16    0.36    6.89
   8  -1 -16    1.71    3.98
  -8  -1  16   -0.61    5.10
   8  -1 -16    0.09    2.18
  -8  -1  16    1.16    3.54
   8   1 -15   31.72    3.32
   8   1 -15   20.11    6.28
  -8   1  15   35.55    9.92
  -8   1  15   34.72    6.27
   8  -1 -15   22.67    6.59
  -8  -1  15   23.02    8.63
   8  -1 -15   31.40    5.92
  -8  -1  15   35.68    5.78
   8   1 -14    2.37    3.26
  -8   1  14    1.55    3.64
   8   1 -14    0.63    3.51
  -8   1  14    1.74    5.39
   8  -1 -14    1.89    2.01
  -8  -1  14    0.88    4.47
   8  -1 -14    0.09    2.26
  -8  -1  14    3.33    3.46
   8   1 -13   16.74    4.36
   8   1 -13    9.67    4.82
  -8   1  13   24.01    7.14
  -8   1  13   13.55    4.67
   8  -1 -13   15.16    5.12
  -8  -1  13    7.44    5.56
   8  -1 -13   16.56    4.59
  -8  -1  13   18.43    4.65
  -8   1  12   51.41    7.98
   8   1 -12   34.94    5.10
   8   1 -12   13.41    5.10
  -8   1  12   32.08    5.32
  -8  -1  12   38.63    5.24
  -8  -1  12   27.81    6.14
   8  -1 -12   34.51    3.32
   8  -1 -12   29.55    6.17
   8   1 -11    1.41    2.93
   8   1 -11    1.87    3.57
  -8   1  11    1.54    3.15
  -8   1  11    4.20    4.22
   8  -1 -11    3.08    2.21
  -8  -1  11    2.02    3.27
   8  -1 -11    4.06    3.22
  -8  -1  11    2.33    3.21
   8   1 -10   43.13    5.19
  -8   1  10   51.89    6.34
   8   1 -10   36.46    4.67
  -8   1  10   43.66    5.15
   8  -1 -10   39.26    5.62
  -8  -1  10   43.28    5.34
   8  -1 -10   38.28    5.04
  -8  -1  10   39.65    5.16
   8   1  -9    4.15    2.69
   8   1  -9    5.62    3.43
  -8   1   9    5.74    3.25
  -8   1   9    7.08    2.41
   8  -1  -9    4.12    3.66
  -8  -1   9    6.35    3.43
   8  -1  -9    6.24    3.22
  -8  -1   9    7.28    3.19
   8   1  -8  242.06   10.54
  -8   1   8  246.30   10.18
   8   1  -8  243.21    9.63
  -8   1   8  259.40   11.56
   8  -1  -8  251.68   11.16
  -8  -1   8  234.76   10.12
   8  -1  -8  228.69    9.70
   8   1  -7   27.77    3.34
   8   1  -7   33.08    4.27
  -8   1   7   32.13    2.53
  -8   1   7   36.29    5.10
   8  -1  -7   30.65    3.88
  -8  -1   7   32.23    3.50
   8  -1  -7   34.58    4.49
  -8  -1   7   34.07    2.77
  -8   1   6   28.06    4.57
   8   1  -6   27.36    4.01
   8   1  -6   25.58    2.76
  -8   1   6   26.19    3.29
   8  -1  -6   23.03    3.13
  -8  -1   6   26.96    2.85
   8  -1  -6   23.61    2.54
  -8  -1   6   26.02    2.44
   8   1  -5  126.09    6.45
   8   1  -5  127.48    5.02
  -8   1   5  130.90    5.67
  -8   1   5  138.36    7.45
  -8  -1   5  124.21    5.06
   8  -1  -5  115.56    5.24
   8  -1  -5  131.12    6.76
  -8  -1   5  129.92    6.47
   8   1  -4  115.05    4.49
   8   1  -4  111.73    4.37
  -8   1   4  114.99    4.77
  -8   1   4  114.32    4.69
  -8  -1   4  109.59    5.80
   8  -1  -4  112.56    4.58
   8  -1  -4   99.20    4.42
  -8  -1   4  112.26    5.54
   8   1  -3  229.36    8.62
   8   1  -3  229.74    7.97
  -8   1   3  236.18    7.26
  -8   1   3  232.35    9.58
   8  -1  -3  200.91    6.56
  -8  -1   3  223.65    8.69
   8  -1  -3  225.91    9.13
  -8  -1   3  227.98    7.39
  -8   1   2  715.50   23.12
   8   1  -2  663.52   20.89
   8   1  -2  770.96   21.93
  -8   1   2  769.91   21.42
   8  -1  -2  680.28   19.46
  -8  -1   2  710.13   20.71
   8  -1  -2  728.65   23.00
  -8  -1   2  719.17   21.49
   8   1  -1   18.63    2.79
   8   1  -1   19.77    2.68
  -8   1   1   17.79    3.57
  -8   1   1   19.71    1.67
  -8  -1   1   18.98    2.03
   8  -1  -1   19.01    3.63
   8  -1  -1   21.52    1.67
  -8  -1   1   20.37    2.08
   8   1   0   62.24    3.85
   8   1   0   63.48    3.87
  -8   1   0   64.78    5.12
  -8   1   0   65.58    3.46
  -8  -1   0   60.37    3.35
   8  -1   0   66.37    2.14
  -8  -1   0   63.67    4.26
   8   1   1   22.10    2.65
   8   1   1   23.43    2.72
  -8   1  -1   21.58    3.77
  -8   1  -1   22.43    2.26
  -8  -1  -1   22.44    2.64
  -8  -1  -1   18.50    2.39
   8   1   2   56.01    3.72
   8   1   2   53.00    3.66
  -8   1  -2   55.27    5.01
  -8   1  -2   55.77    5.16
  -8  -1  -2   51.65    3.95
  -8  -1  -2   49.68    3.46
   8   1   3   48.53    3.70
   8   1   3   40.85    3.27
  -8   1  -3   44.63    4.91
  -8   1  -3   48.29    5.33
   8   1   4   11.44    2.50
   8   1   4   11.28    2.51
  -8   1  -4   11.49    2.25
  -8   1  -4   14.41    4.28
  -8  -1  -4    8.16    3.19
  -8  -1  -4    6.61    2.54
   8   1   5    7.37    1.98
   8   1   5   -0.13    1.05
  -8   1  -5    7.72    4.15
  -8   1  -5    5.85    3.30
  -8  -1  -5    3.90    3.07
   8   1   6   71.06    4.56
   8   1   6   41.92    5.06
  -8   1  -6   56.18    5.84
  -8  -1  -6   48.00    3.53
  -8  -1  -6   24.30    6.47
   8   1   7   27.33    3.23
   8   1   7   18.14    4.21
  -8   1  -7   33.21    5.47
  -8   1  -7   42.71    6.72
  -8  -1  -7   20.14    6.03
   8   1   8    1.08    1.28
   8   1   8    0.42    1.96
  -8   1  -8    1.01    1.70
  -8   1  -8    2.50    4.26
   8  -1   8    0.15    0.44
  -8  -1  -8    0.52    1.49
   8  -1   8    0.01    0.42
  -8  -1  -8   -0.12    3.50
  -8  -1  -8    0.21    3.42
   8   1   9    1.01    1.75
   8   1   9    3.06    2.87
  -8   1  -9    2.74    5.16
  -8   1  -9    1.95    1.99
  -8  -1  -9    0.48    1.69
  -8  -1  -9    2.81    4.34
   8   1  10   -0.88    3.11
   8   1  10    1.92    1.74
  -8   1 -10    6.44    7.04
  -8   1 -10    0.45    2.07
  -8  -1 -10    1.11    1.81
  -8  -1 -10    3.72    3.12
   8   1  11    0.84    1.72
   8   1  11    4.75    3.47
  -8   1 -11   10.80    7.85
  -8   1 -11    0.45    2.18
  -8  -1 -11    0.61    1.82
  -8  -1 -11    5.82    5.35
   8   1  12   14.38    4.90
   8   1  12    5.16    2.57
  -8   1 -12   28.09   12.24
  -8  -1 -12    8.95    9.30
   8   2 -17    2.50    2.09
   8   2 -17    1.15    4.64
  -8   2  17   -0.36    8.84
  -8   2  17    4.06    4.45
   8  -2 -17    1.51    5.63
  -8  -2  17    0.12    6.23
   8  -2 -17   -0.36    5.33
  -8  -2  17    2.15    3.80
   8   2 -16    1.94    5.06
  -8   2  16    7.66    4.78
   8   2 -16   11.10    4.64
  -8   2  16    3.07    9.36
   8  -2 -16    7.65    5.75
   8  -2 -16    7.98    3.92
  -8  -2  16    2.46    4.83
  -8  -2  16    9.16    4.29
   8   2 -15   21.92    4.71
   8   2 -15    3.38    5.17
  -8   2  15   13.66    9.57
  -8   2  15   20.67    3.46
   8  -2 -15   17.79    6.72
  -8  -2  15    4.78    5.12
   8  -2 -15   18.64    3.85
  -8  -2  15   21.39    3.11
   8   2 -14    2.03    3.95
  -8   2  14    9.49    4.54
   8   2 -14    9.13    4.75
  -8   2  14   10.52    8.07
   8  -2 -14    7.07    4.73
   8  -2 -14    8.72    5.25
  -8  -2  14    3.65    4.62
  -8  -2  14   10.41    2.61
   8   2 -13   33.58    4.81
   8   2 -13   14.22    4.65
  -8   2  13   27.07    5.24
  -8   2  13   41.91    9.25
  -8  -2  13   33.14    5.16
   8  -2 -13   23.62    5.94
   8  -2 -13   29.40    5.56
   8   2 -12   38.18    5.27
   8   2 -12   18.96    4.46
  -8   2  12   32.49    5.19
  -8   2  12   46.84    8.21
  -8  -2  12   41.35    5.44
   8  -2 -12   36.02    6.05
   8  -2 -12   39.21    5.42
   8   2 -11   22.30    4.58
   8   2 -11   11.59    3.51
  -8   2  11   18.64    2.63
  -8   2  11   25.66    6.28
   8  -2 -11   24.44    5.51
  -8  -2  11   10.05    4.10
   8  -2 -11   21.66    4.41
  -8  -2  11   17.95    4.66
   8   2 -10   25.66    4.68
   8   2 -10   11.76    3.17
  -8   2  10   24.26    5.41
  -8   2  10   20.23    4.06
   8  -2 -10   24.47    5.20
  -8  -2  10   12.59    3.73
   8  -2 -10   22.36    4.22
  -8  -2  10   23.43    4.57
   8   2  -9   17.49    4.55
   8   2  -9   10.01    2.67
  -8   2   9   19.38    3.78
  -8   2   9   21.45    5.05
   8  -2  -9   16.74    3.76
  -8  -2   9   10.79    4.11
   8  -2  -9   19.01    4.48
  -8  -2   9   20.62    4.28
   8   2  -8   50.46    5.72
  -8   2   8   53.93    6.02
   8   2  -8   36.11    3.37
  -8   2   8   44.82    4.53
   8  -2  -8   49.72    3.69
   8  -2  -8   42.22    4.47
  -8  -2   8   49.06    5.50
  -8  -2   8   46.88    3.86
   8   2  -7  148.95    5.72
   8   2  -7  182.37    8.92
  -8   2   7  169.26    7.65
  -8   2   7  205.03   10.58
   8  -2  -7  161.45    7.51
  -8  -2   7  176.85    9.07
   8  -2  -7  182.11    7.09
  -8  -2   7  170.45    6.62
   8   2  -6  201.55    7.31
   8   2  -6  168.93    6.39
  -8   2   6  228.48    8.48
  -8   2   6  190.34    7.76
   8  -2  -6  201.38    9.45
  -8  -2   6  195.80    9.19
   8  -2  -6  182.25    7.54
  -8  -2   6  195.98    6.62
   8   2  -5   34.28    4.47
   8   2  -5   26.17    2.20
  -8   2   5   31.47    5.33
  -8   2   5   29.85    3.07
   8  -2  -5   31.86    4.70
  -8  -2   5   32.26    4.63
   8  -2  -5   29.38    3.73
  -8  -2   5   34.13    2.63
   8   2  -4  169.13    8.14
   8   2  -4  154.71    4.75
  -8   2   4  176.00    6.84
  -8   2   4  164.68    6.19
  -8  -2   4  177.88    8.91
   8  -2  -4  157.59    5.99
   8  -2  -4  161.39    6.10
   8   2  -3  167.82    8.04
  -8   2   3  168.14    5.59
  -8   2   3  178.08    8.93
  -8  -2   3  163.09    4.65
   8  -2  -3  158.59    5.51
   8  -2  -3  174.29    8.53
   8   2  -2  220.36    9.23
  -8   2   2  228.93    6.49
   8   2  -2  225.12    7.83
  -8   2   2  232.83    8.33
   8  -2  -2  236.29    7.34
  -8  -2   2  229.39    6.29
   8  -2  -2  251.28   10.39
   8   2  -1   16.65    3.42
   8   2  -1   17.54    3.46
  -8   2   1   19.18    4.13
  -8   2   1   15.27    1.19
  -8  -2   1   16.54    1.69
   8  -2  -1   18.99    3.96
   8   2   0    7.57    2.87
   8   2   0    5.97    2.86
  -8   2   0    9.74    3.48
  -8  -2   0    5.51    1.14
  -8  -2   0    5.91    1.29
   8   2   1   33.17    2.61
   8   2   1   26.96    3.76
  -8   2  -1   30.77    2.96
  -8   2  -1   32.44    4.58
  -8  -2  -1   22.30    1.73
  -8  -2  -1   25.90    2.66
   8   2   2   62.56    5.05
   8   2   2   57.52    4.76
  -8   2  -2   54.43    3.64
  -8   2  -2   61.88    5.97
   8   2   3   14.82    3.46
   8   2   3   14.50    3.06
  -8   2  -3   17.39    2.65
  -8   2  -3   16.70    2.52
  -8  -2  -3    7.71    1.70
  -8  -2  -3    6.23    2.29
   8   2   4    6.48    1.87
   8   2   4    8.81    3.11
  -8   2  -4    4.85    3.55
  -8   2  -4    4.91    3.17
  -8  -2  -4    1.62    1.47
  -8  -2  -4    4.07    2.81
   8   2   5   15.40    3.00
   8   2   5    1.00    1.72
  -8   2  -5   17.21    4.45
  -8   2  -5   25.64    5.80
  -8  -2  -5   13.55    3.33
   8   2   6   13.57    3.46
   8   2   6    7.71    2.54
  -8   2  -6   20.21    6.02
  -8   2  -6   12.44    2.70
  -8  -2  -6    7.41    2.87
  -8  -2  -6    8.38    3.47
   8   2   7    6.71    3.03
   8   2   7    5.01    2.43
  -8   2  -7    2.48    3.62
  -8   2  -7   12.44    6.00
  -8  -2  -7    3.78    2.64
  -8  -2  -7    2.65    4.32
   8   2   8   14.09    3.46
   8   2   8    8.74    3.18
  -8   2  -8   16.79    4.66
  -8   2  -8   23.74    6.65
  -8  -2  -8    8.67    3.32
  -8  -2  -8    8.54    4.86
   8   2   9    0.52    2.15
   8   2   9    1.08    1.93
  -8   2  -9    6.74    5.77
  -8   2  -9    0.36    3.44
  -8  -2  -9    0.79    2.19
  -8  -2  -9    0.58    3.84
   8   2  10    2.00    2.45
   8   2  10    1.66    2.30
  -8   2 -10    7.08    6.96
  -8   2 -10    3.70    3.77
  -8  -2 -10    1.56    4.53
  -8  -2 -10   -0.04    2.34
   8   2  11    1.04    2.12
   8   2  11    0.14    2.14
  -8   2 -11    1.67    3.87
  -8   2 -11    3.43    9.20
  -8  -2 -11    0.52    5.23
  -8  -2 -11    1.83    2.37
   8   2  12    2.95    1.57
   8   2  12    3.66    2.81
  -8   2 -12    7.21   10.47
  -8   2 -12    0.07    4.06
  -8  -2 -12    2.02    5.00
  -8  -2 -12    1.88    2.42
   8   3 -16    8.53    4.06
   8   3 -16    2.13    4.50
  -8   3  16    7.57    5.85
  -8   3  16    4.87    2.77
  -8  -3  16    2.19    4.38
   8  -3 -16    5.41    6.70
   8  -3 -16    7.80    5.81
  -8  -3  16    8.15    3.93
   8   3 -15    2.88    4.18
   8   3 -15   -0.11    3.19
  -8   3  15    1.45    7.36
  -8   3  15    2.34    3.22
   8  -3 -15    1.27    4.99
  -8  -3  15    1.59    3.19
   8  -3 -15    2.53    4.44
  -8  -3  15   -1.71    2.94
   8   3 -14    3.02    1.92
   8   3 -14   -1.76    2.93
  -8   3  14    2.41    3.38
  -8   3  14    2.86    7.33
   8  -3 -14    1.97    4.79
  -8  -3  14    4.35    3.59
   8  -3 -14    2.52    5.09
  -8  -3  14    0.21    2.99
   8   3 -13   21.59    3.02
   8   3 -13    4.79    4.93
  -8   3  13   14.95    4.57
  -8   3  13   27.44    8.31
  -8  -3  13   23.54    3.10
   8  -3 -13   19.90    6.57
   8  -3 -13   16.60    5.40
  -8  -3  13    6.00    4.14
   8   3 -12    0.73    1.64
   8   3 -12    0.49    1.78
  -8   3  12   -0.75    1.83
  -8   3  12    0.45    3.14
  -8  -3  12    0.89    2.06
   8  -3 -12    0.24    3.27
   8  -3 -12   -0.29    1.77
  -8  -3  12   -0.02    1.51
   8   3 -11   26.97    3.30
  -8   3  11   24.82    5.36
  -8   3  11   31.85    6.70
  -8  -3  11   24.12    4.73
   8  -3 -11   26.77    5.95
   8  -3 -11   21.42    5.67
   8   3 -10   36.10    3.70
  -8   3  10   28.60    3.63
  -8   3  10   41.14    4.15
  -8  -3  10   31.94    4.99
   8  -3 -10   30.98    5.71
   8  -3 -10   31.98    5.93
   8   3  -9   34.39    5.38
  -8   3   9   23.34    4.76
  -8   3   9   34.74    5.76
  -8  -3   9   28.81    5.19
   8  -3  -9   24.93    4.99
   8  -3  -9   24.96    3.29
   8   3  -8   18.77    4.43
  -8   3   8   11.78    3.78
  -8   3   8   20.16    4.75
  -8  -3   8   18.27    4.56
   8  -3  -8   16.81    4.39
   8  -3  -8   15.25    3.70
   8   3  -7   33.03    5.10
  -8   3   7   23.66    4.04
  -8   3   7   38.58    5.97
  -8  -3   7   32.71    4.82
   8  -3  -7   31.00    4.94
   8  -3  -7   25.39    3.83
   8   3  -6  116.59    7.65
  -8   3   6  130.70    6.32
  -8   3   6  102.64    6.38
  -8  -3   6  122.65    6.17
   8  -3  -6  111.70    7.54
   8  -3  -6  110.58    6.32
   8   3  -5   71.90    6.54
   8   3  -5   71.70    4.20
  -8   3   5   75.17    5.07
  -8   3   5  188.42    9.61
   8  -3  -5   69.23    4.89
   8  -3  -5   96.23    6.48
   8   3  -4  347.60   12.00
  -8   3   4  397.73   15.70
  -8   3   4  334.27   12.35
   8   3  -4  350.50   14.33
   8  -3  -4  339.80   11.54
   8  -3  -4  370.25   12.38
   8   3  -3  131.57    8.08
   8   3  -3  123.31    5.62
  -8   3   3  146.22    6.42
  -8   3   3  102.29    4.57
   8  -3  -3  110.00    5.27
   8  -3  -3  131.67    7.56
   8   3  -2    3.93    3.06
   8   3  -2    3.02    3.17
  -8   3   2    2.49    0.97
   8  -3  -2    2.95    1.04
   8   3  -1   26.20    4.63
   8   3  -1   28.18    4.64
  -8   3   1   11.78    1.33
   8  -3  -1   30.87    3.03
   8   3   0   19.58    4.01
   8   3   0   19.53    4.41
  -8   3   0   20.68    4.56
  -8   3   0   24.66    4.52
   8   3   1    4.53    3.36
   8   3   1    5.24    3.28
  -8   3  -1    5.01    3.57
  -8   3  -1    5.36    3.38
   8   3   2   16.45    4.30
   8   3   2   14.20    3.98
  -8   3  -2   16.11    4.50
  -8   3  -2   17.73    4.47
   8   3   3    5.17    3.22
   8   3   3    5.98    3.66
  -8   3  -3   12.97    2.60
  -8   3  -3    6.70    3.56
  -8  -3  -3    3.80    1.45
   8   3   4   32.00    5.61
   8   3   4   36.82    5.89
  -8   3  -4   31.22    5.88
  -8   3  -4   26.15    4.94
   8   3   5    6.09    2.59
   8   3   5    9.76    3.93
  -8   3  -5    6.59    2.60
  -8   3  -5   11.52    5.29
   8   3   6    9.30    2.48
   8   3   6    1.25    1.49
   8   3   6    0.06    2.10
  -8   3  -6    4.66    3.84
  -8   3  -6   11.19    5.12
  -8  -3  -6    1.23    1.98
   8   3   7    2.90    1.73
   8   3   7   -0.39    3.61
  -8   3  -7   13.45    6.79
  -8   3  -7    9.72    2.54
  -8  -3  -7   -0.09    3.11
  -8  -3  -7    3.26    2.52
   8   3   8    1.74    1.87
   8   3   8    1.68    3.39
  -8   3  -8    8.98    6.91
  -8   3  -8    4.53    3.63
  -8  -3  -8    0.86    2.22
  -8  -3  -8   -0.46    3.00
   8   3   9    4.69    2.48
   8   3   9    2.70    3.86
  -8   3  -9   10.11    4.11
  -8   3  -9   12.07    6.75
  -8  -3  -9   -0.62    3.51
  -8  -3  -9    1.91    2.91
   8   3  10    1.54    3.28
   8   3  10    2.41    1.95
  -8   3 -10    4.39    3.55
  -8   3 -10    8.63    7.60
  -8  -3 -10    1.64    2.76
  -8  -3 -10   -0.25    1.87
   8   3  11    0.10    1.59
   8   3  11    0.71    2.43
  -8   3 -11    1.72    2.09
  -8   3 -11   -0.77    8.06
  -8  -3 -11   -0.31    2.92
  -8  -3 -11    1.35    2.94
   8   4 -14    6.73    2.49
  -8   4  14    3.26    5.23
  -8   4  14    5.88    9.47
  -8  -4  14    5.70    4.35
   8  -4 -14    2.94    3.89
   8  -4 -14    4.49    3.19
   8   4 -13    1.42    2.05
  -8   4  13    0.10    2.34
  -8   4  13    0.50    5.99
  -8  -4  13    2.53    3.09
   8  -4 -13    0.33    2.69
   8  -4 -13    0.26    3.88
   8   4 -12   20.52    3.17
  -8   4  12    6.31    5.48
  -8   4  12   13.20    7.79
  -8  -4  12   14.86    2.87
   8  -4 -12   10.39    3.13
   8  -4 -12    5.41    3.78
   8   4 -11    1.19    2.04
  -8   4  11    0.74    2.66
  -8   4  11    1.14    4.28
  -8  -4  11    0.93    3.02
   8  -4 -11   -0.01    3.21
   8  -4 -11    0.59    3.60
   8   4 -10    4.94    2.57
  -8   4  10    1.49    1.70
  -8   4  10    5.31    4.29
  -8  -4  10    3.92    4.39
   8  -4 -10    2.49    2.13
   8  -4 -10    0.68    3.91
   8   4  -9   17.38    2.93
  -8   4   9    6.79    3.51
  -8   4   9   18.79    3.25
  -8  -4   9   15.78    3.47
   8  -4  -9   15.62    4.70
   8  -4  -9   12.63    4.10
   8   4  -8   34.99    3.40
  -8   4   8   13.04    4.26
  -8   4   8   42.56    3.71
   8   4  -8   40.93    3.82
   8  -4  -8   37.13    5.49
   8  -4  -8   23.60    4.60
   8   4  -7   11.86    2.78
   8   4  -7   14.28    4.34
  -8   4   7    5.10    2.87
  -8   4   7   19.10    5.16
   8  -4  -7    7.76    3.18
   8  -4  -7   11.27    4.21
   8   4  -6   20.18    4.75
  -8   4   6   30.07    5.68
  -8   4   6    9.98    2.88
   8   4  -6   21.40    2.99
   8  -4  -6   18.83    4.02
   8  -4  -6   10.51    3.27
   8   4  -5    4.14    2.06
   8   4  -5    2.74    3.59
  -8   4   5    1.04    2.28
   8  -4  -5    2.33    1.95
   8   4  -4   39.09    3.74
   8   4  -4   39.88    3.61
  -8   4   4   51.59    5.91
  -8   4   4   15.60    3.51
   8   4  -3    5.16    2.21
   8   4  -3    4.64    2.19
  -8   4   3    5.29    2.18
  -8   4   3    1.95    1.45
   8  -4  -3    1.23    1.40
   8   4  -2    7.35    3.41
   8   4  -2    5.65    2.29
  -8   4   2    1.35    1.09
  -8   4   2    5.81    2.31
   8  -4  -2    1.63    1.13
   8   4  -1    1.72    3.57
   8   4  -1    5.01    3.88
  -8   4   1    0.62    1.00
  -8   4   1    1.21    0.91
  -8   4   1    1.82    2.99
   8   4   0    3.22    3.48
   8   4   0    5.16    3.93
  -8   4   0    2.54    4.12
  -8   4   0    8.68    2.44
   8   4   1    4.33    2.56
   8   4   1    2.79    3.44
  -8   4  -1    4.28    3.76
  -8   4  -1    5.45    3.38
   8   4   2    5.62    2.81
   8   4   2    8.18    2.52
  -8   4  -2    9.73    2.47
  -8   4  -2    8.52    4.27
   8   4   3   13.21    3.52
   8   4   3    6.02    4.21
  -8   4  -3    9.24    4.58
  -8   4  -3   10.94    4.89
   8   4   4    9.66    4.73
   8   4   4   22.65    4.10
  -8   4  -4   15.22    5.28
  -8   4  -4   20.65    5.69
   8   4   5   14.58    3.46
   8   4   5    8.40    5.86
  -8   4  -5   13.39    6.39
  -8   4  -5    9.02    5.03
   8   4   6   -0.06    2.50
   8   4   6    0.63    2.21
  -8   4  -6   -1.26    4.06
  -8   4  -6    0.25    2.48
   8   4   7    4.90    3.08
   8   4   7    3.58    3.17
  -8   4  -7    1.93    3.67
  -8   4  -7    6.77    7.20
   8   4   8    0.23    2.35
   8   4   8    0.44    2.11
  -8   4  -8    1.67    4.09
  -8   4  -8    2.77    8.12
   8   4   9    1.00    1.68
   8   4   9   -1.60    2.02
  -8   4  -9    1.27    2.40
  -8   4  -9    0.52    6.04
   8   5 -11    1.45    4.11
   8   5 -11    3.65    2.38
  -8   5  11    2.25    5.95
  -8   5  11    1.63    3.00
   8  -5 -11    1.02    2.18
   8  -5 -11    1.13    3.69
   8   5 -10    2.41    4.45
   8   5 -10    3.19    3.81
  -8   5  10    2.04    4.33
  -8   5  10    0.06    2.74
   8  -5 -10    0.79    3.20
   8  -5 -10    2.07    3.51
   8   5  -9    3.22    3.59
   8   5  -9    1.12    3.57
  -8   5   9    0.88    4.05
  -8   5   9    1.07    2.63
   8  -5  -9    1.45    2.81
   8  -5  -9    1.25    3.12
   8   5  -8    1.24    3.83
   8   5  -8    0.88    3.50
  -8   5   8    1.54    3.54
  -8   5   8    0.51    2.36
   8  -5  -8    1.32    2.72
   8  -5  -8    2.05    3.15
   8   5  -7    2.19    3.62
   8   5  -7    1.09    2.02
  -8   5   7    0.08    2.34
  -8   5   7   -0.09    1.56
   8  -5  -7   -0.12    2.27
   8  -5  -7    2.31    3.00
   8   5  -6    9.35    4.40
   8   5  -6    9.94    4.79
  -8   5   6   20.66    5.32
  -8   5   6    2.23    2.34
   8  -5  -6    1.95    2.65
   8  -5  -6   12.06    3.60
   8   5  -5    1.08    3.40
  -8   5   5    0.57    1.50
   8   5  -5    0.72    1.95
   8  -5  -5    1.37    2.46
   8  -5  -5    0.32    1.55
   8   5  -4    0.92    2.07
   8   5  -4    2.18    2.27
  -8   5   4    0.30    1.25
   8  -5  -4    0.42    1.49
   8  -5  -4    1.40    1.66
   8   5  -3    1.89    3.95
   8   5  -3    5.50    4.35
  -8   5   3    0.60    1.20
   8  -5  -3    4.81    1.86
   8  -5  -3    0.55    1.33
   8   5  -2    1.60    3.47
   8   5  -2    1.52    4.06
  -8   5   2    0.06    1.36
   8   5  -1    7.00    4.39
   8   5  -1    6.91    5.19
  -8   5   1   13.03    2.90
   8   5   0   23.83    3.94
   8   5   0   32.91    7.36
  -8   5   0   29.77    3.22
  -8   5   0   35.54    5.62
   8   5   1    2.33    2.73
   8   5   1    0.84    3.54
  -8   5  -1   -0.07    2.76
  -8   5  -1   -0.44    2.76
   8   5   2    3.50    5.57
   8   5   2    1.43    3.66
  -8   5  -2   -0.08    3.22
  -8   5  -2    0.72    3.17
   8   5   3    9.29    6.83
   8   5   3    5.78    5.06
  -8   5  -3    9.43    4.53
  -8   5  -3    6.15    5.08
   8   5   4    5.02    5.52
   8   5   4    3.21    4.83
  -8   5  -4    6.24    4.36
  -8   5  -4    7.16    3.76
   8   5   5    0.33    4.51
   8   5   5    0.91    3.47
  -8   5  -5    2.03    3.68
  -8   5  -5    1.55    3.54
   8   5   6   11.31    8.82
   8   5   6   11.17    3.25
  -8   5  -6    9.84    3.41
   8   6  -3    5.49    4.60
   8   6  -3    1.68    5.35
   9   0 -18    1.87    4.97
   9   0 -18    0.15    3.88
  -9   0  18   -0.51    2.93
  -9   0  18    2.35    5.96
   9   0 -17    3.33    2.70
   9   0 -17    1.63    5.52
  -9   0  17    2.85    4.54
  -9   0  17    2.17    4.60
   9   0 -16    2.10    3.84
   9   0 -16    0.48    4.48
  -9   0  16    4.20    4.52
  -9   0  16    3.61    7.28
   9   0 -15    1.38    4.87
   9   0 -15   14.94    4.69
  -9   0  15   12.64    7.56
  -9   0  15   12.64    4.77
   9   0 -14    4.78    2.43
   9   0 -14    5.03    4.20
  -9   0  14    2.15    5.84
  -9   0  14    6.19    3.88
   9   0 -13   71.35    6.37
   9   0 -13   65.49    7.00
  -9   0  13   97.77    9.76
  -9   0  13   74.95    6.80
   9   0 -12    1.55    2.85
   9   0 -12    0.65    3.13
  -9   0  12    0.68    3.93
  -9   0  12    1.21    2.98
   9   0 -11   62.07    6.33
   9   0 -11   63.84    4.11
  -9   0  11   70.28    6.20
  -9   0  11   75.87    7.51
   9   0 -10   14.29    3.74
   9   0 -10    6.50    3.74
  -9   0  10   13.57    2.42
  -9   0  10   15.11    4.45
   9   0  -9    1.21    2.51
   9   0  -9    0.61    2.51
  -9   0   9    0.90    2.60
  -9   0   9    1.23    1.70
   9   0  -8    2.45    2.61
   9   0  -8    3.34    2.95
  -9   0   8    4.71    1.76
  -9   0   8    4.63    3.03
   9   0  -7    1.47    1.34
   9   0  -7    1.39    1.34
  -9   0   7    2.27    2.36
  -9   0   7    1.50    1.38
   9   0  -6  128.58    6.37
   9   0  -6  126.57    6.19
  -9   0   6  129.91    6.30
  -9   0   6  135.37    6.93
   9   0  -5  121.54    5.95
   9   0  -5  125.63    6.06
  -9   0   5  126.85    5.92
  -9   0   5  132.66    6.56
   9   0  -4  203.85    7.89
   9   0  -4  198.50    7.47
  -9   0   4  211.53    7.83
  -9   0   4  219.26    8.74
   9   0  -3  208.15    6.67
   9   0  -3  197.17    7.18
  -9   0   3  205.06    8.31
  -9   0   3  206.40    7.36
   9   0  -2  164.90    6.89
   9   0  -2  170.89    5.74
  -9   0   2  162.49    7.05
  -9   0   2  170.30    6.15
   9   0  -1   10.45    1.72
  -9   0   1   10.37    2.63
   9   0   0    0.14    0.74
   9   0   0   -0.36    0.99
  -9   0   0    0.27    1.51
  -9   0   0   -0.65    1.56
   9   0   1  152.43    5.13
   9   0   1  159.78    5.88
  -9   0  -1  139.11    5.34
  -9   0  -1  149.33    7.20
   9   0   2    0.11    0.83
   9   0   2   -0.11    0.65
  -9   0  -2   -0.37    1.73
  -9   0  -2   -0.21    1.12
   9   0   3   49.47    2.52
   9   0   3   50.24    3.15
  -9   0  -3   55.87    5.63
  -9   0  -3   49.17    4.68
   9   0   4   29.06    2.88
   9   0   4   56.09    3.16
  -9   0  -4   56.19    5.05
  -9   0  -4   78.46    6.83
   9   0   5    0.74    0.85
   9   0   5    0.52    1.07
  -9   0  -5    1.87    2.13
  -9   0  -5    2.07    2.46
   9   0   6   17.92    1.63
   9   0   6   12.22    1.73
  -9   0  -6   39.52    5.96
  -9   0  -6   29.85    4.60
   9   0   7    1.68    1.39
   9   0   7    2.25    1.37
  -9   0  -7    5.47    4.59
  -9   0  -7    3.59    1.95
   9   0   8   -0.07    0.69
   9   0   8   -0.04    0.87
  -9   0  -8   -0.18    1.12
  -9   0  -8    1.53    2.94
   9   0   9   -0.44    0.97
   9   0   9    0.01    0.63
  -9   0  -9    2.77    2.66
  -9   0  -9   -0.95    1.38
  -9   0 -10    0.79    3.04
  -9   0 -10   -0.48    1.52
  -9   0 -11   -0.36    3.97
  -9   0 -11    0.04    1.12
  -9   0 -12    0.21    4.97
  -9   0 -12    0.01    1.30
   9   1 -18   28.91    6.21
  -9   1  18    5.58   10.53
   9   1 -18    4.86    7.97
   9  -1 -18   11.70    7.28
  -9  -1  18    3.22    7.80
   9  -1 -18   24.91    7.16
   9   1 -17    1.80    5.78
  -9   1  17    6.55    5.46
   9   1 -17    6.48    4.52
  -9   1  17    4.79    9.58
   9  -1 -17    6.40    5.58
  -9  -1  17    2.61    6.91
   9  -1 -17    5.84    5.05
  -9  -1  17    6.09    4.40
   9   1 -16   39.47    5.83
  -9   1  16   47.36   11.99
  -9   1  16   39.91    7.34
   9  -1 -16   24.20    7.49
  -9  -1  16   16.76   10.24
   9  -1 -16   36.87    6.72
  -9  -1  16   37.66    6.16
  -9   1  15   25.63    5.86
   9   1 -15   21.19    5.01
   9   1 -15    4.50    5.62
  -9   1  15   32.57    5.81
   9  -1 -15   26.51    5.51
  -9  -1  15   26.74    5.38
  -9  -1  15   10.70    7.73
   9  -1 -15   21.91    6.60
   9   1 -14    1.04    3.88
   9   1 -14    7.29    4.04
  -9   1  14    6.80    4.14
  -9   1  14    5.41    4.29
   9  -1 -14    3.88    2.86
  -9  -1  14    4.43    5.24
   9  -1 -14    4.88    4.01
  -9  -1  14    6.61    4.00
   9   1 -13    1.75    3.43
   9   1 -13    3.85    2.11
  -9   1  13    2.71    3.60
  -9   1  13    3.15    3.33
   9  -1 -13    1.29    4.29
  -9  -1  13    2.34    4.18
   9  -1 -13    3.76    3.61
  -9  -1  13    2.10    2.05
  -9   1  12   69.12    5.70
   9   1 -12   43.25    5.49
   9   1 -12   60.08    6.76
  -9   1  12   55.48    6.16
  -9  -1  12   54.28    6.02
  -9  -1  12   43.95    6.70
   9  -1 -12   53.31    5.92
   9  -1 -12   49.51    6.51
   9   1 -11  218.90   10.31
  -9   1  11  325.00   15.39
   9   1 -11  257.73   11.32
  -9   1  11  274.91   12.22
   9  -1 -11  259.12   12.46
  -9  -1  11  263.15   10.20
   9  -1 -11  256.09   11.58
  -9  -1  11  269.72   12.04
   9   1 -10   90.60    4.91
   9   1 -10   91.74    6.69
  -9   1  10   99.91    6.81
  -9   1  10  108.39    8.34
   9  -1 -10  105.53    5.80
  -9  -1  10  100.40    4.95
   9  -1 -10   97.85    6.62
  -9  -1  10   98.56    7.06
  -9   1   9   94.32    7.35
   9   1  -9   83.18    6.43
   9   1  -9   80.71    5.41
  -9   1   9   90.10    6.31
   9  -1  -9   85.24    6.74
  -9  -1   9   81.95    6.34
  -9  -1   9   85.57    6.27
   9  -1  -9   77.70    5.90
  -9   1   8  216.46    8.17
   9   1  -8  216.76    8.76
   9   1  -8  212.41    9.83
  -9   1   8  215.11    9.30
  -9  -1   8  213.51    9.68
  -9  -1   8  224.41    9.56
   9  -1  -8  215.60   10.19
   9  -1  -8  194.19    8.78
   9   1  -7   34.06    4.50
  -9   1   7   42.02    5.37
   9   1  -7   31.96    3.31
  -9   1   7   35.66    3.94
   9  -1  -7   32.71    3.62
  -9  -1   7   38.71    3.66
   9  -1  -7   37.94    3.03
  -9  -1   7   40.30    2.99
   9   1  -6    6.64    2.06
  -9   1   6    9.15    2.32
   9   1  -6   10.01    3.31
  -9   1   6   10.95    2.49
   9  -1  -6    8.35    3.30
   9  -1  -6   10.59    2.39
  -9  -1   6    8.11    2.27
  -9  -1   6    8.87    1.91
   9   1  -5   20.63    2.37
  -9   1   5   20.03    2.64
   9   1  -5   22.00    3.52
  -9   1   5   24.68    4.18
   9  -1  -5   22.26    3.82
  -9  -1   5   20.79    3.56
   9  -1  -5   16.81    2.50
  -9  -1   5   23.00    2.61
  -9   1   4   18.25    2.29
   9   1  -4   17.95    3.24
   9   1  -4   18.81    2.88
  -9   1   4   20.22    3.85
  -9  -1   4   19.80    2.39
  -9  -1   4   19.32    3.16
   9  -1  -4   20.76    3.52
   9  -1  -4   18.37    2.25
   9   1  -3   36.06    2.39
   9   1  -3   37.16    2.59
  -9   1   3   37.85    2.39
  -9   1   3   36.89    4.51
   9  -1  -3   36.60    4.15
  -9  -1   3   32.95    2.38
   9  -1  -3   31.26    3.00
  -9  -1   3   35.06    2.77
   9   1  -2   19.96    3.04
  -9   1   2   20.60    1.64
  -9   1   2   21.98    3.94
  -9  -1   2   20.76    2.28
   9  -1  -2   21.62    3.73
   9  -1  -2   20.90    1.67
   9   1  -1  287.65   10.15
   9   1  -1  292.60   10.22
  -9   1   1  296.32    9.86
  -9   1   1  315.94    8.75
   9  -1  -1  283.86    7.53
  -9  -1   1  279.40    9.31
   9  -1  -1  321.94   10.34
  -9  -1   1  290.45   10.52
   9   1   0   33.28    3.16
   9   1   0   34.28    3.14
  -9   1   0   34.26    4.32
  -9   1   0   35.51    4.41
  -9  -1   0   28.00    2.81
   9  -1   0   32.45    1.75
  -9  -1   0   28.18    3.55
   9   1   1   16.30    2.54
   9   1   1   14.47    2.39
  -9   1  -1   14.66    3.42
  -9   1  -1   15.94    3.47
  -9  -1  -1   11.45    2.20
  -9  -1  -1   12.98    2.61
   9   1   2    5.10    1.93
   9   1   2    5.47    2.07
  -9   1  -2    4.29    3.09
  -9   1  -2    3.78    2.98
  -9  -1  -2    4.76    2.25
  -9  -1  -2    1.12    1.82
   9   1   3   38.54    3.18
   9   1   3   44.86    3.75
  -9   1  -3   47.93    3.83
  -9   1  -3   43.74    5.14
   9   1   4    3.43    1.82
   9   1   4    2.51    1.73
  -9   1  -4    3.82    2.96
  -9   1  -4    3.49    3.59
  -9  -1  -4    2.80    1.99
  -9  -1  -4    2.00    2.46
   9   1   5    1.81    1.57
   9   1   5    2.34    1.79
  -9   1  -5    2.48    1.69
  -9   1  -5    2.03    3.77
  -9  -1  -5    0.55    1.97
  -9  -1  -5    2.75    2.82
   9   1   6   20.24    2.95
   9   1   6   15.02    3.03
  -9   1  -6   37.16    7.45
  -9   1  -6   25.73    4.92
  -9  -1  -6   19.94    5.72
   9   1   7    0.50    1.14
   9   1   7    4.54    2.20
  -9   1  -7    3.50    2.20
  -9   1  -7    8.23    4.82
  -9  -1  -7    4.90    4.51
   9   1   8    0.77    1.49
  -9   1  -8    0.46    2.30
  -9   1  -8    1.64    3.75
  -9  -1  -8   -1.68    3.04
  -9  -1  -8   -0.19    1.04
   9   1   9    0.75    1.43
   9   1   9   -0.71    2.43
  -9   1  -9    1.41    3.04
  -9   1  -9    1.81    5.20
  -9  -1  -9    0.36    1.36
  -9  -1  -9    1.33    4.38
   9   1  10    2.02    1.91
   9   1  10    5.18    3.58
  -9   1 -10    6.81    4.02
  -9   1 -10    8.15    8.57
  -9  -1 -10    1.10    2.03
  -9  -1 -10    7.48    6.08
   9   1  11    1.74    1.66
   9   1  11    2.62    3.67
  -9   1 -11    5.23    3.98
  -9   1 -11   13.04    9.74
  -9  -1 -11    0.64    1.95
  -9  -1 -11    5.68    6.22
   9   1  12    1.07    3.50
  -9   1 -12    7.99   10.23
  -9   1 -12    3.08    4.32
  -9  -1 -12    2.84    7.40
   9   2 -17    5.49    3.68
   9   2 -17    1.09    2.90
  -9   2  17    2.31    9.84
  -9   2  17    2.64    4.67
   9  -2 -17   -0.89    5.04
  -9  -2  17    0.64    4.73
   9  -2 -17    2.66    5.13
  -9  -2  17    5.43    4.12
   9   2 -16    6.81    4.55
   9   2 -16    1.35    4.71
  -9   2  16    6.07    5.59
  -9   2  16    6.81    2.94
   9  -2 -16    4.15    5.37
  -9  -2  16    1.87    4.65
   9  -2 -16    6.26    3.32
  -9  -2  16    8.06    4.48
   9   2 -15    2.40    4.65
  -9   2  15   11.04    4.90
   9   2 -15   12.29    2.68
  -9   2  15   11.28    5.94
   9  -2 -15   12.52    5.55
   9  -2 -15    7.14    3.40
  -9  -2  15    3.33    3.26
  -9  -2  15   15.51    4.57
   9   2 -14   23.81    3.62
   9   2 -14    3.16    4.49
  -9   2  14   20.04    5.17
  -9   2  14   29.14    6.00
   9  -2 -14   12.03    5.73
  -9  -2  14    9.20    5.33
   9  -2 -14   19.72    5.31
  -9  -2  14   21.81    5.10
   9   2 -13   22.25    4.48
   9   2 -13    9.85    3.90
  -9   2  13   18.76    4.83
  -9   2  13   26.67    4.84
   9  -2 -13   14.08    6.09
  -9  -2  13    8.08    4.64
   9  -2 -13   17.51    3.04
  -9  -2  13   20.45    5.07
   9   2 -12   15.04    4.01
  -9   2  12   36.41    3.51
   9   2 -12   36.18    5.15
  -9   2  12   44.51    5.11
   9  -2 -12   31.70    6.55
  -9  -2  12   35.45    3.61
   9  -2 -12   29.78    5.17
   9   2 -11    5.77    3.81
  -9   2  11    3.34    2.73
   9   2 -11    3.89    2.35
  -9   2  11    2.78    1.92
   9  -2 -11    3.89    3.89
   9  -2 -11    4.79    3.41
  -9  -2  11    1.08    2.98
  -9  -2  11    6.36    3.49
   9   2 -10    1.36    2.92
  -9   2  10    0.33    3.41
   9   2 -10    0.27    1.73
  -9   2  10    0.73    1.44
   9  -2 -10    0.34    3.02
   9  -2 -10    1.31    2.40
  -9  -2  10    0.24    2.07
  -9  -2  10    1.06    2.69
   9   2  -9  314.44   13.51
  -9   2   9  288.09   10.31
  -9   2   9  324.43   14.47
  -9  -2   9  296.89   12.62
   9  -2  -9  272.45   11.55
   9  -2  -9  305.61   13.96
   9   2  -8   77.34    6.81
  -9   2   8   70.80    5.30
  -9   2   8   87.65    7.97
   9  -2  -8   64.76    5.09
  -9  -2   8   74.08    4.40
   9  -2  -8   75.92    6.76
  -9  -2   8   73.48    5.54
   9   2  -7  105.59    5.33
  -9   2   7  149.52    6.88
   9   2  -7  129.21    7.63
  -9   2   7  121.12    6.33
   9  -2  -7  110.85    5.94
   9  -2  -7  124.48    7.74
  -9  -2   7  118.80    5.45
  -9  -2   7  127.03    6.30
   9   2  -6    1.52    1.07
   9   2  -6    2.43    3.02
  -9   2   6    3.32    3.79
  -9   2   6    2.72    2.03
   9  -2  -6    3.35    1.87
  -9  -2   6    2.22    3.16
  -9  -2   6    3.48    1.46
   9   2  -5  151.15    6.12
   9   2  -5  137.70    4.92
  -9   2   5  169.13    9.56
  -9   2   5  152.72    6.31
  -9  -2   5  170.16    6.16
   9  -2  -5  138.17    5.80
  -9  -2   5  148.22    8.01
   9   2  -4  124.18    4.25
   9   2  -4  128.50    5.45
  -9   2   4  134.75    5.34
  -9   2   4  139.10    8.29
   9  -2  -4  121.10    4.89
  -9  -2   4  142.86    6.24
  -9  -2   4  141.23    4.93
   9   2  -3   88.81    6.10
   9   2  -3   88.51    5.83
  -9   2   3   91.15    4.20
  -9   2   3  103.03    7.20
  -9  -2   3   87.02    3.18
   9  -2  -3   87.51    4.22
  -9  -2   3   90.84    3.19
   9   2  -2  276.52   11.13
   9   2  -2  275.66   11.11
  -9   2   2  281.09    8.18
  -9   2   2  290.39   10.24
   9  -2  -2  293.53   12.09
  -9  -2   2  282.32    8.20
   9  -2  -2  294.99    8.59
  -9  -2   2  271.38    7.83
   9   2  -1   53.64    4.97
   9   2  -1   54.22    4.82
  -9   2   1   61.14    6.08
  -9  -2   1   60.79    3.27
  -9  -2   1   52.75    2.38
   9  -2  -1   58.81    3.92
   9   2   0  113.41    6.54
   9   2   0  108.75    6.37
  -9   2   0  113.17    7.42
  -9   2   0  113.12    7.40
  -9  -2   0   95.89    4.33
   9   2   1   65.85    5.05
   9   2   1   71.84    5.23
  -9   2  -1   68.32    6.06
  -9   2  -1   72.14    6.29
   9   2   2   14.73    3.07
   9   2   2   15.55    3.44
  -9   2  -2   17.57    2.65
  -9   2  -2   17.17    3.76
  -9  -2  -2    8.79    1.65
  -9  -2  -2    8.50    2.33
   9   2   3   39.28    4.49
   9   2   3   38.88    4.21
  -9   2  -3   41.78    5.80
  -9   2  -3   36.91    4.89
  -9  -2  -3   29.67    3.36
   9   2   4    6.56    3.16
   9   2   4    6.52    1.62
  -9   2  -4    8.24    4.20
  -9   2  -4    7.69    3.45
  -9  -2  -4    0.93    1.50
  -9  -2  -4    3.11    2.33
   9   2   5   11.66    3.72
   9   2   5   13.77    3.47
  -9   2  -5   21.23    5.99
  -9   2  -5   15.75    4.47
  -9  -2  -5    9.65    3.56
   9   2   6    9.99    2.44
   9   2   6   11.35    3.56
  -9   2  -6   21.23    7.04
  -9   2  -6   14.48    4.64
  -9  -2  -6   11.35    5.27
   9   2   7    8.26    2.82
   9   2   7    0.76    1.72
  -9   2  -7   19.70    7.77
  -9   2  -7    8.98    4.26
  -9  -2  -7    7.91    4.08
   9   2   8    0.81    1.90
   9   2   8    0.11    2.02
  -9   2  -8   -0.04    1.56
  -9   2  -8    2.45    4.09
  -9  -2  -8    0.24    0.96
  -9  -2  -8    0.06    2.72
   9   2   9    2.48    2.77
   9   2   9    3.18    2.59
  -9   2  -9    5.90    3.98
  -9   2  -9   12.33    7.71
  -9  -2  -9    1.93    2.35
  -9  -2  -9    3.39    5.00
   9   2  10   -0.06    2.01
   9   2  10    1.08    2.29
  -9   2 -10    2.01    3.91
  -9   2 -10    6.30    7.62
  -9  -2 -10    1.54    2.11
  -9  -2 -10    1.99    5.23
   9   2  11    3.42    2.65
   9   2  11    3.00    3.35
  -9   2 -11    3.58    4.32
  -9   2 -11    4.50   11.13
  -9  -2 -11    5.47    6.16
  -9  -2 -11    1.81    2.64
   9   3 -16    0.00    3.34
  -9   3  16    0.27    4.00
   9   3 -16    1.93    4.28
  -9   3  16    4.21    9.33
   9  -3 -16    1.61    5.74
   9  -3 -16    1.45    5.26
  -9  -3  16    2.97    3.76
  -9  -3  16    0.83    3.57
   9   3 -15   15.45    5.63
   9   3 -15    1.88    3.93
  -9   3  15    6.84   11.08
  -9   3  15    8.25    4.73
   9  -3 -15    8.08    6.84
  -9  -3  15   16.74    4.91
   9  -3 -15    7.54    5.12
  -9  -3  15    4.80    4.70
   9   3 -14    2.21    3.10
  -9   3  14   -0.33    8.32
   9   3 -14    4.89    3.75
  -9   3  14    2.92    2.31
   9  -3 -14    4.61    2.67
   9  -3 -14    3.53    3.40
  -9  -3  14    5.38    2.46
  -9  -3  14    1.99    3.50
   9   3 -13    8.97    3.99
   9   3 -13    1.06    2.64
  -9   3  13    4.26    3.69
  -9   3  13    5.67    6.82
   9  -3 -13    4.14    3.17
  -9  -3  13    8.14    4.06
   9  -3 -13    6.48    4.36
  -9  -3  13    1.04    3.12
   9   3 -12   28.21    5.50
  -9   3  12   15.31    4.39
  -9   3  12   36.25    7.88
  -9  -3  12   24.23    4.87
   9  -3 -12   23.08    6.26
   9  -3 -12   23.90    6.24
   9   3 -11    0.71    2.19
  -9   3  11    5.60    4.97
   9   3 -11    4.73    3.64
  -9   3  11    2.11    2.92
   9  -3 -11    4.17    3.91
   9  -3 -11    2.03    3.78
  -9  -3  11    5.74    2.10
  -9  -3  11    1.15    2.38
   9   3 -10    3.56    2.32
   9   3 -10   11.79    4.24
  -9   3  10    3.84    2.83
  -9   3  10    5.84    4.41
   9  -3 -10    6.03    3.91
  -9  -3  10    8.43    3.91
   9  -3 -10    5.64    2.54
  -9  -3  10    2.65    2.02
   9   3  -9   87.19    7.60
  -9   3   9   62.28    5.32
  -9   3   9   83.41    7.48
  -9  -3   9   81.65    7.08
   9  -3  -9   81.64    7.07
   9  -3  -9   79.22    6.87
  -9   3   8    7.94    2.88
   9   3  -8    8.14    4.23
  -9   3   8   16.94    3.34
   9  -3  -8   13.04    4.35
  -9  -3   8   10.85    4.22
   9  -3  -8   11.10    3.54
   9   3  -7    4.44    3.86
  -9   3   7    4.30    2.30
  -9   3   7    8.61    4.88
  -9  -3   7    8.43    4.44
   9  -3  -7    7.07    3.85
   9  -3  -7    4.82    2.53
  -9   3   6   50.60    6.38
   9   3  -6   37.89    5.32
  -9   3   6   30.73    3.23
   9  -3  -6   28.52    3.48
  -9  -3   6   31.17    3.74
   9  -3  -6   35.46    4.87
   9   3  -5    8.72    3.78
   9   3  -5    8.48    3.57
  -9   3   5    6.10    1.89
   9  -3  -5    6.70    2.28
   9   3  -4   31.65    4.83
   9   3  -4   33.03    4.82
  -9   3   4   22.99    2.36
   9  -3  -4   25.61    2.73
   9   3  -3   65.07    5.93
   9   3  -3   66.10    5.82
  -9   3   3   43.34    3.14
  -9   3   3   74.06    4.53
   9  -3  -3   61.50    3.96
   9   3  -2   23.58    4.57
   9   3  -2   25.14    4.38
  -9   3   2   12.38    1.59
   9   3  -1   64.74    5.64
   9   3  -1   68.87    6.02
  -9   3   1   22.37    1.07
   9  -3  -1   49.94    3.90
   9   3   0   50.22    5.67
   9   3   0   46.30    3.61
  -9   3   0   53.97    6.22
  -9   3   0   58.09    6.29
   9   3   1    3.16    1.93
   9   3   1    2.10    2.88
  -9   3  -1    5.00    3.69
  -9   3  -1    4.95    3.58
   9   3   2   58.62    5.88
   9   3   2   62.09    6.35
  -9   3  -2   62.31    6.76
  -9   3  -2   63.27    4.58
   9   3   3    5.07    3.39
  -9   3  -3    8.00    4.25
  -9   3  -3    5.21    2.46
  -9  -3  -3    2.96    1.60
   9   3   4    0.59    2.10
   9   3   4   -0.24    2.73
  -9   3  -4    0.61    2.73
  -9   3  -4    1.48    3.37
  -9  -3  -4    0.43    1.05
  -9  -3  -4    0.83    1.15
   9   3   5   -0.04    1.74
   9   3   5    2.51    2.38
  -9   3  -5    2.33    2.64
  -9   3  -5    3.25    3.79
  -9  -3  -5   -0.65    1.32
  -9  -3  -5    0.42    0.90
   9   3   6   -0.35    3.36
   9   3   6    1.47    3.07
  -9   3  -6    3.70    5.07
  -9   3  -6    3.32    3.61
  -9  -3  -6    0.85    1.86
  -9  -3  -6    1.45    1.26
   9   3   7   -0.05    2.82
   9   3   7    0.55    1.81
  -9   3  -7    2.20    5.45
  -9   3  -7    0.97    3.35
  -9  -3  -7    1.07    2.57
  -9  -3  -7    0.38    0.78
   9   3   8    0.56    2.95
   9   3   8    0.44    1.95
  -9   3  -8    2.85    3.90
  -9   3  -8    7.80    8.00
  -9  -3  -8    0.76    2.69
   9   3   9   -0.94    1.67
   9   3   9    1.89    2.20
  -9   3  -9    3.15    2.59
  -9   3  -9    2.89    6.84
  -9  -3  -9    2.79    2.82
   9   3  10    0.35    2.12
   9   3  10   -0.98    1.55
   9   3  10    1.18    1.71
  -9   3 -10   -0.44    3.90
  -9   3 -10    1.75    8.36
  -9  -3 -10    2.06    2.80
   9   4 -14    6.74    4.24
  -9   4  14    2.75    2.27
  -9   4  14    7.72    9.85
  -9  -4  14    5.76    4.02
   9  -4 -14    2.48    4.79
   9  -4 -14    4.50    6.15
   9   4 -13   17.70    5.11
  -9   4  13    5.13    4.16
  -9   4  13   17.21    9.24
  -9  -4  13   16.54    4.68
   9  -4 -13    5.25    6.32
   9  -4 -13    6.26    5.23
   9   4 -12   25.54    5.57
  -9   4  12   15.82    5.77
  -9   4  12   36.01    9.02
  -9  -4  12   22.43    5.33
   9  -4 -12   12.02    5.32
   9  -4 -12    8.82    6.23
   9   4 -11    0.21    1.73
  -9   4  11    0.14    2.81
  -9   4  11    1.07    4.13
  -9  -4  11    0.04    3.78
   9  -4 -11    0.19    1.70
   9  -4 -11   -0.35    2.55
   9   4 -10    2.19    2.51
  -9   4  10    1.13    1.92
  -9   4  10    2.79    4.52
  -9  -4  10    3.18    2.80
   9  -4 -10    2.32    3.73
   9  -4 -10    1.45    3.56
   9   4  -9    1.45    1.95
  -9   4   9    0.26    2.40
  -9   4   9    0.49    3.28
  -9  -4   9   -1.29    2.19
   9  -4  -9    0.59    3.26
   9  -4  -9    0.69    2.51
   9   4  -8    4.08    2.45
   9   4  -8    6.16    3.54
  -9   4   8    4.12    4.72
  -9   4   8    2.01    2.78
   9  -4  -8    2.54    1.68
   9  -4  -8    6.38    3.83
   9   4  -7    2.17    2.20
   9   4  -7    1.71    2.21
  -9   4   7    1.83    4.41
  -9   4   7    1.78    2.31
   9  -4  -7    4.02    3.11
   9  -4  -7    1.64    2.33
   9   4  -6   22.18    5.06
   9   4  -6   24.32    5.02
  -9   4   6    8.18    3.01
  -9   4   6   33.62    5.73
   9  -4  -6   12.34    3.25
   9  -4  -6   26.33    3.09
   9   4  -5   14.45    4.63
   9   4  -5   13.48    4.60
  -9   4   5   18.63    3.03
  -9   4   5    3.91    2.36
   9  -4  -5   14.93    2.63
   9   4  -4    4.80    3.75
   9   4  -4    4.35    3.76
  -9   4   4    1.75    1.92
  -9   4   4   -0.04    2.15
   9  -4  -4    6.92    1.97
   9  -4  -4    0.69    2.10
   9   4  -3   31.44    3.66
   9   4  -3   28.41    5.49
  -9   4   3    4.97    1.38
   9  -4  -3   29.33    3.12
   9   4  -2    3.64    3.15
   9   4  -2    4.05    2.01
  -9   4   2    0.20    0.67
   9  -4  -2    0.01    1.79
   9  -4  -2    0.49    0.79
   9   4  -1    1.80    2.26
   9   4  -1    3.09    3.24
   9   4   0    0.19    1.47
   9   4   0   -0.44    1.54
  -9   4   0    1.82    3.04
  -9   4   0    0.02    1.88
   9   4   1   17.85    3.45
   9   4   1   14.33    4.38
  -9   4  -1   15.10    3.06
  -9   4  -1   17.68    4.40
   9   4   2    1.50    2.03
   9   4   2   -0.71    2.74
  -9   4  -2   -0.10    2.86
  -9   4  -2    0.91    2.98
   9   4   3    3.46    2.92
   9   4   3    1.57    3.71
  -9   4  -3    4.13    4.07
  -9   4  -3    2.23    4.39
   9   4   4    5.82    3.22
   9   4   4    2.51    4.09
  -9   4  -4    4.40    4.64
  -9   4  -4    6.97    5.90
   9   4   5    4.67    4.11
   9   4   5    8.75    3.14
  -9   4  -5    8.58    6.80
  -9   4  -5    5.97    4.85
   9   4   6    2.11    5.28
   9   4   6    1.98    3.35
  -9   4  -6    2.01    6.48
  -9   4  -6    0.94    3.96
   9   4   7    0.20    4.33
   9   4   7    2.82    4.50
  -9   4  -7    0.71    4.77
  -9   4  -7   -0.12    2.29
   9   4   8    1.17    4.76
   9   4   8    6.79    5.46
  -9   4  -8    1.32    3.45
   9   5 -11    2.69    5.32
   9   5 -11    5.79    2.77
  -9   5  11    5.92    6.01
  -9   5  11    2.62    4.20
   9  -5 -11    1.19    3.74
   9  -5 -11    3.50    4.34
   9   5 -10    2.01    4.73
   9   5 -10    2.54    4.11
  -9   5  10    3.13    4.47
  -9   5  10    0.39    2.45
   9  -5 -10    3.58    3.09
   9  -5 -10    0.18    3.10
   9   5  -9    0.69    3.32
   9   5  -9    0.26    1.99
  -9   5   9    1.41    3.84
  -9   5   9    0.66    2.20
   9  -5  -9    0.17    2.56
   9  -5  -9    1.42    2.61
   9   5  -8    4.29    3.75
   9   5  -8    2.69    4.08
  -9   5   8    2.10    2.37
  -9   5   8    4.92    4.19
   9  -5  -8   -1.87    2.65
   9  -5  -8    4.23    3.55
   9   5  -7   21.02    5.90
   9   5  -7   19.90    3.43
  -9   5   7    3.18    2.56
  -9   5   7   30.77    6.40
   9  -5  -7   19.70    4.71
   9   5  -6   -0.21    1.61
   9   5  -6    1.00    2.96
  -9   5   6   -1.22    1.70
   9  -5  -6    0.14    1.89
   9   5  -5    1.96    3.43
   9   5  -5    2.98    3.74
  -9   5   5    0.24    1.25
   9  -5  -5    0.33    1.47
   9   5  -4    2.38    3.61
   9   5  -4    3.47    2.39
  -9   5   4    0.34    1.57
   9  -5  -4   -0.10    1.39
   9   5  -3   26.56    6.15
   9   5  -3   31.87    7.12
   9  -5  -3   25.16    3.21
   9   5  -2    9.04    5.13
   9   5  -2    8.36    5.55
   9   5  -1    0.23    3.61
   9   5  -1    3.00    4.20
   9   5   0   -0.28    3.60
   9   5   0   -1.61    4.32
  -9   5   0   -0.09    2.21
  -9   5   0    0.28    2.52
   9   5   1    3.24    2.63
   9   5   1    3.62    3.12
  -9   5  -1   -0.16    3.94
  -9   5  -1    4.02    3.76
   9   5   2    2.44    3.67
   9   5   2    2.98    3.79
  -9   5  -2    0.12    4.09
  -9   5  -2    2.54    4.10
   9   5   3    4.87    6.64
   9   5   3    4.16    4.17
  -9   5  -3    9.07    3.00
  -9   5  -3    4.40    5.51
   9   5   4    9.67    6.31
   9   5   4    6.79    5.39
  -9   5  -4    9.53    4.95
  -9   5  -4   10.97    7.35
  10   0 -18    2.54    5.28
  10   0 -18    6.85    5.07
 -10   0  18   10.20    5.57
 -10   0  18    4.38   10.15
  10   0 -17   29.65    6.40
  10   0 -17   13.83    6.57
 -10   0  17   28.36    6.69
 -10   0  17   21.09   11.61
  10   0 -16    1.01    3.76
  10   0 -16    0.81    2.19
 -10   0  16    1.55    4.13
 -10   0  16    2.59    6.75
  10   0 -15    4.29    4.05
  10   0 -15    2.64    4.59
 -10   0  15    4.16    6.36
 -10   0  15    3.25    4.23
  10   0 -14  120.49    7.43
  10   0 -14  134.03    8.87
 -10   0  14  166.18   13.12
 -10   0  14  142.41    9.55
  10   0 -13   22.14    4.59
  10   0 -13   16.04    5.30
 -10   0  13   24.71    7.40
 -10   0  13   24.52    5.20
  10   0 -12   15.37    4.51
  10   0 -12   17.11    4.30
 -10   0  12   23.57    4.84
 -10   0  12   22.38    6.47
  10   0 -11   72.15    6.25
  10   0 -11   59.04    6.34
 -10   0  11   79.44    6.45
 -10   0  11   89.91    8.03
  10   0 -10   13.93    4.02
  10   0 -10   11.85    3.75
 -10   0  10   13.64    2.43
 -10   0  10   15.77    4.47
  10   0  -9    7.32    3.35
  10   0  -9   12.05    3.79
 -10   0   9   12.18    3.65
 -10   0   9   12.00    3.78
  10   0  -8   12.53    3.64
  10   0  -8   11.01    3.37
 -10   0   8   10.51    2.03
 -10   0   8   12.10    3.47
  10   0  -7   16.89    3.19
  10   0  -7   15.06    2.01
 -10   0   7   15.84    3.29
 -10   0   7   16.25    3.73
  10   0  -6   29.42    3.63
  10   0  -6   27.30    3.45
 -10   0   6   29.76    3.54
 -10   0   6   33.15    4.09
  10   0  -5    1.95    2.09
  10   0  -5    2.51    2.07
 -10   0   5    1.59    1.99
 -10   0   5    2.29    2.37
  10   0  -4  212.12    7.89
  10   0  -4  229.28    8.86
 -10   0   4  222.13    8.93
 -10   0   4  227.94    8.27
  10   0  -3   10.34    2.64
  10   0  -3    8.93    2.15
 -10   0   3    7.65    2.01
 -10   0   3   10.47    2.82
  10   0  -2   35.65    2.74
  10   0  -2   36.84    3.76
 -10   0   2   34.45    3.76
 -10   0   2   36.85    2.92
  10   0  -1   14.75    1.83
  10   0  -1   14.88    1.87
 -10   0   1   13.54    2.95
 -10   0   1   14.80    2.99
  10   0   0   33.26    2.90
  10   0   0   35.94    2.90
 -10   0   0   31.08    2.56
 -10   0   0   32.71    3.66
  10   0   1    0.21    0.95
  10   0   1   -0.14    0.95
 -10   0  -1   -0.27    1.29
 -10   0  -1    0.25    1.23
  10   0   2   31.20    2.09
  10   0   2   34.66    2.92
 -10   0  -2   33.74    4.36
  10   0   3   12.41    1.44
  10   0   3   18.47    1.81
 -10   0  -3   10.16    3.28
 -10   0  -3   14.43    4.10
  10   0   4    0.78    0.97
  10   0   4   -0.39    1.05
 -10   0  -4   -0.01    1.63
 -10   0  -4   -0.19    2.27
  10   0   5    0.76    0.99
  10   0   5    0.27    0.77
 -10   0  -5    1.31    2.27
 -10   0  -5    1.59    1.42
  10   0   6    2.68    1.32
  10   0   6    1.49    1.33
 -10   0  -6    3.53    3.69
 -10   0  -6    1.44    2.63
  10   0   7    0.60    0.78
  10   0   7    0.95    1.09
 -10   0  -7    2.43    2.97
 -10   0  -7    5.28    4.85
 -10   0  -8    3.96    5.23
 -10   0  -8    1.73    3.06
 -10   0  -9    2.78    3.91
 -10   0  -9   13.72    5.25
 -10   0 -10   -4.76    6.18
 -10   0 -10    0.16    2.87
 -10   0 -11    0.76    6.71
 -10   0 -11    0.37    2.82
  10   1 -18   -0.83    3.91
  10   1 -18    0.74    3.41
 -10   1  18   -0.03    3.24
 -10   1  18   -0.94    4.43
  10  -1 -18    0.11    4.45
 -10  -1  18   -0.39    3.14
  10  -1 -18    0.68    3.56
 -10  -1  18    0.09    3.01
  10   1 -17   -0.34    3.95
  10   1 -17    4.56    4.09
 -10   1  17    5.07    5.19
 -10   1  17    4.21    8.86
  10  -1 -17    0.82    5.45
 -10  -1  17    1.10    7.89
  10  -1 -17    3.52    4.34
 -10  -1  17    3.37    4.23
  10   1 -16   37.64    7.06
  10   1 -16   68.98    4.84
 -10   1  16  100.49   14.26
 -10   1  16   82.93    9.11
  10  -1 -16   62.43    9.69
 -10  -1  16   71.49   12.65
  10  -1 -16   73.09    8.10
 -10  -1  16   75.88    7.76
  10   1 -15    3.12    4.59
  10   1 -15   20.59    5.13
 -10   1  15   14.70    9.71
 -10   1  15   19.22    3.71
 -10  -1  15    7.66    7.36
  10  -1 -15    9.75    5.55
  10  -1 -15   19.20    5.23
 -10  -1  15   21.05    5.12
  10   1 -14    3.93    4.35
  10   1 -14   22.02    5.03
 -10   1  14   26.35    3.54
 -10   1  14   28.83    8.70
  10  -1 -14   16.62    3.32
 -10  -1  14   14.53    4.36
  10  -1 -14   20.64    4.93
 -10  -1  14   18.01    5.05
  10   1 -13    2.88    3.49
  10   1 -13    5.36    3.65
 -10   1  13    5.38    2.50
 -10   1  13    4.20    5.66
  10  -1 -13    3.85    4.06
 -10  -1  13    3.99    4.56
  10  -1 -13    4.08    3.75
 -10  -1  13    5.55    3.81
  10   1 -12    8.37    3.88
  10   1 -12   14.77    3.12
 -10   1  12   16.97    2.88
 -10   1  12   13.24    6.07
 -10  -1  12   14.18    2.76
  10  -1 -12   13.42    3.14
  10  -1 -12   11.61    4.29
 -10  -1  12   10.86    4.79
  10   1 -11    8.63    3.36
  10   1 -11   12.70    3.99
 -10   1  11   14.31    4.26
 -10   1  11   17.02    5.29
  10  -1 -11    5.33    4.30
  10  -1 -11   14.05    2.45
 -10  -1  11   14.44    4.18
 -10  -1  11   13.47    4.56
  10   1 -10    8.22    3.22
  10   1 -10   12.19    3.86
 -10   1  10   11.73    3.80
 -10   1  10   13.76    2.88
  10  -1 -10   11.30    3.47
 -10  -1  10   10.77    4.02
  10  -1 -10    6.96    3.95
 -10  -1  10   13.82    4.01
  10   1  -9   26.18    4.38
  10   1  -9   20.16    3.44
 -10   1   9   26.69    3.96
 -10   1   9   27.80    5.11
 -10  -1   9   26.07    4.21
  10  -1  -9   24.85    2.44
  10  -1  -9   26.57    4.76
 -10  -1   9   28.03    4.53
  10   1  -8  133.17    7.61
  10   1  -8  129.05    6.35
 -10   1   8  154.40    9.00
 -10   1   8  129.49    6.69
  10  -1  -8  124.94    6.58
 -10  -1   8  143.44    7.30
  10  -1  -8  136.52    7.95
 -10  -1   8  140.28    5.89
  10   1  -7   70.54    5.59
  10   1  -7   66.13    4.23
 -10   1   7   74.83    4.82
 -10   1   7   80.97    4.69
  10  -1  -7   65.54    4.43
 -10  -1   7   74.88    4.63
  10  -1  -7   71.38    5.80
 -10  -1   7   72.70    5.57
  10   1  -6   75.02    5.59
  10   1  -6   74.09    4.17
 -10   1   6   78.92    4.50
 -10   1   6   83.00    6.52
  10  -1  -6   74.92    5.74
 -10  -1   6   75.62    5.47
  10  -1  -6   63.34    4.12
 -10  -1   6   68.92    4.13
  10   1  -5   55.77    4.72
  10   1  -5   51.62    3.20
 -10   1   5   61.48    5.82
 -10   1   5   55.62    3.54
  10  -1  -5   48.57    3.45
 -10  -1   5   51.27    3.06
  10  -1  -5   51.65    4.83
 -10  -1   5   55.01    3.72
  10   1  -4    2.05    2.20
  10   1  -4    1.88    1.48
 -10   1   4    1.84    2.82
 -10   1   4    1.79    1.42
  10  -1  -4    1.55    1.46
 -10  -1   4    2.16    2.32
  10  -1  -4    2.04    2.65
 -10  -1   4    1.76    1.71
  10   1  -3  123.96    6.24
  10   1  -3  135.74    5.36
 -10   1   3  136.07    4.91
 -10   1   3  134.34    7.51
 -10  -1   3  139.92    7.03
  10  -1  -3  121.21    5.26
  10  -1  -3  133.43    7.15
 -10  -1   3  134.98    5.72
  10   1  -2  311.99   11.20
  10   1  -2  313.68   11.17
 -10   1   2  332.21   13.44
 -10   1   2  335.46    9.42
  10  -1  -2  343.04   12.96
 -10  -1   2  320.09   10.72
  10  -1  -2  305.01    8.78
 -10  -1   2  318.29   10.62
  10   1  -1  162.02    6.88
  10   1  -1  164.90    6.84
 -10   1   1  164.66    8.53
 -10  -1   1  164.98    6.58
 -10  -1   1  164.39    6.52
  10  -1  -1  160.30    5.01
  10   1   0   50.97    3.82
  10   1   0   52.54    3.82
 -10   1   0   55.96    5.38
 -10   1   0   55.68    5.50
 -10  -1   0   52.98    3.78
  10  -1   0   60.52    2.18
 -10  -1   0   52.81    3.70
  10   1   1   64.09    4.10
  10   1   1   63.50    4.15
 -10   1  -1   66.98    5.71
 -10   1  -1   68.76    4.09
 -10  -1  -1   42.80    4.47
  10   1   2    0.22    1.28
  10   1   2    0.67    1.42
 -10   1  -2   -0.80    1.21
 -10   1  -2    0.44    1.39
 -10  -1  -2    0.07    1.75
 -10  -1  -2   -0.39    1.24
  10   1   3    6.76    2.68
  10   1   3    7.94    2.33
 -10   1  -3    8.24    3.46
 -10   1  -3    7.26    3.78
 -10  -1  -3    4.84    2.21
 -10  -1  -3    8.16    3.21
  10   1   4   12.39    2.60
  10   1   4   10.33    2.93
 -10   1  -4   35.56    5.58
 -10   1  -4   24.07    4.41
 -10  -1  -4   13.44    2.82
 -10  -1  -4   12.51    3.74
  10   1   5    1.69    1.71
  10   1   5    1.62    1.58
 -10   1  -5    3.16    4.15
 -10   1  -5    0.76    2.85
 -10  -1  -5    1.26    1.87
 -10  -1  -5    1.26    2.90
  10   1   6    6.92    2.04
  10   1   6    3.63    2.09
 -10   1  -6   24.23    6.71
 -10   1  -6   12.67    3.86
 -10  -1  -6    4.63    2.82
 -10  -1  -6    7.55    4.42
  10   1   7    1.14    1.46
  10   1   7    0.32    1.86
 -10   1  -7    1.41    4.20
 -10   1  -7    1.67    1.73
 -10  -1  -7    0.84    2.17
 -10  -1  -7   -1.02    4.01
  10   1   8    1.28    1.58
  10   1   8    1.58    1.52
 -10   1  -8    3.86    5.68
 -10   1  -8    1.34    3.14
 -10  -1  -8    0.75    2.50
 -10  -1  -8    4.20    4.58
  10   1   9   -0.11    1.23
  10   1   9    0.52    1.59
 -10   1  -9    2.02    6.15
 -10   1  -9    1.50    3.32
 -10  -1  -9    0.85    1.54
 -10  -1  -9    2.03    3.11
  10   1  10    0.50    1.94
 -10   1 -10   -0.34    2.23
 -10   1 -10    0.41    5.35
 -10  -1 -10    0.09    1.04
 -10  -1 -10    0.02    3.59
 -10   1 -11    1.80    2.20
 -10   1 -11    6.35    9.61
 -10  -1 -11    0.63    1.73
 -10  -1 -11    2.51    6.12
  10   2 -17   42.16    6.88
 -10   2  17   55.53   14.66
 -10   2  17   40.98    7.81
 -10  -2  17   43.21    7.25
  10  -2 -17   27.35    8.27
  10  -2 -17   37.55    5.65
  10   2 -16   -0.27    2.95
  10   2 -16   -0.25    2.94
 -10   2  16    2.86    7.49
 -10   2  16   -0.29    3.63
  10  -2 -16    0.68    4.44
 -10  -2  16    0.91    2.46
  10  -2 -16   -1.04    3.69
 -10  -2  16    0.01    3.50
  10   2 -15   30.81    5.73
 -10   2  15   31.89    6.13
 -10   2  15   47.56   12.00
  10  -2 -15   29.50    5.31
 -10  -2  15    7.84    6.60
  10  -2 -15   29.70    6.47
 -10  -2  15   33.60    6.24
  10   2 -14    0.34    2.86
  10   2 -14    6.16    4.61
 -10   2  14    7.33    4.30
 -10   2  14    5.25    7.30
  10  -2 -14    4.90    5.18
 -10  -2  14    2.73    4.35
  10  -2 -14    3.86    2.48
 -10  -2  14    7.94    2.76
  10   2 -13   39.87    3.59
 -10   2  13   39.75    5.94
 -10   2  13   55.62    9.21
 -10  -2  13   49.63    6.39
  10  -2 -13   41.33    6.04
  10  -2 -13   33.96    6.51
  10   2 -12   40.79    3.74
 -10   2  12   40.84    3.57
 -10   2  12   51.62    7.81
  10  -2 -12   36.45    5.40
 -10  -2  12   19.97    5.38
  10  -2 -12   36.37    6.32
 -10  -2  12   43.27    6.00
  10   2 -11   24.34    5.19
 -10   2  11   21.17    2.73
 -10   2  11   27.36    6.08
  10  -2 -11   21.14    4.36
 -10  -2  11   10.28    4.15
  10  -2 -11   24.95    5.64
 -10  -2  11   23.46    3.05
  10   2 -10   23.77    5.07
 -10   2  10   22.69    4.11
 -10   2  10   26.52    5.73
  10  -2 -10   22.12    4.03
 -10  -2  10   13.77    4.92
  10  -2 -10   24.14    5.27
 -10  -2  10   25.23    4.77
 -10   2   9   50.58    4.86
  10   2  -9   52.69    6.07
 -10   2   9   55.96    4.30
  10  -2  -9   43.48    3.14
 -10  -2   9   51.43    3.95
  10  -2  -9   50.66    6.13
  10   2  -8   62.29    6.29
 -10   2   8   60.24    4.87
 -10   2   8   72.69    7.54
 -10  -2   8   56.10    5.77
  10  -2  -8   59.90    6.13
  10  -2  -8   53.14    4.51
 -10   2   7   81.67    7.45
  10   2  -7   72.95    6.11
 -10   2   7   73.06    5.91
  10  -2  -7   63.10    4.52
  10  -2  -7   96.88    7.17
 -10  -2   7   71.08    5.86
 -10  -2   7   50.91    4.95
  10   2  -6  152.82    8.20
  10   2  -6  119.19    4.84
 -10   2   6  158.69    6.78
 -10   2   6  179.15   10.05
 -10  -2   6  168.69    6.15
  10  -2  -6  133.24    5.92
 -10  -2   6  150.39    8.42
  10   2  -5   29.11    4.38
  10   2  -5   24.00    2.15
 -10   2   5   33.58    3.58
 -10   2   5   26.85    2.58
 -10  -2   5   29.12    4.48
  10  -2  -5   23.73    2.47
 -10  -2   5   31.30    2.18
  10   2  -4   64.86    5.60
 -10   2   4   81.02    6.80
 -10   2   4   68.66    4.03
 -10  -2   4   73.21    2.82
  10  -2  -4   82.07    6.27
  10  -2  -4   66.98    3.96
  10   2  -3  258.57   10.85
  10   2  -3  266.14   10.89
 -10   2   3  275.96    8.80
 -10   2   3  306.19   13.10
 -10  -2   3  274.00    8.22
  10  -2  -3  270.98    8.71
  10  -2  -3  273.14    9.66
 -10  -2   3  310.19    9.34
  10   2  -2  139.35    7.53
  10   2  -2  136.73    7.24
 -10   2   2  135.38    4.21
 -10   2   2  156.27    6.74
 -10  -2   2  143.12    4.66
  10  -2  -2  167.09    8.70
 -10  -2   2  144.67    5.21
  10   2  -1   67.57    5.29
  10   2  -1   71.67    5.29
 -10   2   1   73.36    4.44
 -10  -2   1   80.61    3.60
 -10  -2   1   68.54    3.11
  10   2   0    6.77    2.78
  10   2   0    8.57    2.97
 -10   2   0    8.67    3.91
 -10   2   0    9.18    3.65
 -10  -2   0    5.53    1.78
 -10  -2   0    5.72    1.73
  10   2   1    3.36    2.41
  10   2   1    3.23    2.51
 -10   2  -1    2.05    2.74
 -10   2  -1    3.55    2.92
 -10  -2  -1    0.94    1.81
 -10  -2  -1    0.52    1.04
  10   2   2    4.20    2.54
  10   2   2    4.90    2.81
 -10   2  -2    4.13    2.06
 -10   2  -2    5.93    3.41
 -10  -2  -2    1.67    1.31
 -10  -2  -2    1.30    1.73
  10   2   3   52.88    5.15
  10   2   3   28.89    3.90
 -10  -2  -3   10.47    3.15
 -10  -2  -3    5.42    2.59
  10   2   4    9.62    3.38
  10   2   4    6.52    2.86
 -10   2  -4   15.20    4.60
 -10   2  -4    4.21    3.64
 -10  -2  -4    1.32    1.60
 -10  -2  -4    2.66    2.56
  10   2   5   26.33    4.67
  10   2   5   18.69    3.69
 -10   2  -5   25.88    3.62
 -10   2  -5   38.25    7.56
  10   2   6    7.67    3.26
  10   2   6    6.80    2.71
 -10   2  -6    8.84    4.13
 -10   2  -6   18.91    6.56
 -10  -2  -6    3.65    2.07
 -10  -2  -6    2.35    3.59
  10   2   7    1.52    2.77
  10   2   7    4.38    2.40
 -10   2  -7   16.02    7.77
 -10   2  -7    6.57    2.58
 -10  -2  -7    1.78    2.19
 -10  -2  -7    4.90    4.03
  10   2   8    0.99    2.15
  10   2   8    1.48    2.74
 -10   2  -8    3.37    3.17
 -10   2  -8    1.29    3.40
 -10  -2  -8    0.04    1.89
 -10  -2  -8    0.16    3.54
  10   2   9   -1.04    1.95
  10   2   9    0.48    2.56
 -10   2  -9    1.61    7.03
 -10   2  -9    3.11    3.45
 -10  -2  -9    0.70    1.30
 -10  -2  -9    4.94    4.56
  10   2  10   -0.78    2.05
  10   2  10    1.56    1.70
 -10   2 -10    0.49    3.64
 -10   2 -10    2.46    8.19
 -10  -2 -10    1.90    1.45
 -10  -2 -10    2.21    5.58
  10   3 -16    1.66    3.72
  10   3 -16   13.21    5.76
 -10   3  16   13.30    8.06
 -10   3  16    9.22    5.27
  10  -3 -16    6.84    7.03
 -10  -3  16   12.37    3.27
  10  -3 -16    5.50    5.28
 -10  -3  16    4.38    5.25
  10   3 -15    1.68    2.28
  10   3 -15    1.61    3.32
 -10   3  15    1.27    2.38
 -10   3  15    0.16    5.35
 -10  -3  15    3.59    4.06
  10  -3 -15    0.73    3.10
  10  -3 -15   -0.63    4.05
 -10  -3  15    3.64    3.62
  10   3 -14    0.53    2.21
  10   3 -14    4.06    3.74
 -10   3  14    1.93    3.76
 -10   3  14    3.46    4.34
  10  -3 -14    3.13    5.12
 -10  -3  14    4.22    4.01
  10  -3 -14    3.67    4.69
 -10  -3  14    0.28    3.18
  10   3 -13    0.29    2.03
  10   3 -13    2.35    3.42
 -10   3  13    1.38    3.30
 -10   3  13    2.58    3.56
  10  -3 -13    0.73    4.22
 -10  -3  13    2.99    3.36
  10  -3 -13    2.64    4.14
 -10  -3  13   -0.53    2.85
  10   3 -12   -0.21    1.31
  10   3 -12    1.23    2.62
 -10   3  12    0.79    2.82
 -10   3  12    1.57    2.86
 -10  -3  12    1.61    1.95
  10  -3 -12   -0.40    2.83
  10  -3 -12   -0.62    2.70
 -10  -3  12    0.70    3.23
  10   3 -11    0.78    1.38
  10   3 -11    3.11    3.41
 -10   3  11    1.63    2.73
 -10   3  11    3.46    2.72
 -10  -3  11    2.96    3.36
  10  -3 -11    0.74    3.37
  10  -3 -11    1.63    3.48
 -10  -3  11    0.76    2.14
  10   3 -10   25.11    5.53
 -10   3  10   13.69    3.85
 -10   3  10   27.81    3.86
 -10  -3  10   24.57    3.40
  10  -3 -10   22.04    3.26
  10  -3 -10   17.79    5.05
  10   3  -9   23.02    3.42
 -10   3   9   12.50    3.38
 -10   3   9   22.36    5.31
 -10  -3   9   19.99    4.69
  10  -3  -9   23.27    5.29
  10  -3  -9   13.26    4.34
  10   3  -8   38.39    3.60
 -10   3   8   25.99    3.84
 -10   3   8   48.84    7.28
 -10  -3   8   38.09    5.40
  10  -3  -8   39.71    5.96
  10  -3  -8   28.96    4.69
  10   3  -7   98.45    5.50
 -10   3   7   46.45    4.61
  10  -3  -7  123.63    8.52
  10  -3  -7   80.13    5.59
 -10  -3   7   37.56    2.14
  10   3  -6  137.27    6.61
 -10   3   6   67.93    4.76
  10  -3  -6  156.81    9.01
 -10  -3   6   21.43    4.06
  10   3  -5   59.84    4.21
  10   3  -5   61.80    6.33
 -10   3   5  201.53   11.88
  10   3  -4   14.70    4.09
  10   3  -4   16.00    4.09
 -10   3   4   18.30    2.83
 -10   3   4    5.84    1.65
  10  -3  -4    8.05    1.87
  10   3  -3    0.92    2.69
  10   3  -3    1.02    2.67
 -10   3   3    1.04    1.19
 -10   3   3    0.82    2.12
  10  -3  -3    0.80    0.86
  10   3  -2   28.19    4.92
  10   3  -2   33.31    4.94
 -10   3   2   12.12    1.18
  10   3  -1   28.71    3.14
  10   3  -1   28.91    4.57
 -10   3   1   32.39    3.53
  10   3   0    4.92    3.46
  10   3   0   12.41    3.90
 -10   3   0   11.22    4.54
 -10   3   0   11.21    2.88
  10   3   1    3.84    3.00
  10   3   1    1.33    1.68
 -10   3  -1    3.59    3.59
 -10   3  -1    2.64    3.39
  10   3   2    3.10    3.19
  10   3   2    1.40    2.66
 -10   3  -2    3.16    2.20
 -10   3  -2    4.32    3.64
 -10  -3  -2    1.30    1.23
  10   3   3    0.32    3.41
  10   3   3    2.28    2.51
 -10   3  -3    4.36    4.08
 -10   3  -3    4.62    3.79
 -10  -3  -3    1.73    1.71
  10   3   4    3.87    1.87
  10   3   4   -0.32    3.79
 -10   3  -4    4.08    4.65
 -10   3  -4    2.71    3.66
 -10  -3  -4    0.50    1.98
  10   3   5    0.96    2.42
  10   3   5   -0.11    2.69
 -10   3  -5    0.47    4.73
 -10   3  -5    0.22    2.96
 -10  -3  -5    0.82    1.64
  10   3   6    0.58    2.32
  10   3   6    0.42    3.38
 -10   3  -6    4.64    6.96
 -10   3  -6    2.61    3.75
  10   3   7    3.09    3.71
  10   3   7    3.73    3.03
 -10   3  -7    4.87    5.07
 -10   3  -7   13.18    9.64
  10   3   8    1.58    3.69
  10   3   8    1.32    3.07
 -10   3  -8    0.95    2.50
 -10   3  -8    3.37    8.40
  10   4 -13   -0.20    2.77
 -10   4  13    0.57    2.82
 -10   4  13    0.59    3.56
 -10  -4  13    1.09    3.31
  10  -4 -13   -0.11    2.71
  10  -4 -13    0.20    3.24
  10   4 -12   29.25    5.98
 -10   4  12    7.40    4.14
 -10   4  12   31.68    7.97
 -10  -4  12   24.05    5.40
  10  -4 -12   21.11    5.71
  10  -4 -12    6.21    6.34
  10   4 -11    7.34    4.88
 -10   4  11    2.57    3.03
 -10   4  11    6.83    5.57
 -10  -4  11    6.89    5.72
  10  -4 -11    5.61    2.90
  10  -4 -11    2.06    4.49
  10   4 -10    0.55    2.48
 -10   4  10    0.27    2.19
 -10   4  10    2.02    3.99
 -10  -4  10    1.35    2.70
  10  -4 -10    1.92    3.69
  10  -4 -10    1.38    3.23
  10   4  -9   13.43    2.78
  10   4  -9   14.03    3.08
 -10   4   9    3.58    2.27
  10  -4  -9    7.90    4.29
 -10  -4   9   -0.90    2.85
  10  -4  -9   16.35    5.11
  10   4  -8    1.68    3.69
  10   4  -8    1.66    3.19
 -10   4   8    0.40    2.24
 -10   4   8    0.11    1.49
  10  -4  -8    1.37    1.79
  10  -4  -8    0.88    2.22
  10   4  -7    6.23    4.10
  10   4  -7    6.80    4.03
 -10   4   7   12.73    3.27
 -10   4   7    0.91    1.96
  10  -4  -7    2.17    2.38
  10  -4  -7    0.04    3.83
  10   4  -6   11.73    4.14
  10   4  -6    9.96    4.16
 -10   4   6   15.29    3.22
 -10   4   6    2.24    1.82
  10  -4  -6    2.19    2.11
  10   4  -5   15.27    4.63
  10   4  -5   11.28    4.58
 -10   4   5   22.53    4.75
 -10   4   5    2.87    1.67
  10   4  -4    3.43    3.46
  10   4  -4    6.68    3.47
 -10   4   4    1.43    1.16
  10  -4  -4    1.05    1.32
  10   4  -3    0.68    2.87
  10   4  -3    1.09    3.00
 -10   4   3    0.28    0.76
  10  -4  -3    0.38    0.75
  10   4  -2    3.25    2.31
  10   4  -2    3.54    3.94
  10   4  -1    2.09    3.37
  10   4  -1    2.62    3.93
  10   4   0    7.40    3.99
  10   4   0    7.91    4.59
 -10   4   0   11.82    3.24
 -10   4   0    9.82    4.33
  10   4   1    2.49    2.21
  10   4   1    4.09    4.28
 -10   4  -1    3.16    4.14
 -10   4  -1    3.80    4.18
  10   4   2   13.02    5.27
  10   4   2    8.55    4.27
 -10   4  -2   19.23    5.43
 -10   4  -2   19.56    6.25
  10   4   3   10.45    5.80
  10   4   3    4.57    3.85
 -10   4  -3    7.37    4.80
 -10   4  -3   12.35    5.74
  10   4   4    5.67    4.44
  10   4   4    9.80    5.99
 -10   4  -4    5.23    5.15
 -10   4  -4    9.38    6.71
  10   4   5   -0.13    4.52
  10   4   5    4.16    2.44
 -10   4  -5    3.45    4.88
 -10   4  -5    6.02    6.96
  10   4   6    0.32    5.87
  10   4   6    4.71    4.06
 -10   4  -6   13.01    9.10
 -10   4  -6    4.65    3.30
  10   5 -10    6.94    6.01
  10   5 -10    9.14    5.00
 -10   5  10   22.55    6.47
 -10   5  10    2.95    4.14
  10  -5 -10   12.89    4.03
  10  -5 -10    3.12    3.64
  10   5  -9    2.15    4.09
  10   5  -9    4.92    4.03
 -10   5   9    3.58    4.57
 -10   5   9    1.30    3.00
  10  -5  -9    3.43    2.85
  10  -5  -9    0.04    2.38
  10   5  -8    2.87    3.96
  10   5  -8    1.19    3.46
 -10   5   8    2.97    4.16
 -10   5   8    1.30    2.61
  10  -5  -8    0.47    2.30
  10  -5  -8   -0.05    3.19
  10   5  -7    4.29    2.71
  10   5  -7    6.31    4.05
 -10   5   7   11.85    5.90
 -10   5   7    1.51    2.60
  10  -5  -7    0.47    2.27
  10  -5  -7    0.00    3.64
  10   5  -6    2.04    3.45
  10   5  -6    1.09    3.78
 -10   5   6    0.14    1.57
  10  -5  -6    0.27    1.67
  10   5  -5   25.13    5.88
  10   5  -5   26.03    6.73
  10  -5  -5   23.10    3.32
  10   5  -4    7.10    5.04
  10   5  -4   10.06    5.73
  10   5  -3   22.73    3.98
  10   5  -3   23.37    4.59
  10   5  -2    6.76    5.12
  10   5  -2    8.57    5.60
 -10   5   2   12.74    3.46
  10   5  -1    0.92    3.96
  10   5  -1    2.07    4.81
 -10   5   1    0.03    3.27
  10   5   0    4.83    2.60
  10   5   0    3.68    5.68
 -10   5   0    3.88    4.08
 -10   5   0   -0.06    3.90
  10   5   1    4.63    4.63
  10   5   1    3.81    5.42
 -10   5  -1    4.83    4.67
 -10   5  -1    0.05    3.99
  10   5   2    3.08    2.83
  10   5   2    6.51    4.21
 -10   5  -2    4.25    4.46
 -10   5  -2   -0.03    2.68
  10   5   3    1.95    3.79
  10   5   3    2.19    3.78
 -10   5  -3    3.36    4.71
 -10   5  -3    5.04    5.51
  11   0 -18    1.30    5.07
  11   0 -18    1.66    2.62
 -11   0  18    1.94    2.71
 -11   0  18    0.69    8.32
  11   0 -17   23.61    7.98
  11   0 -17   43.47    7.00
 -11   0  17   42.97    7.12
 -11   0  17   41.41    8.40
  11   0 -16    1.19    4.29
  11   0 -16    1.17    3.87
 -11   0  16    1.98    3.87
 -11   0  16    0.82    3.94
  11   0 -15    6.51    4.86
  11   0 -15   11.62    4.73
 -11   0  15   10.20    7.93
 -11   0  15   18.35    5.36
  11   0 -14    2.23    3.75
  11   0 -14    4.07    3.80
 -11   0  14    2.51    6.25
 -11   0  14    5.83    4.19
  11   0 -13   31.87    3.26
  11   0 -13   23.45    5.95
 -11   0  13   38.02    3.71
 -11   0  13   41.88    8.22
  11   0 -12   16.84    5.08
  11   0 -12   24.52    4.72
 -11   0  12   27.83    5.02
 -11   0  12   29.86    6.37
  11   0 -11    9.61    3.84
  11   0 -11   15.51    4.07
 -11   0  11    9.67    4.63
  11   0 -10  137.86    5.81
  11   0 -10  147.71    8.49
 -11   0  10  155.19    8.23
 -11   0  10  162.71    7.34
  11   0  -9   29.53    4.62
  11   0  -9   26.94    4.29
 -11   0   9   29.21    4.23
 -11   0   9   30.33    4.57
  11   0  -8   67.62    5.45
  11   0  -8   62.57    5.08
 -11   0   8   67.66    5.01
 -11   0   8   63.45    5.10
  11   0  -7    9.46    3.06
  11   0  -7    9.37    1.74
 -11   0   7    9.86    1.85
 -11   0   7   11.35    3.54
  11   0  -6   10.61    3.00
  11   0  -6    9.28    2.68
 -11   0   6   10.52    1.76
 -11   0   6   13.35    3.41
  11   0  -5   15.05    2.76
  11   0  -5   12.23    3.06
 -11   0   5   15.12    3.36
 -11   0   5   14.39    2.68
  11   0  -4   54.75    3.78
  11   0  -4   58.49    4.28
 -11   0   4   58.28    4.54
 -11   0   4   55.87    3.67
  11   0  -3   62.23    3.65
  11   0  -3   68.38    4.57
 -11   0   3   63.63    3.70
 -11   0   3   71.61    5.16
  11   0  -2    2.65    1.91
  11   0  -2    0.41    1.22
 -11   0   2    2.03    1.89
 -11   0   2    0.05    0.75
  11   0  -1  186.49    7.43
  11   0  -1  183.63    6.33
 -11   0   1  188.92    8.53
 -11   0   1  185.71    8.48
  11   0   0    0.08    1.29
  11   0   0    0.45    1.30
 -11   0   0   -1.15    2.24
 -11   0   0   -0.91    2.26
  11   0   1  467.55   14.73
  11   0   1  520.84   15.47
 -11   0  -1  498.07   18.54
 -11   0  -1  530.56   19.52
  11   0   2   30.15    2.77
  11   0   2   46.39    2.67
 -11   0  -2   40.25    5.37
 -11   0  -2   26.17    4.19
  11   0   3    5.93    1.61
  11   0   3    8.93    2.05
 -11   0  -3    7.42    3.31
 -11   0  -3   13.13    4.18
  11   0   4   12.70    1.73
  11   0   4   14.00    1.87
 -11   0  -4   13.65    3.96
 -11   0  -4   27.32    5.56
  11   0   5    0.07    0.83
  11   0   5    0.17    0.86
 -11   0  -5   -0.53    3.30
 -11   0  -5   -0.21    1.22
 -11   0  -6    3.65    3.01
 -11   0  -6    4.89    4.43
 -11   0  -7    4.90    4.86
 -11   0  -7    1.33    1.63
 -11   0  -8   -1.86    4.31
 -11   0  -8    0.21    2.16
 -11   0  -9   -0.26    2.68
 -11   0  -9    5.06    6.35
 -11   0 -10    1.06    3.89
 -11   0 -10    0.35    2.80
  11   1 -17    2.57    4.73
  11   1 -17    5.17    4.37
 -11   1  17    3.99    9.45
 -11   1  17    4.43    2.68
  11  -1 -17    1.23    5.04
 -11  -1  17    3.30    8.15
  11  -1 -17    3.76    4.74
 -11  -1  17    4.86    4.52
  11   1 -16    5.59    4.08
 -11   1  16    5.55    2.67
  11   1 -16    3.19    4.49
 -11   1  16    5.75    8.40
  11  -1 -16    2.90    2.76
  11  -1 -16    3.27    4.92
 -11  -1  16    2.02    4.10
 -11  -1  16    4.15    4.40
  11   1 -15    8.37    5.28
 -11   1  15   20.35    5.27
  11   1 -15   24.27    5.61
 -11   1  15   20.01   10.51
  11  -1 -15   15.50    6.93
 -11  -1  15   12.74    7.80
  11  -1 -15   22.39    5.52
 -11  -1  15   21.80    3.42
  11   1 -14   41.26    5.91
 -11   1  14   41.37    5.87
 -11   1  14   59.49   10.84
  11  -1 -14   42.50    5.14
 -11  -1  14   27.64    7.82
  11  -1 -14   42.21    6.07
 -11  -1  14   42.47    3.96
  11   1 -13   32.91    5.38
 -11   1  13   37.43    5.39
 -11   1  13   45.19    8.63
  11  -1 -13   37.14    5.47
 -11  -1  13   38.08    5.68
  11  -1 -13   27.43    5.89
 -11  -1  13   29.80    6.72
  11   1 -12    5.96    3.74
  11   1 -12   11.72    2.95
 -11   1  12   11.31    2.43
 -11   1  12   12.19    5.96
  11  -1 -12    6.62    4.00
 -11  -1  12   10.71    4.72
  11  -1 -12   10.01    2.74
 -11  -1  12   13.28    4.41
  11   1 -11  106.29    7.20
 -11   1  11  114.99    7.27
 -11   1  11  134.45    9.77
  11  -1 -11  108.47    7.26
 -11  -1  11  113.73    5.68
  11  -1 -11  117.71    8.71
 -11  -1  11  122.58    8.98
  11   1 -10    9.61    3.17
 -11   1  10   19.06    5.10
  11   1 -10   18.84    4.20
 -11   1  10   17.13    3.81
  11  -1 -10   15.39    4.58
  11  -1 -10   18.26    3.68
 -11  -1  10   16.23    4.22
 -11  -1  10   18.79    4.31
  11   1  -9   13.40    3.70
  11   1  -9    9.28    2.79
 -11   1   9   12.26    3.38
 -11   1   9   12.92    4.17
  11  -1  -9   10.92    3.20
 -11  -1   9   11.79    3.39
  11  -1  -9    6.37    3.94
 -11  -1   9   12.71    2.47
  11   1  -8   93.37    6.46
  11   1  -8   85.42    5.14
 -11   1   8   97.67    5.77
 -11   1   8  108.95    5.71
  11  -1  -8   84.31    5.12
 -11  -1   8  102.79    5.89
  11  -1  -8   94.37    6.64
 -11  -1   8   98.66    6.44
  11   1  -7   71.29    5.46
  11   1  -7   69.16    4.34
 -11   1   7   76.63    4.68
 -11   1   7   83.11    6.92
  11  -1  -7   71.39    5.89
 -11  -1   7   70.36    5.54
  11  -1  -7   60.59    4.18
 -11  -1   7   70.18    4.42
  11   1  -6    9.16    2.88
 -11   1   6   12.22    4.10
  11   1  -6   11.78    3.36
 -11   1   6   12.15    2.47
  11  -1  -6   12.93    3.44
  11  -1  -6   11.60    2.32
 -11  -1   6   11.61    3.21
 -11  -1   6   13.34    2.38
  11   1  -5   22.58    3.63
  11   1  -5   20.41    2.47
 -11   1   5   21.26    2.43
 -11   1   5   21.11    2.86
 -11  -1   5   23.31    3.62
  11  -1  -5   21.04    2.51
  11  -1  -5   30.92    4.32
  11   1  -4   22.69    3.35
  11   1  -4   21.93    2.47
 -11   1   4   23.01    2.28
 -11   1   4   25.86    4.36
 -11  -1   4   22.39    3.39
  11  -1  -4   32.21    4.17
  11  -1  -4   21.34    2.22
 -11   1   3  123.60    7.43
  11   1  -3  114.34    5.99
 -11   1   3  124.60    4.50
  11  -1  -3  112.31    4.93
  11  -1  -3  125.10    7.02
 -11  -1   3  121.51    5.37
  11   1  -2   75.14    4.96
  11   1  -2   79.47    4.76
 -11   1   2   83.84    4.58
 -11   1   2   84.62    3.66
  11  -1  -2   90.97    4.50
 -11  -1   2   83.89    4.73
  11  -1  -2   76.37    3.53
 -11  -1   2   73.54    4.04
  11   1  -1  254.40    9.72
  11   1  -1  252.90    9.52
 -11   1   1  275.19   12.31
 -11   1   1  271.16   11.90
  11  -1  -1  258.99    7.46
 -11  -1   1  263.73    9.67
  11  -1  -1  272.55    7.77
 -11  -1   1  253.71    9.95
  11   1   0  218.32    9.72
  11   1   0  248.24    9.36
 -11   1   0  231.28   10.66
 -11   1   0  236.90   10.76
 -11  -1   0  196.89    8.81
  11  -1   0  241.85    6.48
 -11  -1   0  223.53    8.64
  11   1   1    2.60    2.45
  11   1   1    3.37    1.87
 -11   1  -1    3.38    1.87
 -11   1  -1    3.13    3.10
 -11  -1  -1    3.22    2.28
 -11  -1  -1    2.45    1.91
  11   1   2   14.28    2.63
  11   1   2   21.80    2.83
 -11   1  -2   22.90    4.41
 -11   1  -2   24.43    4.68
 -11  -1  -2   11.75    2.66
 -11  -1  -2   13.13    3.70
  11   1   3    8.44    2.20
  11   1   3   12.73    2.74
 -11   1  -3   15.18    3.80
 -11   1  -3   20.55    5.12
 -11  -1  -3   15.29    4.06
 -11  -1  -3    6.47    2.74
  11   1   4    2.19    1.58
  11   1   4    1.01    1.74
 -11   1  -4    8.45    4.56
 -11   1  -4    5.84    3.48
 -11  -1  -4    3.45    2.91
 -11  -1  -4    1.65    2.34
  11   1   5   -0.24    1.24
  11   1   5    1.05    1.40
 -11   1  -5    2.87    4.53
 -11   1  -5    1.24    3.05
 -11  -1  -5    0.91    2.01
 -11  -1  -5    1.72    3.14
  11   1   6    1.40    2.04
  11   1   6    0.92    1.35
 -11   1  -6    4.77    5.59
 -11   1  -6    2.97    3.15
 -11  -1  -6    1.48    2.11
 -11  -1  -6   -0.52    3.66
  11   1   7    0.08    1.30
  11   1   7    0.69    1.18
 -11   1  -7    0.76    2.50
 -11   1  -7    0.05    3.72
 -11  -1  -7    0.16    1.69
 -11  -1  -7   -0.90    3.66
  11   1   8    0.84    1.55
  11   1   8    1.61    1.63
 -11   1  -8    8.45    7.06
 -11   1  -8    3.16    3.53
 -11  -1  -8    1.33    2.78
 -11  -1  -8    8.21    5.65
 -11   1  -9    0.78    2.96
 -11   1  -9   -0.14    6.32
 -11  -1  -9    0.08    2.34
 -11  -1  -9    1.88    3.12
 -11   1 -10    0.23    1.76
 -11   1 -10    5.08    8.28
 -11  -1 -10    0.64    2.40
 -11  -1 -10    0.91    5.58
  11   2 -17    5.68    4.43
  11   2 -17   17.71    3.57
 -11   2  17   13.18   12.54
 -11   2  17   10.05    6.88
  11  -2 -17    9.77    8.22
 -11  -2  17    4.84    7.40
  11  -2 -17   13.26    6.72
 -11  -2  17   20.78    3.82
  11   2 -16    2.85    3.77
  11   2 -16    4.50    3.99
 -11   2  16    7.45   10.05
 -11   2  16    3.08    4.63
  11  -2 -16    2.54    4.71
 -11  -2  16    0.06    5.14
  11  -2 -16    2.96    4.71
 -11  -2  16    4.54    2.82
  11   2 -15    4.02    3.73
  11   2 -15   10.37    5.48
 -11   2  15    4.64    4.72
 -11   2  15    6.89    5.77
  11  -2 -15    5.40    4.75
 -11  -2  15    1.67    4.95
  11  -2 -15    3.61    4.95
 -11  -2  15    8.60    4.76
  11   2 -14    0.58    3.04
  11   2 -14    6.42    4.76
 -11   2  14    2.01    2.42
 -11   2  14    4.61    4.25
  11  -2 -14    2.72    3.93
 -11  -2  14   -0.33    4.66
  11  -2 -14    3.36    4.25
 -11  -2  14    7.22    4.24
  11   2 -13    2.85    2.75
  11   2 -13    8.71    3.96
 -11   2  13   10.68    2.64
 -11   2  13    8.98    4.28
 -11  -2  13    1.23    4.72
  11  -2 -13    6.67    3.98
  11  -2 -13    7.72    4.97
 -11  -2  13    8.91    4.32
  11   2 -12    6.46    3.14
  11   2 -12   13.45    2.83
 -11   2  12   16.18    2.80
 -11   2  12   21.35    4.02
  11  -2 -12   13.28    4.03
 -11  -2  12    5.61    4.30
  11  -2 -12   15.06    5.31
 -11  -2  12   15.29    2.85
  11   2 -11  108.24    8.24
 -11   2  11  105.92    7.44
 -11   2  11  120.26    9.86
 -11  -2  11  106.58    7.70
  11  -2 -11   93.90    6.98
  11  -2 -11  109.62    8.63
  11   2 -10   17.27    4.75
  11   2 -10   11.08    2.51
 -11   2  10   19.25    3.98
 -11   2  10   22.03    5.64
  11  -2 -10   17.99    4.77
 -11  -2  10   22.29    3.08
  11  -2 -10   17.96    3.67
 -11  -2  10   11.76    3.64
  11   2  -9   24.16    5.08
 -11   2   9   21.10    3.71
 -11   2   9   24.18    5.24
  11  -2  -9   22.19    4.98
 -11  -2   9   23.12    4.45
  11  -2  -9   20.34    3.61
 -11  -2   9   11.00    3.13
  11   2  -8   84.22    6.99
 -11   2   8   79.27    5.31
 -11   2   8   98.28    8.63
 -11  -2   8   71.89    6.13
  11  -2  -8   78.56    6.89
  11  -2  -8   64.84    4.74
  11   2  -7    7.64    4.00
 -11   2   7    7.71    2.31
 -11   2   7   16.79    4.90
 -11  -2   7    6.03    2.87
  11  -2  -7   14.10    4.16
  11  -2  -7    5.59    2.33
 -11  -2   7    7.55    2.36
  11   2  -6   20.27    4.05
  11   2  -6   13.61    2.13
 -11   2   6   20.24    3.25
 -11   2   6   17.84    2.43
 -11  -2   6   18.81    2.62
  11  -2  -6   15.16    3.16
 -11  -2   6   19.51    2.18
  11   2  -5  116.77    7.02
  11   2  -5  113.18    4.00
 -11   2   5  116.42    4.94
  11  -2  -5  103.84    4.66
 -11  -2   5  131.67    6.26
 -11  -2   5  127.18    4.62
  11   2  -4   13.63    3.59
  11   2  -4   12.79    3.28
 -11   2   4   13.30    1.62
 -11  -2   4   14.43    1.49
 -11  -2   4   13.35    1.86
  11  -2  -4   11.24    2.13
  11   2  -3    1.03    2.37
  11   2  -3    1.12    2.33
 -11   2   3    0.83    0.78
 -11  -2   3    1.09    1.35
 -11  -2   3    0.35    0.85
  11  -2  -3    1.39    1.18
  11   2  -2   35.37    4.15
  11   2  -2   37.08    4.17
 -11   2   2   37.86    1.45
  11  -2  -2   41.49    3.47
 -11  -2   2   43.14    3.09
 -11  -2   2   33.52    2.69
  11   2  -1    0.89    1.22
  11   2  -1   -0.28    2.06
 -11   2   1    0.51    2.86
 -11  -2   1    0.81    1.15
 -11  -2   1    0.52    0.94
  11   2   0   31.68    4.01
  11   2   0   32.95    4.25
 -11   2   0   38.39    5.31
 -11   2   0   31.80    5.05
 -11  -2   0   25.60    2.27
 -11  -2   0   19.67    2.74
  11   2   1    3.94    2.51
  11   2   1    5.51    1.68
 -11   2  -1    7.01    3.52
 -11   2  -1    2.63    3.52
 -11  -2  -1    1.13    2.31
 -11  -2  -1    2.20    1.23
  11   2   2    1.51    2.31
  11   2   2    5.46    2.72
 -11   2  -2    6.44    3.44
 -11   2  -2    7.47    3.72
 -11  -2  -2    1.39    2.53
 -11  -2  -2    0.42    1.38
  11   2   3    5.08    2.58
  11   2   3    5.40    3.09
 -11   2  -3    6.23    3.70
 -11   2  -3    9.35    4.08
 -11  -2  -3    1.41    1.38
 -11  -2  -3    1.63    3.37
  11   2   4   12.89    3.78
  11   2   4    8.72    2.74
 -11  -2  -4    4.08    3.87
 -11  -2  -4    2.50    1.82
  11   2   5    1.31    2.69
  11   2   5    1.04    1.87
 -11   2  -5    2.18    3.34
 -11   2  -5    6.05    3.18
 -11  -2  -5    1.58    1.68
 -11  -2  -5    2.11    3.12
  11   2   6   -0.02    2.16
  11   2   6    0.98    1.88
 -11   2  -6   -1.92    3.12
 -11   2  -6   -0.11    1.98
 -11  -2  -6   -0.40    1.44
 -11  -2  -6   -1.28    2.84
  11   2   7    1.14    2.29
  11   2   7    1.96    2.20
 -11   2  -7    2.83    4.50
 -11   2  -7    0.61    4.02
 -11  -2  -7    1.72    1.81
 -11  -2  -7    3.44    3.91
  11   2   8    0.23    1.77
  11   2   8    0.38    1.84
 -11   2  -8   -0.26    2.96
 -11   2  -8    0.72    2.80
 -11  -2  -8   -0.84    1.58
 -11  -2  -8    1.19    3.19
  11   2   9   -0.40    1.73
  11   2   9    0.79    1.62
 -11   2  -9    0.38    3.33
 -11   2  -9   -1.51    4.04
 -11  -2  -9   -0.58    1.86
 -11  -2  -9   -0.01    4.41
  11   3 -15    3.91    3.51
  11   3 -15   21.77    4.82
 -11   3  15   15.76    5.49
 -11   3  15   32.78   11.18
  11  -3 -15   13.99    7.54
 -11  -3  15   22.99    5.29
  11  -3 -15   13.15    6.86
 -11  -3  15    4.27    5.62
  11   3 -14   24.76    5.91
 -11   3  14   17.03    5.55
 -11   3  14   39.90   11.14
 -11  -3  14   27.47    5.57
  11  -3 -14   20.67    6.57
  11  -3 -14   27.20    7.57
  11   3 -13    0.69    1.65
  11   3 -13    1.43    3.34
 -11   3  13    0.31    3.24
 -11   3  13    1.97    6.15
  11  -3 -13    0.29    4.01
 -11  -3  13    2.45    2.08
  11  -3 -13    0.66    2.28
 -11  -3  13    0.04    2.86
  11   3 -12   21.14    5.65
 -11   3  12   15.56    4.59
 -11   3  12   27.70    7.81
 -11  -3  12   24.18    5.22
  11  -3 -12   19.84    5.72
  11  -3 -12   15.79    5.16
  11   3 -11    9.16    4.08
  11   3 -11    1.71    1.40
 -11   3  11    3.13    3.20
 -11   3  11    9.35    5.36
  11  -3 -11    5.01    4.01
 -11  -3  11   10.33    4.42
  11  -3 -11    2.70    3.38
 -11  -3  11    2.02    2.62
  11   3 -10   10.21    2.90
 -11   3  10    3.54    2.82
 -11   3  10    5.17    4.65
  11  -3 -10    7.15    4.82
 -11  -3  10    7.61    4.15
  11  -3 -10    6.37    4.05
 -11  -3  10    1.64    2.09
  11   3  -9   15.66    3.29
 -11   3   9    7.17    3.18
 -11   3   9   20.27    6.37
 -11  -3   9   15.09    2.85
  11  -3  -9   18.16    5.08
  11  -3  -9   10.53    3.98
  11   3  -8   26.05    3.17
 -11   3   8   29.78    7.27
  11  -3  -8   15.97    4.04
 -11  -3   8   30.85    6.51
  11  -3  -8   29.81    5.73
 -11   3   7   31.03    6.53
  11   3  -7   23.32    5.30
 -11  -3   7   17.43    3.54
  11  -3  -7   31.72    5.13
  11   3  -6   36.64    5.58
  11   3  -6   34.24    5.05
 -11   3   6   51.73    6.31
 -11   3   6   11.95    3.54
  11   3  -5   21.09    4.60
  11   3  -5   20.37    2.91
 -11   3   5   23.97    3.61
 -11   3   5    9.25    2.71
  11   3  -4   24.00    2.94
  11   3  -4   20.63    4.62
 -11   3   4   26.67    3.31
 -11   3   4   12.46    1.54
  11   3  -3    2.53    2.91
  11   3  -3    4.33    1.73
 -11   3   3    0.88    0.66
 -11   3   3   -0.04    2.22
  11  -3  -3    0.80    0.84
  11   3  -2    2.47    1.86
  11   3  -2    4.71    3.11
 -11   3   2   -0.01    1.20
  11  -3  -2   -0.03    2.07
  11   3  -1    0.81    2.93
  11   3  -1    2.29    3.04
 -11   3   1    0.05    1.57
  11   3   0   18.68    4.18
  11   3   0   24.22    4.81
 -11   3   0   21.35    3.45
 -11   3   0   24.41    4.96
  11   3   1   30.50    4.63
  11   3   1   39.58    5.75
 -11   3  -1   38.36    6.08
 -11   3  -1   39.10    6.39
  11   3   2    5.43    2.05
  11   3   2    6.47    3.76
 -11   3  -2    7.04    4.73
 -11   3  -2    8.48    5.09
  11   3   3   -0.39    1.61
  11   3   3    0.83    1.86
 -11   3  -3    0.41    3.28
 -11   3  -3    0.57    3.69
  11   3   4   -0.34    3.83
  11   3   4    3.28    1.66
 -11   3  -4    9.03    6.17
 -11   3  -4    3.58    4.79
  11   3   5   -0.12    3.05
  11   3   5    1.95    2.37
 -11   3  -5    0.10    3.44
 -11   3  -5   -0.07    2.45
  11   3   6    0.00    3.35
  11   3   6    2.12    2.82
 -11   3  -6    7.13    7.61
 -11   3  -6    1.56    3.86
  11   3   7    2.27    3.86
  11   3   7    6.57    3.42
 -11   3  -7   14.23   10.43
 -11   3  -7    3.17    4.31
  11   4 -13    3.20    4.32
 -11   4  13    1.09    3.45
 -11   4  13    6.03    7.43
 -11  -4  13    3.78    4.08
  11  -4 -13    2.88    4.57
  11  -4 -13    0.38    4.62
  11   4 -12    0.06    4.18
 -11   4  12   -0.06    2.09
 -11   4  12   -1.20    4.41
 -11  -4  12    2.15    4.11
  11  -4 -12    2.62    2.62
  11  -4 -12    0.77    4.10
  11   4 -11   20.83    3.77
 -11   4  11   20.28    7.73
  11  -4 -11    3.94    5.24
 -11  -4  11   24.61    4.86
  11  -4 -11   11.76    5.69
  11   4 -10   13.89    3.79
 -11   4  10    3.60    2.91
 -11   4  10   21.65    5.60
 -11  -4  10    1.99    3.70
  11  -4 -10   16.73    5.42
  11  -4 -10    4.25    4.47
  11   4  -9    3.45    4.18
  11   4  -9    4.29    3.76
 -11   4   9    4.65    3.79
 -11   4   9   -0.43    1.90
  11  -4  -9    3.67    2.25
  11  -4  -9    2.42    3.30
  11   4  -8   10.92    4.84
  11   4  -8   11.32    4.59
 -11   4   8   15.06    5.98
 -11   4   8    2.34    2.42
  11  -4  -8    2.39    3.61
  11  -4  -8    0.01    4.58
  11   4  -7   -0.81    3.08
  11   4  -7    0.19    3.03
 -11   4   7    0.13    1.33
  11  -4  -7   -0.28    1.63
  11   4  -6    6.29    4.09
  11   4  -6    6.34    3.90
 -11   4   6    1.47    1.56
  11  -4  -6    1.38    1.78
  11   4  -5   16.82    5.07
  11   4  -5   17.24    3.11
 -11   4   5    2.69    2.00
  11   4  -4    7.63    2.65
  11   4  -4    7.72    4.86
  11   4  -3   39.69    6.29
  11   4  -3   40.53    6.86
  11  -4  -3   43.34    4.09
  11   4  -2   42.88    6.51
  11   4  -2   56.81    7.65
 -11   4   2   56.32    4.82
  11   4  -1   19.89    3.57
  11   4  -1   27.79    6.23
 -11   4   1   29.88    4.10
  11   4   0   -0.78    3.07
  11   4   0    3.46    3.57
 -11   4   0    0.09    4.07
 -11   4   0    1.12    1.89
  11   4   1    2.54    3.58
  11   4   1    4.32    4.52
 -11   4  -1    5.77    4.76
 -11   4  -1    5.45    2.93
  11   4   2    3.88    3.98
  11   4   2    5.18    4.64
 -11   4  -2    4.01    4.84
 -11   4  -2    6.57    3.35
  11   4   3    2.17    3.48
  11   4   3    0.43    4.86
 -11   4  -3    2.54    2.62
 -11   4  -3    3.14    3.13
  11   4   4   -1.43    4.69
  11   4   4    2.17    2.98
 -11   4  -4    2.11    5.09
 -11   4  -4   12.51    4.63
  11   4   5    0.25    4.34
  11   4   5    2.90    3.16
 -11   4  -5    1.42    2.92
 -11   4  -5    4.37    4.27
  11   5  -8   -0.33    2.40
  11   5  -8    2.10    3.42
 -11   5   8    1.64    5.43
 -11   5   8    0.76    1.75
  11  -5  -8    0.95    1.91
  11  -5  -8    0.02    3.21
  11   5  -7    2.89    5.01
  11   5  -7    5.78    4.45
  11   5  -6    1.38    2.60
  11   5  -5    4.81    4.51
  11   5  -5    3.83    5.13
  11   5  -4    0.14    1.91
  11   5  -4    1.02    3.70
  11   5  -3    2.39    4.09
  11   5  -3    0.94    4.82
  11   5  -2    1.87    3.94
  11   5  -2    1.33    2.72
  11   5  -1    4.37    4.62
  11   5  -1    2.36    5.72
 -11   5   1    0.07    3.77
  11   5   0    0.52    3.37
  11   5   0   -0.13    3.87
 -11   5   0    1.18    2.39
 -11   5   0    0.00    5.22
  12   0 -17    1.43    4.31
  12   0 -17    3.23    4.41
 -12   0  17    2.92    8.31
 -12   0  17    3.75    4.68
  12   0 -16    2.30    5.66
  12   0 -16   10.09    5.04
 -12   0  16    9.83    9.24
 -12   0  16   14.74    5.52
  12   0 -15   41.09    4.16
  12   0 -15   28.51    7.37
 -12   0  15   43.13   10.25
 -12   0  15   46.28    6.69
  12   0 -14   -0.73    3.29
  12   0 -14   -0.18    2.70
 -12   0  14    0.64    4.50
 -12   0  14    0.13    2.74
  12   0 -13    2.16    3.12
  12   0 -13    1.41    3.11
 -12   0  13    2.78    3.38
 -12   0  13    1.37    5.21
  12   0 -12    9.29    4.12
  12   0 -12   20.71    4.47
 -12   0  12   19.17    2.83
 -12   0  12   19.81    6.07
  12   0 -11    6.15    3.70
  12   0 -11    8.49    3.70
 -12   0  11    8.54    3.61
 -12   0  11    7.65    4.59
  12   0 -10   24.70    2.59
  12   0 -10   22.65    2.87
 -12   0  10   26.71    4.26
 -12   0  10   25.22    4.75
  12   0  -9   12.21    2.20
  12   0  -9   13.63    3.87
 -12   0   9   13.46    3.46
 -12   0   9   11.09    3.71
  12   0  -8   66.47    5.39
  12   0  -8   59.96    5.18
 -12   0   8   63.71    4.93
 -12   0   8   61.08    3.62
  12   0  -7   19.84    3.14
  12   0  -7   22.14    3.66
 -12   0   7   20.32    3.48
 -12   0   7   23.71    4.23
  12   0  -6  176.59    7.51
  12   0  -6  198.94    8.60
 -12   0   6  195.27    8.07
 -12   0   6  218.19    9.64
  12   0  -5    6.41    2.30
  12   0  -5   12.02    2.82
 -12   0   5    7.53    2.98
 -12   0   5    6.34    2.32
  12   0  -4   17.84    3.18
  12   0  -4   18.32    3.43
 -12   0   4   19.31    3.45
 -12   0   4   18.65    2.64
  12   0  -3   13.17    1.89
  12   0  -3   11.02    2.12
 -12   0   3   15.04    2.46
 -12   0   3   13.25    2.17
  12   0  -2   71.21    3.66
  12   0  -2   73.52    4.37
 -12   0   2   74.89    5.34
 -12   0   2   70.78    5.35
  12   0  -1  272.57    8.87
  12   0  -1  283.54    9.29
 -12   0   1  279.13   11.70
 -12   0   1  270.45    9.55
  12   0   0    5.37    1.47
  12   0   0    5.21    2.04
 -12   0   0    3.82    2.94
 -12   0   0    5.44    2.88
  12   0   1   98.83    4.03
  12   0   1   54.99    3.94
 -12   0  -1   95.98    5.34
 -12   0  -1   99.85    6.81
  12   0   2    2.73    1.11
  12   0   2    2.19    1.72
 -12   0  -2    4.81    2.21
 -12   0  -2    4.73    1.86
  12   0   3    6.56    1.81
  12   0   3    7.59    1.30
 -12   0  -3    7.74    4.54
 -12   0  -3   11.30    3.21
  12   0   4    0.13    0.68
  12   0   4    0.26    0.87
 -12   0  -4    0.14    2.88
 -12   0  -5   45.26    7.87
 -12   0  -5   16.50    4.72
 -12   0  -6   -0.32    3.59
 -12   0  -6    0.94    2.42
 -12   0  -7   -0.53    4.21
 -12   0  -7    0.35    1.41
 -12   0  -8    9.12    5.95
 -12   0  -8    0.02    3.05
 -12   0  -9   -0.04    2.28
 -12   0  -9    2.81    6.48
  12   1 -17    0.78    3.97
  12   1 -17    5.20    4.00
 -12   1  17    4.64    8.68
 -12   1  17    3.21    4.73
  12  -1 -17    1.07    5.97
 -12  -1  17    0.77    7.16
  12  -1 -17    3.48    4.52
 -12  -1  17    3.27    4.31
  12   1 -16    1.67    2.14
  12   1 -16    2.76    3.79
 -12   1  16    3.31    8.86
 -12   1  16    3.80    4.47
  12  -1 -16    2.49    5.24
 -12  -1  16    0.03    6.55
  12  -1 -16    2.36    4.16
 -12  -1  16    3.41    4.17
  12   1 -15    7.71    4.75
  12   1 -15   24.05    3.60
 -12   1  15   26.69    5.99
 -12   1  15   21.30   10.99
  12  -1 -15   22.47    5.48
 -12  -1  15   15.16    8.19
  12  -1 -15   13.67    5.78
 -12  -1  15   24.51    5.89
  12   1 -14   47.83    6.22
 -12   1  14   56.90    6.79
 -12   1  14   70.16   10.75
 -12  -1  14   32.24    8.70
  12  -1 -14   48.90    4.23
  12  -1 -14   42.17    6.86
 -12  -1  14   51.38    6.77
  12   1 -13   13.91    4.95
  12   1 -13   29.45    5.18
 -12   1  13   36.17    5.61
 -12   1  13   41.42    8.12
  12  -1 -13   30.88    5.19
 -12  -1  13   18.66    6.76
  12  -1 -13   27.35    6.16
 -12  -1  13   37.72    3.73
  12   1 -12   46.37    6.50
 -12   1  12   42.69    3.61
 -12   1  12   47.60    7.52
  12  -1 -12   35.34    3.43
 -12  -1  12   43.55    5.78
  12  -1 -12   37.86    6.35
 -12  -1  12   25.27    6.86
 -12   1  11   20.27    5.36
  12   1 -11   13.62    4.01
  12   1 -11    8.75    3.40
 -12   1  11   16.73    4.09
 -12  -1  11   15.89    4.72
 -12  -1  11   12.31    4.96
  12  -1 -11   11.92    4.50
  12  -1 -11   13.98    3.79
  12   1 -10    1.92    2.74
  12   1 -10    0.36    1.98
 -12   1  10    2.47    2.66
 -12   1  10    1.54    3.50
  12  -1 -10    1.38    2.31
 -12  -1  10    1.33    2.90
  12  -1 -10    0.33    2.81
 -12  -1  10    1.59    3.14
 -12   1   9    3.60    2.27
  12   1  -9    5.50    3.32
  12   1  -9    3.24    2.34
 -12   1   9    7.51    2.84
 -12  -1   9    5.74    3.35
 -12  -1   9    6.98    3.03
  12  -1  -9    9.23    2.73
  12  -1  -9    3.43    3.64
  12   1  -8   82.63    6.07
  12   1  -8   76.86    4.93
 -12   1   8   84.18    5.23
 -12   1   8   97.08    7.93
  12  -1  -8   81.73    6.56
 -12  -1   8   86.33    6.21
  12  -1  -8   68.69    4.65
 -12  -1   8   82.99    5.29
  12   1  -7   17.03    2.32
  12   1  -7   14.67    2.44
 -12   1   7   19.15    2.86
 -12   1   7   19.52    5.00
  12  -1  -7   15.76    2.68
 -12  -1   7   20.67    3.86
  12  -1  -7   17.00    3.78
 -12  -1   7   18.27    2.95
  12   1  -6   57.44    4.91
  12   1  -6   57.62    3.72
 -12   1   6   74.29    6.28
 -12   1   6   57.93    3.77
 -12  -1   6   57.05    5.09
  12  -1  -6   46.05    3.40
 -12  -1   6   62.16    4.40
  12   1  -5   43.06    4.34
  12   1  -5   36.30    2.99
 -12   1   5   42.38    3.06
 -12   1   5   49.36    3.73
 -12  -1   5   37.85    4.12
  12  -1  -5   35.74    2.71
 -12  -1   5   43.63    3.74
  12   1  -4   31.48    3.65
  12   1  -4   36.28    2.96
 -12   1   4   34.23    4.95
 -12   1   4   33.70    3.18
 -12  -1   4   37.03    2.98
  12  -1  -4   31.74    2.45
 -12  -1   4   37.80    3.28
  12   1  -3   13.25    2.79
  12   1  -3   15.12    2.61
 -12   1   3   16.47    2.28
 -12  -1   3   16.00    2.53
 -12  -1   3   16.32    2.41
  12  -1  -3   14.89    1.66
  12   1  -2   20.79    2.95
  12   1  -2   19.76    2.78
  12  -1  -2   19.99    1.55
 -12  -1   2   18.67    2.43
 -12  -1   2   21.49    2.97
  12   1  -1   11.17    2.46
  12   1  -1   11.35    2.42
 -12   1   1   17.11    3.94
 -12   1   1   13.87    2.42
 -12  -1   1    9.10    2.53
  12  -1  -1   11.56    1.37
 -12  -1   1    8.89    3.31
  12   1   0    0.89    1.64
  12   1   0    2.80    1.75
 -12   1   0    1.37    1.61
 -12   1   0    0.69    2.57
  12  -1   0    1.20    0.59
 -12  -1   0    1.15    1.97
  12  -1   0    1.47    0.70
 -12  -1   0    0.99    1.68
  12   1   1    9.67    2.28
  12   1   1   13.51    2.50
 -12   1  -1   18.08    4.51
 -12   1  -1   17.76    4.25
 -12  -1  -1   13.75    3.38
 -12  -1  -1   11.38    2.82
  12   1   2   12.17    2.52
  12   1   2   18.60    2.84
 -12   1  -2   28.44    4.99
 -12   1  -2   29.50    5.31
 -12  -1  -2   15.36    3.28
 -12  -1  -2   22.45    4.46
  12   1   3    8.85    2.31
  12   1   3   11.21    2.90
 -12   1  -3   33.96    6.52
 -12   1  -3   26.71    5.24
 -12  -1  -3   22.52    5.30
  12   1   4    6.15    2.05
  12   1   4    6.82    3.38
 -12   1  -4   21.77    4.13
 -12   1  -4   10.01    2.56
 -12  -1  -4   10.11    4.59
  12   1   5    1.18    1.61
  12   1   5    1.12    1.35
 -12   1  -5    3.45    3.22
 -12   1  -5    2.25    3.32
 -12  -1  -5    1.08    3.60
 -12  -1  -5    0.81    2.30
  12   1   6    1.18    1.34
  12   1   6    0.88    1.50
 -12   1  -6    7.34    4.01
 -12   1  -6    1.84    2.25
 -12  -1  -6    0.96    2.44
 -12  -1  -6    2.90    4.98
 -12   1  -7    9.77    3.83
 -12   1  -7    3.79    4.33
 -12  -1  -7    1.88    2.84
 -12  -1  -7    4.94    6.39
 -12   1  -8    1.00    2.48
 -12   1  -8    1.50    3.00
 -12  -1  -8   -0.26    1.63
 -12  -1  -8   -2.66    3.87
  12   2 -16    4.38    3.72
  12   2 -16   13.84    4.77
 -12   2  16    8.31    5.75
 -12   2  16   12.03   11.45
  12  -2 -16    7.99    5.29
 -12  -2  16    0.18    5.98
  12  -2 -16    8.05    5.56
 -12  -2  16   12.44    4.87
  12   2 -15   25.03    6.65
 -12   2  15   21.27   10.34
  12   2 -15    4.49    3.75
 -12   2  15   20.66    3.75
  12  -2 -15   13.98    6.60
  12  -2 -15   17.37    3.51
 -12  -2  15    6.65    7.24
 -12  -2  15   16.97    5.35
  12   2 -14    1.93    2.86
  12   2 -14    2.98    4.59
 -12   2  14    1.34    2.40
 -12   2  14    3.27    6.78
  12  -2 -14    0.34    3.62
 -12  -2  14    2.64    4.46
  12  -2 -14    1.28    4.54
 -12  -2  14    2.28    2.24
  12   2 -13    2.27    2.69
  12   2 -13    3.84    3.51
 -12   2  13    4.02    2.40
 -12   2  13    1.18    6.42
  12  -2 -13    2.04    3.34
 -12  -2  13    3.75    5.36
  12  -2 -13    0.36    4.14
 -12  -2  13    4.38    3.86
  12   2 -12    1.65    1.95
 -12   2  12    1.02    4.72
  12   2 -12    2.77    2.14
 -12   2  12    2.36    3.12
  12  -2 -12    3.05    3.87
  12  -2 -12    1.31    2.99
 -12  -2  12    2.07    3.58
 -12  -2  12    0.35    3.12
  12   2 -11    0.39    1.75
 -12   2  11    3.31    4.08
  12   2 -11    2.39    3.25
 -12   2  11    1.40    2.96
  12  -2 -11    0.60    1.49
  12  -2 -11    2.13    3.21
 -12  -2  11    2.30    2.15
 -12  -2  11    0.60    2.74
  12   2 -10   88.88    7.38
 -12   2  10   79.32    5.75
 -12   2  10   86.84    8.01
 -12  -2  10   81.82    6.73
  12  -2 -10   86.47    7.87
  12  -2 -10   74.13    5.84
  12   2  -9    5.31    2.55
 -12   2   9   15.03    5.68
  12   2  -9   10.74    4.12
 -12   2   9    8.39    2.80
  12  -2  -9    9.22    2.87
  12  -2  -9   13.45    4.43
 -12  -2   9   12.40    3.84
 -12  -2   9    6.63    2.94
 -12   2   8   46.49    7.08
  12   2  -8   37.14    5.43
 -12   2   8   36.32    3.54
  12  -2  -8   28.60    3.55
  12  -2  -8   41.69    5.75
 -12  -2   8   24.05    3.58
 -12  -2   8   37.60    3.49
  12   2  -7   28.11    5.04
 -12   2   7   25.75    3.02
 -12   2   7   32.60    4.00
  12  -2  -7   22.66    2.97
 -12  -2   7   25.76    3.75
  12  -2  -7   31.11    4.82
 -12  -2   7   27.07    4.58
  12   2  -6   15.50    2.45
  12   2  -6   10.97    1.63
 -12   2   6   16.86    2.36
 -12   2   6   40.32    5.58
 -12  -2   6   19.21    2.33
  12  -2  -6   13.39    2.90
 -12  -2   6   19.71    4.96
 -12   2   5   16.02    1.95
  12   2  -5   18.37    4.03
 -12  -2   5   20.89    2.51
  12  -2  -5   15.87    2.00
  12   2  -4   26.00    4.02
 -12   2   4   25.27    1.95
  12   2  -4   24.72    4.19
 -12  -2   4   25.99    2.19
  12  -2  -4   23.95    2.45
  12   2  -3   46.55    4.66
  12   2  -3   50.03    3.22
 -12   2   3   48.35    2.48
  12  -2  -3   46.53    2.23
 -12  -2   3   48.03    2.59
  12   2  -2    0.07    2.27
  12   2  -2    1.52    2.19
  12  -2  -2    1.19    0.66
 -12  -2   2    1.83    1.16
 -12  -2   2    1.40    1.25
  12   2  -1   52.97    4.73
  12   2  -1   60.04    5.07
 -12   2   1   57.73    6.55
 -12   2   1   66.79    6.72
  12   2   0   12.33    2.08
  12   2   0   16.55    3.43
 -12   2   0   17.47    4.94
 -12   2   0   19.16    2.86
  12   2   1    0.07    1.95
  12   2   1    1.01    1.98
 -12   2  -1    0.75    1.61
 -12   2  -1    0.76    2.54
 -12  -2  -1   -0.30    1.35
 -12  -2  -1    0.17    1.87
  12   2   2   -0.35    1.63
  12   2   2    0.09    1.77
 -12   2  -2   -0.10    2.89
 -12   2  -2    0.04    1.66
 -12  -2  -2   -0.22    1.04
 -12  -2  -2   -0.39    2.08
  12   2   3    2.92    2.34
  12   2   3    7.14    3.26
 -12   2  -3    6.07    3.86
 -12   2  -3   10.43    4.24
 -12  -2  -3    0.01    1.64
 -12  -2  -3    1.57    3.74
  12   2   4    1.42    1.88
  12   2   4   -0.45    2.17
 -12   2  -4    3.13    3.71
 -12   2  -4    3.76    4.82
 -12  -2  -4    0.98    1.43
 -12  -2  -4    0.82    3.75
  12   2   5    1.00    1.91
  12   2   5    0.44    2.61
 -12   2  -5    1.01    2.64
 -12   2  -5    1.78    4.35
 -12  -2  -5   -0.76    1.41
 -12  -2  -5   -0.63    2.65
  12   2   6    0.22    1.69
  12   2   6    0.01    1.36
 -12   2  -6   -0.88    2.51
 -12   2  -6    0.77    4.91
 -12  -2  -6    0.38    1.43
 -12  -2  -6   -1.39    2.72
  12   2   7    0.85    1.71
  12   2   7   -0.35    1.42
 -12   2  -7    0.13    7.08
 -12   2  -7   -0.64    3.55
 -12  -2  -7    1.27    1.67
 -12  -2  -7   -1.69    3.61
  12   3 -14   26.80    5.67
 -12   3  14   10.99    5.37
 -12   3  14   32.99   10.42
 -12  -3  14   23.16    5.42
  12  -3 -14   18.98    6.07
  12  -3 -14    6.88    6.56
  12   3 -13    2.42    3.86
 -12   3  13    1.57    3.42
 -12   3  13    2.58    6.04
 -12  -3  13    2.09    4.27
  12  -3 -13    1.92    2.42
  12  -3 -13    0.04    3.72
  12   3 -12   13.96    5.17
 -12   3  12    6.32    4.19
 -12   3  12   13.99    6.98
 -12  -3  12   15.82    3.45
  12  -3 -12    7.39    5.16
  12  -3 -12    5.08    4.44
  12   3 -11   26.27    5.78
 -12   3  11   14.06    4.28
 -12   3  11   25.04    6.70
 -12  -3  11   25.83    5.88
  12  -3 -11   20.11    3.81
  12  -3 -11   14.07    4.63
  12   3 -10    1.87    2.33
 -12   3  10   -0.27    2.26
 -12   3  10    0.37    3.79
 -12  -3  10    2.97    3.20
  12  -3 -10    2.37    3.97
  12  -3 -10    0.28    3.06
  12   3  -9   14.46    5.36
 -12   3   9    2.32    2.76
 -12   3   9   12.83    6.10
 -12  -3   9    8.88    4.18
  12  -3  -9   17.87    5.39
  12  -3  -9    6.37    3.76
  12   3  -8   94.13    7.77
 -12   3   8  131.77    8.06
  12  -3  -8   97.33    7.65
 -12  -3   8  118.56    7.40
  12   3  -7   23.42    5.29
 -12   3   7   13.05    2.54
  12  -3  -7   11.25    2.94
 -12  -3   7   -0.65    3.13
  12  -3  -7   27.90    3.51
  12   3  -6   16.48    4.73
  12   3  -6   15.52    4.55
 -12   3   6   22.65    3.43
 -12   3   6    5.98    2.56
  12  -3  -6    7.43    2.27
  12  -3  -6   16.14    2.91
  12   3  -5   71.93    6.78
  12   3  -5   69.58    6.42
 -12   3   5   90.23    5.49
 -12   3   5   26.98    2.80
  12  -3  -5   67.63    4.49
  12   3  -4    7.44    2.19
  12   3  -4    4.91    3.63
 -12   3   4    1.26    1.35
 -12   3   4   11.25    2.67
  12  -3  -4    2.11    1.56
  12  -3  -4    9.08    2.49
  12   3  -3    2.14    2.72
  12   3  -3    1.04    2.69
 -12   3   3    0.03    1.63
  12  -3  -3    0.28    1.92
  12   3  -2    1.65    2.87
  12   3  -2    2.25    3.15
 -12   3   2    2.68    2.37
 -12   3   2    3.34    2.35
  12   3  -1    1.74    2.89
  12   3  -1    1.95    3.25
 -12   3   1    2.26    4.51
 -12   3   1    4.47    2.63
  12   3   0    3.05    3.28
  12   3   0    2.58    3.13
 -12   3   0    2.70    4.12
 -12   3   0    3.00    2.24
  12   3   1   23.74    4.37
  12   3   1   25.83    3.58
 -12   3  -1   32.13    6.36
 -12   3  -1   30.88    4.24
  12   3   2    0.60    2.23
  12   3   2    0.39    2.69
 -12   3  -2    2.00    2.40
 -12   3  -2    2.47    2.72
  12   3   3    7.74    3.37
  12   3   3   -0.26    4.57
 -12   3  -3    9.79    5.76
 -12   3  -3   15.40    4.07
  12   3   4    0.77    2.19
  12   3   4   -0.54    2.56
 -12   3  -4    3.38    4.89
 -12   3  -4    5.17    3.98
  12   3   5   -0.60    4.00
  12   3   5    2.09    2.45
 -12   3  -5    8.82    4.83
 -12   3  -5    4.46    5.48
  12   3   6    0.13    3.51
  12   3   6    2.94    2.55
 -12   3  -6   10.66    5.95
 -12   3  -6    3.72    5.60
  12   4 -12    1.87    4.22
 -12   4  12   -0.16    2.49
 -12   4  12    0.90    4.73
 -12  -4  12    1.20    3.00
  12  -4 -12    1.97    4.27
  12  -4 -12    0.52    3.96
  12   4 -11    4.11    2.96
 -12   4  11    0.59    2.69
 -12   4  11    3.85    4.83
 -12  -4  11    1.75    3.35
  12  -4 -11    4.48    4.69
  12  -4 -11    0.57    3.96
  12   4 -10    4.63    5.15
  12   4 -10    3.60    2.34
 -12   4  10    3.38    4.37
 -12   4  10    0.63    2.38
  12  -4 -10    2.60    2.35
  12  -4 -10    2.80    3.56
  12   4  -9   37.14    6.64
  12   4  -9   41.60    6.77
 -12   4   9    7.79    3.32
 -12   4   9   58.72    8.56
  12  -4  -9   35.49    7.01
  12   4  -8    9.36    4.57
  12   4  -8   13.52    4.64
 -12   4   8   37.13    7.37
 -12   4   8    3.14    2.45
  12  -4  -8    1.40    2.52
  12  -4  -8    0.00    4.83
  12   4  -7    1.85    3.85
  12   4  -7    2.59    3.54
 -12   4   7   -0.03    1.09
  12  -4  -7   -0.11    2.46
  12   4  -6   26.41    3.94
  12   4  -6   22.62    5.65
  12   4  -5   49.43    6.80
  12   4  -5   50.35    6.76
  12   4  -4   24.43    5.69
  12   4  -4   22.58    3.87
  12   4  -3   37.98    6.30
  12   4  -3   40.54    4.54
  12   4  -2   33.91    6.15
  12   4  -2   32.79    6.93
  12   4  -1    0.27    3.22
  12   4  -1    1.44    3.57
 -12   4   1    0.09    4.66
 -12   4   1   16.85    5.27
  12   4   0    5.32    2.62
  12   4   0    5.37    5.05
 -12   4   0    0.02    5.00
 -12   4   0    4.18    3.91
  12   4   1    3.85    3.68
  12   4   1    4.53    4.66
 -12   4  -1    0.09    4.70
 -12   4  -1    2.77    4.39
  12   4   2    0.59    2.69
  12   4   2    0.04    4.17
 -12   4  -2    0.40    2.20
 -12   4  -2    0.54    4.22
  12   4   3    2.12    3.39
  12   4   3   -0.13    4.85
 -12   4  -3    4.90    4.93
 -12   4  -3    4.20    5.98
  12   5  -5    4.42    3.34
  12   5  -4    4.05    4.61
  12   5  -4    6.10    5.68
  13   0 -17   30.23    4.22
  13   0 -17    9.51    7.67
 -13   0  17   29.96    4.00
 -13   0  17   24.77    7.85
  13   0 -16    1.02    3.83
  13   0 -16    1.24    3.38
 -13   0  16    1.48    5.83
 -13   0  16    0.66    2.06
  13   0 -15    6.17    2.58
  13   0 -15    3.22    2.40
 -13   0  15    6.54    7.75
 -13   0  15    4.59    4.21
  13   0 -14   20.48    4.62
  13   0 -14    9.89    4.71
 -13   0  14   28.49    5.38
 -13   0  14   18.16    9.10
  13   0 -13   12.14    2.97
  13   0 -13   15.87    4.25
 -13   0  13   16.96    4.59
 -13   0  13   11.35    6.60
  13   0 -12    0.74    2.90
  13   0 -12    1.29    2.74
 -13   0  12    0.28    2.61
 -13   0  12    0.88    3.44
  13   0 -11    8.37    3.72
  13   0 -11   10.92    3.86
 -13   0  11   12.55    3.82
 -13   0  11    8.06    4.54
  13   0 -10  163.92    8.72
  13   0 -10  152.77    6.29
 -13   0  10  179.28    9.09
 -13   0  10  191.67   10.21
  13   0  -9   21.82    4.20
  13   0  -9   26.66    4.38
 -13   0   9   26.14    4.04
 -13   0   9   23.57    4.36
  13   0  -8    1.75    2.48
  13   0  -8    1.31    2.53
 -13   0   8    1.32    2.17
 -13   0   8    0.09    2.30
  13   0  -7   51.28    4.09
  13   0  -7   56.36    4.85
 -13   0   7   60.54    4.43
 -13   0   7   68.40    5.96
  13   0  -6   18.33    2.93
  13   0  -6   -0.24    2.20
 -13   0   6   20.89    3.63
 -13   0   6    0.55    2.38
  13   0  -5    0.38    1.71
  13   0  -5    3.29    2.10
 -13   0   5    0.09    2.36
 -13   0   5    1.49    1.76
  13   0  -4    8.54    2.18
  13   0  -4    9.49    2.92
 -13   0   4    8.00    2.08
  13   0  -3    0.37    1.28
  13   0  -2  132.90    5.45
  13   0  -2  141.51    6.17
 -13   0   2  147.52    7.80
 -13   0   2  147.40    7.82
  13   0  -1   27.83    2.47
  13   0  -1   28.43    2.42
 -13   0   1   33.11    4.63
 -13   0   1   27.82    4.21
  13   0   0   64.91    4.63
  13   0   0   83.71    5.04
 -13   0   0  110.68    7.50
 -13   0   0  127.89    7.81
  13   0   1  104.78    5.05
  13   0   1  152.05    5.41
 -13   0  -1  164.35    8.78
 -13   0  -1  167.79    9.18
  13   0   2    1.64    1.40
  13   0   2    1.10    1.44
 -13   0  -2    3.93    3.03
 -13   0  -2    3.02    3.66
 -13   0  -3    1.47    3.14
 -13   0  -3    0.00    1.30
 -13   0  -4    0.12    2.97
 -13   0  -4    0.00    1.54
 -13   0  -5    0.36    2.93
 -13   0  -5    0.00    1.85
 -13   0  -6    6.03    4.07
 -13   0  -6   13.19    7.00
 -13   0  -7   -0.73    2.60
 -13   0  -7    3.74    4.73
  13   1 -16    2.33    4.63
  13   1 -16    5.76    4.21
 -13   1  16    8.15   10.71
 -13   1  16    5.14    5.17
  13  -1 -16    5.81    4.64
 -13  -1  16    3.28    7.76
  13  -1 -16    4.06    4.64
 -13  -1  16    9.76    3.06
  13   1 -15   13.54    3.22
  13   1 -15    3.87    3.84
 -13   1  15    9.63    5.19
 -13   1  15   12.92    6.11
  13  -1 -15    9.59    4.87
 -13  -1  15    7.38    7.14
  13  -1 -15    9.07    5.78
 -13  -1  15   11.49    5.12
  13   1 -14    6.87    3.93
  13   1 -14    1.09    3.11
 -13   1  14    4.74    4.25
 -13   1  14    8.84    4.42
  13  -1 -14    4.63    3.94
 -13  -1  14    2.85    5.54
  13  -1 -14    2.85    4.70
 -13  -1  14    5.85    4.43
  13   1 -13   22.67    4.88
  13   1 -13   10.50    4.35
 -13   1  13   32.49    5.34
 -13   1  13   39.05    5.39
  13  -1 -13   26.60    4.87
 -13  -1  13   27.36    5.92
  13  -1 -13   17.18    5.44
 -13  -1  13   16.51    7.40
  13   1 -12   67.13    7.24
  13   1 -12   37.76    4.96
 -13   1  12   60.92    4.18
 -13   1  12   74.72    5.88
  13  -1 -12   55.93    3.93
 -13  -1  12   57.45    8.13
  13  -1 -12   55.55    6.76
 -13  -1  12   63.97    4.61
  13   1 -11    7.75    3.52
  13   1 -11    3.67    2.79
 -13   1  11    9.76    3.43
 -13   1  11    9.11    4.81
  13  -1 -11    5.48    3.29
 -13  -1  11    3.20    4.01
  13  -1 -11    8.32    2.40
 -13  -1  11    8.01    4.03
  13   1 -10    6.64    3.30
  13   1 -10    2.57    2.35
 -13   1  10    5.35    2.92
 -13   1  10    6.87    4.10
  13  -1 -10    4.54    3.60
 -13  -1  10    4.69    3.40
  13  -1 -10    4.18    2.75
 -13  -1  10    5.94    2.13
  13   1  -9    2.92    2.38
  13   1  -9    5.81    3.13
 -13   1   9    5.44    2.67
 -13   1   9    3.90    3.80
  13  -1  -9    8.35    3.63
 -13  -1   9    6.58    3.42
  13  -1  -9    4.08    2.58
 -13  -1   9    5.78    2.94
  13   1  -8    4.09    1.86
  13   1  -8    2.63    1.91
 -13   1   8    3.13    2.27
 -13   1   8    4.37    4.18
 -13  -1   8    4.92    3.07
  13  -1  -8    3.56    2.27
  13  -1  -8    4.98    3.01
 -13  -1   8    3.80    2.46
  13   1  -7    2.88    2.50
  13   1  -7    0.44    1.79
 -13   1   7    2.07    2.51
  13  -1  -7    1.54    1.68
 -13  -1   7    1.43    2.42
 -13  -1   7    1.41    1.87
  13   1  -6   26.46    3.92
  13   1  -6   21.99    2.67
 -13   1   6   24.23    2.81
  13  -1  -6   23.02    3.30
 -13  -1   6   26.49    4.02
 -13  -1   6   28.77    3.56
  13   1  -5   18.89    3.48
 -13   1   5   19.22    3.09
 -13   1   5   18.54    2.33
 -13  -1   5   20.76    4.08
  13  -1  -5   15.01    2.09
 -13  -1   5   22.32    3.27
  13   1  -4  138.94    7.03
 -13   1   4  143.81    5.44
  13  -1  -4  114.00    4.49
 -13  -1   4  149.39    7.82
[truncated: 351,166 more chars]
