# Supplementary material for: Crystal structures of the two isomeric hydrogen-bonded cocrystals 2-chloro-4-nitro­benzoic acid–5-nitro­quinoline (1/1) and 5-chloro-2-nitro­benzoic acid–5-nitro­quinoline (1/1)
Source: Acta Crystallogr E Crystallogr Commun. 2019 Oct 22;75(Pt 11):1694–9. doi: 10.1107/S2056989019013896 (PMC6829746; doi:10.1107/S2056989019013896)
Supplement: Supplementary file 2 [file e-75-01694-Isup2.hkl]

data_I                                                                          
_shelx_title ' 10122316'                                                        
_shelx_refln_list_code          4                                               
_shelx_F_calc_maximum      137.95                                               
_exptl_crystal_F_000       384.00                                               
_reflns_d_resolution_high  0.7111                                               
                                                                                
loop_                                                                           
 _space_group_symop_operation_xyz                                               
 'x, y, z'                                                                      
 '-x, y+1/2, -z'                                                                
                                                                                
_cell_length_a    12.8265                                                       
_cell_length_b     4.7699                                                       
_cell_length_c    13.5033                                                       
_cell_angle_alpha  90.000                                                       
_cell_angle_beta  109.713                                                       
_cell_angle_gamma  90.000                                                       
                                                                                
_shelx_F_squared_multiplier     1.000                                           
                                                                                
loop_                                                                           
 _refln_index_h                                                                 
 _refln_index_k                                                                 
 _refln_index_l                                                                 
 _refln_F_squared_calc                                                          
 _refln_F_squared_meas                                                          
 _refln_F_squared_sigma                                                         
 _refln_observed_status                                                         
   3  -4   0         18.13         24.57         3.32 o                         
   1  -3   0        278.03        279.34        10.51 o                         
   2  -3   0        376.12        357.92        11.33 o                         
   3  -3   0         96.71         95.08         9.61 o                         
   4  -3   0        117.14        120.51        10.30 o                         
   5  -3   0        137.02        152.22         7.62 o                         
   6  -3   0          4.34          3.34         3.24 o                         
   7  -3   0          7.95         -0.89         3.52 o                         
   0  -2   0       1266.54       1261.54        37.31 o                         
   1  -2   0        216.12        196.81         7.41 o                         
   2  -2   0       2188.15       2228.62        54.55 o                         
   3  -2   0         53.11         57.02         3.46 o                         
   4  -2   0         86.61         84.95         2.76 o                         
   5  -2   0         37.67         41.05         6.48 o                         
   6  -2   0        124.59        102.90        17.41 o                         
   7  -2   0        115.06        100.86         4.00 o                         
   8  -2   0         12.70         11.53         1.73 o                         
   9  -2   0        192.04        194.21         8.77 o                         
  10  -2   0         15.50         11.40         2.51 o                         
  11  -2   0         56.04         47.70         6.01 o                         
  14  -2   0          0.74          1.16         3.16 o                         
   1  -1   0        584.66        524.46        16.19 o                         
   2  -1   0       3013.88       3047.27        57.20 o                         
   3  -1   0       1805.14       1855.17        54.42 o                         
   4  -1   0        392.02        405.05         8.93 o                         
   5  -1   0        163.48        145.22         3.60 o                         
   6  -1   0         32.69         35.17         2.12 o                         
   7  -1   0        264.11        277.41         7.02 o                         
   8  -1   0        129.18        130.80         3.36 o                         
   9  -1   0         56.67         62.59         3.42 o                         
  10  -1   0        101.70        116.81         5.92 o                         
  11  -1   0        409.17        459.52        23.07 o                         
  12  -1   0          2.97          2.54         0.86 o                         
  13  -1   0         42.50         30.23         5.34 o                         
  14  -1   0         43.38         26.93         5.84 o                         
  15  -1   0         15.41          7.25         4.27 o                         
  16  -1   0          0.30          0.05         3.85 o                         
   2   0   0         63.03         58.19         1.57 o                         
   3   0   0        219.20        220.94         3.82 o                         
   4   0   0          3.16          3.73         1.08 o                         
   5   0   0        106.85         54.09        48.07 o                         
   6   0   0        704.67        651.75         9.37 o                         
   7   0   0          2.86          1.62         1.09 o                         
   8   0   0        303.67        317.73         5.81 o                         
   9   0   0          0.09         -0.23         1.05 o                         
  10   0   0         64.21         67.33         2.97 o                         
  11   0   0          0.44         -0.42         1.61 o                         
  12   0   0         10.87         10.29         2.09 o                         
  13   0   0        186.97        186.85        26.29 o                         
  14   0   0         14.02          8.32         2.35 o                         
  15   0   0         17.26         13.50         5.38 o                         
  16   0   0          2.44          2.17         4.59 o                         
   1   1   0        592.22        557.63         7.56 o                         
   2   1   0       3048.21       2974.41        40.12 o                         
   3   1   0       1849.20       1861.79        25.24 o                         
   4   1   0        373.65        381.06         5.66 o                         
   5   1   0        171.26        161.29         3.14 o                         
   6   1   0         32.66         38.48         1.62 o                         
   7   1   0        266.01        287.09         6.41 o                         
   8   1   0        128.76        129.74         4.00 o                         
   9   1   0         60.93         69.21         3.66 o                         
  10   1   0         96.56        107.70         4.48 o                         
  11   1   0        409.50        474.91        10.39 o                         
  12   1   0          3.13          3.01         1.82 o                         
  13   1   0         42.99         47.43         4.97 o                         
  14   1   0         43.31         44.79         7.95 o                         
  15   1   0         16.04         12.76         2.78 o                         
  16   1   0          0.28         -2.48         3.93 o                         
   0   2   0       1238.68       1234.02        30.76 o                         
   1   2   0        207.44        193.56         4.90 o                         
   2   2   0       2169.80       2310.81        54.53 o                         
   3   2   0         52.51         55.24         2.10 o                         
   4   2   0         85.74         83.99         2.77 o                         
   5   2   0         35.55         36.27         2.01 o                         
   6   2   0        122.83        100.02         9.32 o                         
   7   2   0        113.45        114.59         4.15 o                         
   8   2   0         12.73         15.46         3.55 o                         
   9   2   0        194.44        226.78         6.97 o                         
  10   2   0         15.37         16.61         3.27 o                         
  11   2   0         56.30         67.83         4.62 o                         
  12   2   0         28.74         32.06         2.93 o                         
  13   2   0         34.42         51.51         4.55 o                         
  14   2   0          0.75          2.19         2.34 o                         
  15   2   0         23.04         31.53         7.11 o                         
  16   2   0          3.16          2.70         3.07 o                         
   1   3   0        278.18        315.58         8.94 o                         
   2   3   0        377.27        378.24         8.47 o                         
   3   3   0        100.49        107.12         4.17 o                         
   4   3   0        118.09        126.85         4.76 o                         
   5   3   0        140.55        147.11         9.70 o                         
   6   3   0          4.20          2.46         1.10 o                         
   7   3   0          8.05          4.80         1.73 o                         
   8   3   0         42.57         42.94         4.41 o                         
   9   3   0         80.72        102.44         5.08 o                         
  10   3   0         17.38         20.25         3.59 o                         
  11   3   0         32.65         44.56         4.27 o                         
  12   3   0          6.40          5.78         3.01 o                         
  13   3   0         72.61        125.05         8.50 o                         
  14   3   0          2.73          2.10         2.74 o                         
  15   3   0          2.63          4.61         3.76 o                         
   0   4   0        133.64        151.49         4.36 o                         
   1   4   0         36.90         40.36         1.77 o                         
   2   4   0         51.04         65.37         2.23 o                         
   3   4   0         17.91         16.30         1.93 o                         
   4   4   0          5.47          5.91         1.72 o                         
   5   4   0         56.80         55.09         5.95 o                         
   6   4   0         82.95         57.78        16.89 o                         
   7   4   0         10.46          3.99         1.60 o                         
   8   4   0          7.45         11.28         3.31 o                         
   9   4   0          0.34          0.42         1.79 o                         
  10   4   0         11.71         19.38         3.98 o                         
  11   4   0          0.04          1.95         2.80 o                         
  12   4   0          6.54          8.15         3.76 o                         
  13   4   0          7.18         11.57         4.65 o                         
   1   5   0          1.43          1.67         1.83 o                         
   2   5   0         12.26         19.15         3.26 o                         
   3   5   0         20.31         26.79         4.27 o                         
   4   5   0          3.28         17.49         7.64 o                         
   5   5   0         52.77         77.05         4.50 o                         
   6   5   0          9.02          3.81         2.06 o                         
   7   5   0          1.03          0.82         2.73 o                         
   8   5   0         38.07         60.06         4.41 o                         
   9   5   0          1.66         -0.57         2.88 o                         
  10   5   0          5.31          6.56         3.67 o                         
  11   5   0          2.06          1.07         3.35 o                         
   0   6   0          4.52          2.94         2.84 o                         
   1   6   0          4.09          3.56         1.84 o                         
   2   6   0         14.91         21.41         5.60 o                         
   3   6   0         15.30         16.36         3.70 o                         
   4   6   0          6.82          3.07         2.45 o                         
   5   6   0          3.73          2.35         2.03 o                         
   6   6   0         11.69         10.13         4.62 o                         
   7   6   0          1.58          2.22         5.08 o                         
  -6  -4   1        159.69        191.61         9.32 o                         
  -5  -4   1         41.18         27.77         4.52 o                         
  -4  -4   1          9.89          8.08         4.91 o                         
  -3  -4   1         55.57         52.49         9.60 o                         
  -2  -4   1         28.43         23.96         5.85 o                         
  -1  -4   1        110.18        122.19         7.97 o                         
   0  -4   1        123.27        138.25         9.43 o                         
   1  -4   1        130.96        132.66         5.57 o                         
  -9  -3   1        111.49        101.14         7.90 o                         
  -8  -3   1         50.01         62.52         6.14 o                         
  -7  -3   1         45.94         56.12         8.43 o                         
  -6  -3   1          1.99          2.08         1.85 o                         
  -5  -3   1          3.16          1.45         1.84 o                         
  -4  -3   1        179.04        173.80         5.51 o                         
  -3  -3   1        204.82        196.80         8.73 o                         
  -2  -3   1        322.53        342.21         9.22 o                         
  -1  -3   1        330.57        318.58         8.72 o                         
   0  -3   1        509.82        532.15        15.57 o                         
   1  -3   1        107.38        103.12         4.66 o                         
   2  -3   1         12.95         13.13         2.04 o                         
   3  -3   1         33.25         39.03         4.60 o                         
 -13  -2   1          4.35          2.37         2.48 o                         
 -11  -2   1          1.37          1.32         1.47 o                         
 -10  -2   1        126.76        150.24        12.22 o                         
  -9  -2   1        108.90        114.25         4.98 o                         
  -8  -2   1         27.07         34.36         3.15 o                         
  -7  -2   1         52.51         58.54         2.99 o                         
  -6  -2   1        114.25        117.07         3.83 o                         
  -5  -2   1        149.57        158.84         5.30 o                         
  -4  -2   1        188.22        171.95         5.07 o                         
  -3  -2   1        119.01        118.34         3.73 o                         
  -2  -2   1         27.17         33.59         2.96 o                         
  -1  -2   1        413.88        400.32         9.06 o                         
   0  -2   1        573.89        514.54        11.25 o                         
   1  -2   1        686.86        684.38        13.98 o                         
   2  -2   1       3053.33       3086.50        78.18 o                         
   3  -2   1        332.83        319.59        10.59 o                         
   4  -2   1        524.08        550.21        16.97 o                         
   6  -2   1         45.62         36.60         3.81 o                         
   7  -2   1        103.95         92.39         6.10 o                         
   8  -2   1         56.06         47.57         3.65 o                         
  10  -2   1          6.23          1.36         1.83 o                         
  11  -2   1          9.19          3.70         2.20 o                         
  12  -2   1          0.45         -0.21         2.22 o                         
  13  -2   1          6.54          1.74         3.38 o                         
  14  -2   1          8.25          3.43         2.90 o                         
 -17  -1   1          0.75          4.22         3.90 o                         
 -16  -1   1         16.18          9.91         5.18 o                         
 -15  -1   1         16.59         13.54         4.86 o                         
 -14  -1   1         11.19          8.14         3.52 o                         
 -13  -1   1         15.05         19.59         4.34 o                         
 -12  -1   1         20.09         22.00         2.29 o                         
 -11  -1   1        467.32        533.03         8.61 o                         
 -10  -1   1        311.20        329.50         6.89 o                         
  -9  -1   1        573.20        592.08        15.47 o                         
  -8  -1   1         46.31         41.31         2.13 o                         
  -7  -1   1        102.37         98.69         2.70 o                         
  -6  -1   1         91.17         85.57         2.09 o                         
  -5  -1   1         56.57         62.11         1.89 o                         
  -4  -1   1        362.71        316.00         5.55 o                         
  -3  -1   1        125.81        112.74         3.39 o                         
  -2  -1   1       1185.34       1108.83        17.34 o                         
  -1  -1   1       1224.62       1152.70        17.14 o                         
   0  -1   1        666.49        596.37        10.90 o                         
   1  -1   1        481.99        465.43         9.09 o                         
   2  -1   1      19029.80      19331.72       470.17 o                         
   3  -1   1          7.38          9.07         1.84 o                         
   4  -1   1       3577.39       3621.73        72.97 o                         
   5  -1   1        129.56        141.96         4.09 o                         
   6  -1   1        239.36        230.09         7.88 o                         
   7  -1   1          3.15          3.11         2.27 o                         
   8  -1   1         45.30         41.45         3.99 o                         
   9  -1   1         29.55         24.57         3.41 o                         
  10  -1   1        107.65         86.68         9.05 o                         
  11  -1   1          8.11          5.67         2.97 o                         
  12  -1   1         28.04         25.24         4.39 o                         
  13  -1   1         55.08         33.02         5.40 o                         
  14  -1   1         11.83          6.78         3.82 o                         
  15  -1   1         34.63         26.74         6.37 o                         
  16  -1   1          0.32          2.08         4.34 o                         
 -17   0   1          6.43          7.01         5.46 o                         
 -16   0   1          5.15          5.45         4.40 o                         
 -15   0   1          1.24         -0.45         1.50 o                         
 -14   0   1         11.26          9.13         1.93 o                         
 -13   0   1         52.68         58.15         3.06 o                         
 -12   0   1        467.04        559.47         9.82 o                         
 -11   0   1        327.37        376.34         7.62 o                         
 -10   0   1         30.17         29.66         2.25 o                         
  -9   0   1         23.85         21.12         2.92 o                         
  -8   0   1          1.40          1.10         1.21 o                         
  -7   0   1        428.02        443.10         7.07 o                         
  -6   0   1        267.83        235.98         4.35 o                         
  -5   0   1        129.36        131.94         3.26 o                         
  -4   0   1        887.00        798.91        10.83 o                         
  -3   0   1          2.60          3.86         1.11 o                         
  -2   0   1        300.64        281.43         3.69 o                         
   2   0   1        814.70        777.54        11.98 o                         
   3   0   1       2276.59       2185.83        41.78 o                         
   4   0   1         54.65         51.18         2.04 o                         
   5   0   1        563.17        526.26         7.57 o                         
   6   0   1         32.40         28.40         1.97 o                         
   7   0   1          0.72          0.31         0.96 o                         
   8   0   1         11.85         11.09         1.56 o                         
   9   0   1        277.85        304.26         6.95 o                         
  10   0   1          0.16          0.04         1.09 o                         
  11   0   1        797.64       1016.94        25.08 o                         
  12   0   1        150.19        178.41        18.56 o                         
  13   0   1        268.56        287.33        27.97 o                         
  14   0   1          2.36          0.92         3.43 o                         
  15   0   1          7.78          2.28         4.24 o                         
  16   0   1          0.43          0.69         4.23 o                         
 -17   1   1          0.68          1.40         5.05 o                         
 -16   1   1         15.71         14.73         3.03 o                         
 -15   1   1         17.47         18.71         3.66 o                         
 -14   1   1         11.69         13.89         2.47 o                         
 -13   1   1         15.40         18.43         2.86 o                         
 -12   1   1         19.85         26.33         2.68 o                         
 -11   1   1        460.01        529.67        11.42 o                         
 -10   1   1        318.50        331.69         8.54 o                         
  -9   1   1        582.94        607.49        11.48 o                         
  -8   1   1         42.67         39.16         2.41 o                         
  -7   1   1         98.33         97.68         2.78 o                         
  -6   1   1         91.85         93.84         2.56 o                         
  -5   1   1         58.80         65.08         2.72 o                         
  -4   1   1        363.03        327.91         4.62 o                         
  -3   1   1        114.47        105.32         2.61 o                         
  -2   1   1       1221.42       1161.39        18.14 o                         
  -1   1   1       1220.25       1148.81        14.75 o                         
   0   1   1        664.92        606.89         7.09 o                         
   1   1   1        481.96        459.58         5.09 o                         
   2   1   1      18984.08      19611.70       274.23 o                         
   3   1   1          5.32          8.06         1.56 o                         
   4   1   1       3563.56       3693.48        53.38 o                         
   5   1   1        123.57        140.21         3.94 o                         
   6   1   1        244.59        239.36         4.67 o                         
   7   1   1          3.41          3.03         1.85 o                         
   8   1   1         44.40         45.57         2.75 o                         
   9   1   1         27.70         31.11         2.87 o                         
  10   1   1        109.28        133.20         4.44 o                         
  11   1   1          9.10          6.39         2.21 o                         
  12   1   1         29.55         27.74         3.70 o                         
  13   1   1         55.72         56.04        10.25 o                         
  14   1   1         11.83          5.89         2.55 o                         
  15   1   1         34.88         36.10         8.59 o                         
  16   1   1          0.32          2.49         6.02 o                         
 -16   2   1          4.57          4.73         2.80 o                         
 -15   2   1         11.88         11.40         3.65 o                         
 -14   2   1         39.51         51.12         4.43 o                         
 -13   2   1          5.00          3.97         2.71 o                         
 -12   2   1         88.54        118.95         5.64 o                         
 -11   2   1          1.12          0.94         2.00 o                         
 -10   2   1        124.04        144.31         5.79 o                         
  -9   2   1        109.48        113.16         6.09 o                         
  -8   2   1         25.44         32.25         2.10 o                         
  -7   2   1         55.57         58.62         2.84 o                         
  -6   2   1        109.77        109.45         3.82 o                         
  -5   2   1        155.52        165.81         3.59 o                         
  -4   2   1        181.43        171.11         3.62 o                         
  -3   2   1        116.83        119.25         3.58 o                         
  -2   2   1         26.40         31.24         1.22 o                         
  -1   2   1        426.27        417.65         5.01 o                         
   0   2   1        562.39        519.35         6.34 o                         
   1   2   1        704.04        719.70         8.35 o                         
   2   2   1       3067.01       3337.56        38.78 o                         
   3   2   1        325.10        319.99         4.10 o                         
   4   2   1        521.46        519.22        16.38 o                         
   5   2   1        358.17        237.46        50.71 o                         
   6   2   1         47.05         49.32         3.64 o                         
   7   2   1        109.48        116.43         4.46 o                         
   8   2   1         55.25         63.52         3.29 o                         
   9   2   1        115.96        140.61         5.65 o                         
  10   2   1          5.81          6.19         2.66 o                         
  11   2   1          8.93          9.89         2.47 o                         
  12   2   1          0.55          1.31         1.97 o                         
  13   2   1          6.50          5.09         2.39 o                         
  14   2   1          7.86         10.77         2.96 o                         
  15   2   1         34.48         36.15        12.82 o                         
 -15   3   1          3.75          5.16         2.88 o                         
 -14   3   1          5.78          6.20         3.16 o                         
 -13   3   1         73.75        124.36        13.47 o                         
 -12   3   1          4.47          5.49         3.17 o                         
 -11   3   1          4.73          1.64         2.55 o                         
 -10   3   1         45.50         61.04         4.23 o                         
  -9   3   1        111.72         60.37        38.87 o                         
  -8   3   1         47.19         32.47        12.68 o                         
  -7   3   1         45.56         37.91         5.27 o                         
  -6   3   1          1.92          1.91         1.49 o                         
  -5   3   1          3.42          2.19         1.47 o                         
  -4   3   1        178.21        185.56         5.79 o                         
  -3   3   1        209.26        217.12         5.76 o                         
  -2   3   1        312.10        350.71         5.08 o                         
  -1   3   1        337.91        343.97         4.89 o                         
   0   3   1        515.89        558.58         9.74 o                         
   1   3   1        107.40        108.34         2.70 o                         
   2   3   1         11.88         12.27         1.55 o                         
   3   3   1         30.22         35.86         1.77 o                         
   4   3   1        182.93        190.18        11.22 o                         
   5   3   1          7.22          6.51         1.46 o                         
   6   3   1         66.87         75.67         3.37 o                         
   7   3   1         48.97         61.41         4.13 o                         
   8   3   1         12.74         10.20         3.44 o                         
   9   3   1          8.06          7.30         2.75 o                         
  10   3   1          3.68          5.19         2.55 o                         
  11   3   1         55.81         73.73         5.65 o                         
  12   3   1         33.17         56.20         4.41 o                         
  13   3   1          9.87         12.02         3.87 o                         
  14   3   1          1.49          0.40         2.36 o                         
 -13   4   1          1.61          2.51         3.11 o                         
 -12   4   1          3.63          7.87         6.67 o                         
 -11   4   1         31.44         51.98         5.78 o                         
 -10   4   1          5.96          4.73         5.18 o                         
  -9   4   1          5.09          4.72         3.75 o                         
  -8   4   1          4.60          2.95         1.29 o                         
  -7   4   1         67.99         36.71        18.67 o                         
  -6   4   1        163.33        141.31        36.48 o                         
  -5   4   1         41.40         38.69         9.22 o                         
  -4   4   1         10.67          9.91         2.93 o                         
  -3   4   1         54.88         59.00         5.35 o                         
  -2   4   1         27.96         34.86         2.01 o                         
  -1   4   1        111.86        135.05         3.77 o                         
   0   4   1        120.79        152.08         4.48 o                         
   1   4   1        130.93        151.45         3.47 o                         
   2   4   1         18.77         17.77         1.74 o                         
   3   4   1          4.57          4.04         0.71 o                         
   4   4   1          6.59          4.73         1.63 o                         
   5   4   1          4.15          2.84         1.32 o                         
   6   4   1          1.39          0.79         0.97 o                         
   7   4   1        131.40        184.70         6.60 o                         
   8   4   1          6.76          8.56         3.22 o                         
   9   4   1         21.98         33.09         3.73 o                         
  10   4   1          4.96          6.52         3.31 o                         
  11   4   1          8.37          9.12         3.78 o                         
  12   4   1          7.49          5.83         4.35 o                         
  13   4   1          1.88          1.75         2.72 o                         
 -11   5   1          5.27          4.25         5.27 o                         
 -10   5   1          2.52          1.78         4.52 o                         
  -9   5   1          1.09          3.06         5.54 o                         
  -8   5   1         14.59         20.87         4.50 o                         
  -7   5   1          1.43          1.28         1.69 o                         
  -6   5   1          0.00          0.01         1.42 o                         
  -5   5   1          7.99          4.04         2.18 o                         
  -4   5   1         62.21         50.82        12.79 o                         
  -3   5   1         12.49         11.10         2.96 o                         
  -2   5   1         32.35         33.21         3.93 o                         
  -1   5   1         28.55         34.23         3.68 o                         
   0   5   1          5.46          4.05         1.19 o                         
   1   5   1         43.38         46.37         4.95 o                         
   2   5   1         20.11         24.14         2.75 o                         
   3   5   1         17.74         15.26         2.54 o                         
   4   5   1         18.87         19.20         3.43 o                         
   5   5   1          7.19          6.60         2.09 o                         
   6   5   1          5.66          3.12         1.46 o                         
   7   5   1         16.57         21.66         3.48 o                         
   8   5   1          1.32          1.34         2.93 o                         
   9   5   1          6.37          5.68         3.27 o                         
  10   5   1          7.18          6.44         4.65 o                         
  -7   6   1          0.08         -0.87         3.57 o                         
  -6   6   1          2.64          3.93         4.65 o                         
  -5   6   1          1.73         -0.10         2.05 o                         
  -4   6   1         46.50         25.88        13.20 o                         
  -3   6   1          0.29          0.77         2.72 o                         
  -2   6   1         17.85         11.13         2.79 o                         
  -1   6   1          0.69          0.66         1.80 o                         
   0   6   1          3.57          3.82         2.14 o                         
   1   6   1          5.54          3.64         3.11 o                         
   2   6   1          5.54          2.95         2.19 o                         
   3   6   1          4.96          3.77         2.13 o                         
   4   6   1          0.44          0.69         1.81 o                         
   5   6   1          0.97          1.72         2.40 o                         
   6   6   1          0.81          0.23         3.32 o                         
   7   6   1          7.86          9.76         6.40 o                         
  -6  -5   2          6.90         14.95         3.69 o                         
  -5  -5   2         10.16         10.67         3.32 o                         
  -4  -5   2          4.95          8.57         2.79 o                         
   0  -5   2         30.85         27.42         2.31 o                         
  -9  -4   2          5.40          0.69         1.46 o                         
  -8  -4   2          9.51          3.30         2.29 o                         
  -7  -4   2         16.07          5.25         3.89 o                         
  -6  -4   2         15.21          9.90         3.40 o                         
  -5  -4   2         96.78        109.91        15.47 o                         
  -4  -4   2         10.31         14.36         3.17 o                         
  -3  -4   2         33.62         43.26        10.86 o                         
  -2  -4   2         20.82         24.74         3.60 o                         
  -1  -4   2         19.38         22.35         3.37 o                         
   0  -4   2         59.14         54.68         4.72 o                         
   1  -4   2         70.74         70.15         4.61 o                         
   2  -4   2         99.40        104.78         4.66 o                         
   3  -4   2         85.58         93.63         7.17 o                         
 -11  -3   2         10.47         -0.06         4.19 o                         
  -8  -3   2          7.22          5.97         2.11 o                         
  -7  -3   2         35.40         32.46         3.36 o                         
  -6  -3   2         85.28         91.96         9.27 o                         
  -5  -3   2          8.22          7.38         2.66 o                         
  -4  -3   2        228.96        245.31         8.09 o                         
  -3  -3   2        110.68        112.57         5.48 o                         
  -2  -3   2         26.87         25.05         3.37 o                         
  -1  -3   2        541.28        524.05        12.77 o                         
   0  -3   2        299.52        300.57         8.32 o                         
   1  -3   2        236.00        221.72        10.70 o                         
   2  -3   2        115.53        115.56         6.95 o                         
   3  -3   2        203.29        209.29        13.23 o                         
   4  -3   2        160.07        179.97        12.44 o                         
  10  -3   2          6.09          2.63         2.49 o                         
 -14  -2   2          3.38          1.74         2.46 o                         
 -13  -2   2         29.15         25.49         3.86 o                         
 -12  -2   2          3.22          2.87         1.06 o                         
 -11  -2   2         65.62         79.29         5.71 o                         
 -10  -2   2        257.66        298.63        12.77 o                         
  -9  -2   2        533.39        575.21        10.18 o                         
  -8  -2   2        431.39        477.73        10.64 o                         
  -7  -2   2        346.19        344.76         6.28 o                         
  -6  -2   2         32.97         30.57         3.24 o                         
  -5  -2   2        853.90        805.52        17.18 o                         
  -4  -2   2         37.11         34.07         3.04 o                         
  -3  -2   2       1134.01       1090.58        22.35 o                         
  -2  -2   2        254.87        235.01         6.72 o                         
  -1  -2   2        180.89        156.96         5.24 o                         
   0  -2   2        286.09        262.89         6.77 o                         
   1  -2   2        757.05        735.63        15.07 o                         
   2  -2   2         75.11         77.32         3.24 o                         
   3  -2   2        288.60        255.51        11.36 o                         
   4  -2   2       1343.35       1342.38       102.80 o                         
   5  -2   2         46.64         35.23         4.42 o                         
   6  -2   2        152.23        125.65         7.47 o                         
   7  -2   2         18.00         16.02         4.78 o                         
   9  -2   2         31.02         17.61         2.73 o                         
  10  -2   2         10.04          3.06         2.12 o                         
  11  -2   2         11.01          1.54         2.45 o                         
  12  -2   2          0.40         -0.56         1.88 o                         
  13  -2   2          3.58          0.90         2.27 o                         
  14  -2   2         49.93         15.06         4.11 o                         
 -17  -1   2          1.03         -0.12         3.96 o                         
 -16  -1   2         39.81         30.02         5.27 o                         
 -15  -1   2          6.67          4.94         3.32 o                         
 -14  -1   2         33.41         39.16         1.92 o                         
 -13  -1   2         21.80         28.35         2.01 o                         
 -12  -1   2         39.03         40.41         2.42 o                         
 -11  -1   2        152.90        163.37         7.29 o                         
 -10  -1   2        606.16        645.16        11.64 o                         
  -9  -1   2         43.74         42.42         2.57 o                         
  -8  -1   2       1334.73       1433.78        21.32 o                         
  -7  -1   2        215.17        215.21         4.50 o                         
  -6  -1   2         26.80         22.99         1.78 o                         
  -5  -1   2          9.26         10.56         1.33 o                         
  -4  -1   2        509.37        435.38         7.79 o                         
  -3  -1   2        788.22        719.17        11.99 o                         
  -2  -1   2        986.34        847.58        17.90 o                         
  -1  -1   2        753.76        658.68         8.88 o                         
   0  -1   2       2543.96       2427.89        32.93 o                         
   1  -1   2       4913.01       4951.34        71.75 o                         
   2  -1   2       2109.98       2250.00        30.83 o                         
   3  -1   2       2264.06       2368.29        47.91 o                         
   4  -1   2       1221.57       1226.20        24.06 o                         
   5  -1   2        781.40        781.42        16.72 o                         
   6  -1   2        191.79        201.37         6.91 o                         
   7  -1   2        145.67        140.12         9.84 o                         
   8  -1   2        103.76        102.39         5.27 o                         
   9  -1   2          7.19          5.56         3.69 o                         
  10  -1   2          0.63         -0.40         2.05 o                         
  11  -1   2         39.11         24.82         4.37 o                         
  12  -1   2         41.19         37.45         7.18 o                         
  14  -1   2          4.40          1.63         3.43 o                         
  15  -1   2         14.27          5.64         4.48 o                         
  16  -1   2          6.86          5.74         4.54 o                         
 -17   0   2          3.74          4.55         4.65 o                         
 -16   0   2          3.46          2.10         3.96 o                         
 -15   0   2          6.19          4.76         1.79 o                         
 -14   0   2         32.80         40.26         5.07 o                         
 -13   0   2        240.74        285.08         6.65 o                         
 -12   0   2        126.93        146.71         4.56 o                         
 -11   0   2          2.93          1.81         1.23 o                         
 -10   0   2         66.91         72.97         3.24 o                         
  -9   0   2        317.19        339.83         6.47 o                         
  -8   0   2        127.61        126.89         3.27 o                         
  -7   0   2         40.50         37.17         1.93 o                         
  -6   0   2         64.94         58.03         2.45 o                         
  -5   0   2        302.05        264.90         4.59 o                         
  -4   0   2          0.20          1.06         1.34 o                         
  -3   0   2       1903.21       1782.01        24.00 o                         
  -2   0   2        287.86        257.93         3.43 o                         
  -1   0   2       6070.62       5817.89        83.22 o                         
   0   0   2       1495.69       1353.49        16.77 o                         
   1   0   2       2678.88       2481.95        32.79 o                         
   2   0   2        352.13        316.88         4.93 o                         
   3   0   2        105.55         85.99         2.67 o                         
   4   0   2        267.61        231.30         4.17 o                         
   5   0   2         58.69         67.24         1.86 o                         
   6   0   2       1566.58       1675.48        27.77 o                         
   7   0   2         39.58         49.86         2.36 o                         
   8   0   2        168.84        175.35         4.30 o                         
   9   0   2          0.08         -0.21         0.91 o                         
  10   0   2         57.93         66.09         3.21 o                         
  11   0   2         74.27         78.37         8.86 o                         
  12   0   2          7.22          6.92         1.58 o                         
  13   0   2          8.40          4.08         1.87 o                         
  14   0   2          8.85          2.32         4.30 o                         
  15   0   2          8.72          2.23         4.32 o                         
  16   0   2          0.07          0.33         3.75 o                         
 -17   1   2          1.15         -0.17         2.04 o                         
 -16   1   2         39.44         42.61         6.34 o                         
 -15   1   2          6.15          7.11         2.63 o                         
 -14   1   2         33.14         40.60         3.17 o                         
 -13   1   2         21.69         24.91         3.76 o                         
 -12   1   2         38.56         41.03         4.10 o                         
 -11   1   2        152.97        165.36         4.45 o                         
 -10   1   2        604.69        656.69        12.28 o                         
  -9   1   2         42.83         41.82         2.74 o                         
  -8   1   2       1318.62       1482.47        47.31 o                         
  -7   1   2        215.52        228.01         4.42 o                         
  -6   1   2         25.51         23.11         1.62 o                         
  -5   1   2          9.36          9.59         1.48 o                         
  -4   1   2        502.13        445.40         6.68 o                         
  -3   1   2        792.55        754.06        10.79 o                         
  -2   1   2        962.93        838.38        11.80 o                         
  -1   1   2        753.07        667.83         9.39 o                         
   0   1   2       2502.73       2420.43        32.98 o                         
   1   1   2       4934.95       4941.09        71.59 o                         
   2   1   2       2103.12       2259.30        31.01 o                         
   3   1   2       2282.95       2481.57        35.11 o                         
   4   1   2       1238.57       1265.12        18.02 o                         
   5   1   2        765.42        776.69        11.78 o                         
   6   1   2        186.81        201.06         4.35 o                         
   7   1   2        144.88        144.84         4.19 o                         
   8   1   2        103.15        111.13         4.28 o                         
   9   1   2          7.65          9.69         2.39 o                         
  10   1   2          0.61          0.20         1.33 o                         
  11   1   2         38.50         40.92         4.22 o                         
  12   1   2         40.66         40.93         7.94 o                         
  13   1   2        119.62        129.68        40.12 o                         
  14   1   2          4.46          2.10         2.19 o                         
  15   1   2         14.27          5.15         6.26 o                         
  16   1   2          6.83          2.31         6.46 o                         
 -16   2   2          2.01          3.00         2.96 o                         
 -15   2   2          8.69         18.72         7.87 o                         
 -14   2   2          3.21          3.42         1.98 o                         
 -13   2   2         30.01         37.98         5.15 o                         
 -12   2   2          2.69          1.64         3.19 o                         
 -11   2   2         69.20         76.06         2.63 o                         
 -10   2   2        262.41        284.87         7.63 o                         
  -9   2   2        534.41        569.90        10.04 o                         
  -8   2   2        434.09        460.55         7.87 o                         
  -7   2   2        348.45        346.89         6.52 o                         
  -6   2   2         29.98         29.80         2.98 o                         
  -5   2   2        856.46        827.74        13.04 o                         
  -4   2   2         41.48         40.62         2.68 o                         
  -3   2   2       1125.35       1099.61        16.34 o                         
  -2   2   2        254.66        243.27         3.65 o                         
  -1   2   2        184.38        166.83         2.84 o                         
   0   2   2        292.62        286.53         4.01 o                         
   1   2   2        770.18        784.38         9.70 o                         
   2   2   2         68.70         77.83         2.13 o                         
   3   2   2        291.98        275.83         3.80 o                         
   4   2   2       1354.17       1408.69        44.30 o                         
   5   2   2         46.62         41.75         2.80 o                         
   6   2   2        148.78        142.34        10.62 o                         
   7   2   2         20.01         27.04         3.37 o                         
   8   2   2        102.59        117.85         4.68 o                         
   9   2   2         31.77         33.26         3.19 o                         
  10   2   2         10.02          9.46         2.61 o                         
  11   2   2         10.88          9.74         2.93 o                         
  12   2   2          0.36         -0.17         1.87 o                         
  13   2   2          3.47          2.91         2.66 o                         
  14   2   2         50.58         41.83         5.82 o                         
  15   2   2         31.17         34.36        10.06 o                         
 -15   3   2          0.51          0.15         2.76 o                         
 -14   3   2         10.51          9.06         5.16 o                         
 -13   3   2         12.75         18.04         4.58 o                         
 -12   3   2          3.40          5.14         2.66 o                         
 -11   3   2         10.17          3.39         2.63 o                         
 -10   3   2         51.26         33.14        15.76 o                         
  -9   3   2         36.74         33.18         9.53 o                         
  -8   3   2          7.33          5.81         1.80 o                         
  -7   3   2         38.01         39.39         2.93 o                         
  -6   3   2         86.17        112.38        14.21 o                         
  -5   3   2          8.35          7.06         2.33 o                         
  -4   3   2        232.74        257.00         7.42 o                         
  -3   3   2        110.46        107.01         3.89 o                         
  -2   3   2         25.94         26.43         1.65 o                         
  -1   3   2        533.08        535.60         7.57 o                         
   0   3   2        304.41        317.84         5.07 o                         
   1   3   2        232.89        248.88         4.27 o                         
   2   3   2        114.81        127.19         3.07 o                         
   3   3   2        205.93        212.81         4.50 o                         
   4   3   2        156.54        152.19        13.86 o                         
   5   3   2         12.33          7.98         1.64 o                         
   6   3   2         29.16         35.34         3.22 o                         
   7   3   2         72.03         98.69         4.35 o                         
   8   3   2         22.47         32.64         4.35 o                         
   9   3   2         93.15        125.21         5.77 o                         
  10   3   2          5.60          5.88         2.80 o                         
  11   3   2         11.75         13.12         3.23 o                         
  12   3   2          2.09          2.72         2.52 o                         
  13   3   2          1.05          0.07         2.69 o                         
  14   3   2          0.95          0.67         2.41 o                         
 -14   4   2         12.55         14.02         6.59 o                         
 -13   4   2          1.19          2.55         4.43 o                         
 -12   4   2         42.88         67.70         9.32 o                         
 -11   4   2         57.58        108.03         8.07 o                         
 -10   4   2          5.26          6.80         4.04 o                         
  -9   4   2          5.67          3.04         2.86 o                         
  -8   4   2          9.54          8.16         2.75 o                         
  -7   4   2         15.74         16.77         5.33 o                         
  -6   4   2         14.62         10.03         3.06 o                         
  -5   4   2         94.98        118.78        20.36 o                         
  -4   4   2          9.40          9.90         2.53 o                         
  -3   4   2         34.62         35.19         4.26 o                         
  -2   4   2         20.56         24.78         1.81 o                         
  -1   4   2         19.21         23.29         2.24 o                         
   0   4   2         56.92         55.85         2.58 o                         
   1   4   2         70.26         76.79         3.36 o                         
   2   4   2        101.83        126.32         5.61 o                         
   3   4   2         86.25         93.79         5.41 o                         
   4   4   2         22.84         22.79         3.50 o                         
   5   4   2         54.37         68.76         3.96 o                         
   6   4   2          3.85          2.53         1.06 o                         
   7   4   2         22.65         23.23         4.37 o                         
   8   4   2         11.83         16.56         2.86 o                         
   9   4   2          1.19          0.98         2.59 o                         
  10   4   2         19.24         29.86         5.22 o                         
  11   4   2          6.98         10.17         4.12 o                         
  12   4   2          1.16          0.84         2.99 o                         
 -11   5   2          3.33          3.14         4.53 o                         
 -10   5   2         11.91         20.49         5.17 o                         
  -9   5   2          8.55         17.65         7.63 o                         
  -8   5   2          3.89          1.40         2.45 o                         
  -7   5   2          2.84          2.38         1.93 o                         
  -6   5   2          6.86          2.22         1.61 o                         
  -5   5   2         10.04          4.05         2.86 o                         
  -4   5   2          4.90          3.31         2.04 o                         
  -3   5   2         17.53         12.05         3.68 o                         
  -2   5   2        121.31        141.29         5.89 o                         
  -1   5   2         26.11         23.29         4.88 o                         
   0   5   2         30.01         29.47         4.22 o                         
   1   5   2          8.45          7.34         1.72 o                         
   2   5   2          6.39          3.77         1.21 o                         
   3   5   2         43.70         25.54         9.92 o                         
   4   5   2          7.60          4.41         1.87 o                         
   5   5   2          3.97          2.97         1.50 o                         
   6   5   2          3.94          2.93         2.78 o                         
   7   5   2          9.26         16.13         4.11 o                         
   8   5   2          1.72          2.29         3.68 o                         
   9   5   2          3.59          4.15         3.95 o                         
  10   5   2          6.20          6.10         3.33 o                         
  -7   6   2          2.46          1.35         5.83 o                         
  -6   6   2          0.45          0.50         2.72 o                         
  -5   6   2          5.40          3.90         2.65 o                         
  -4   6   2         61.34         52.23        20.97 o                         
  -3   6   2         11.34          4.46         2.66 o                         
  -2   6   2         17.17          7.83         2.50 o                         
  -1   6   2          1.56          1.08         2.10 o                         
   0   6   2          3.75          1.39         2.77 o                         
   1   6   2          0.37          1.09         2.09 o                         
   2   6   2          1.02          0.73         1.72 o                         
   3   6   2          9.99          6.28         2.43 o                         
   4   6   2          0.37          1.62         2.03 o                         
   5   6   2         10.11         14.25         4.66 o                         
   6   6   2          1.27          1.58         3.29 o                         
  -9  -5   3         39.38         50.96         6.50 o                         
  -8  -5   3          5.42          4.71         4.31 o                         
  -6  -5   3         16.26          5.77         6.08 o                         
  -5  -5   3         17.81         19.32         5.82 o                         
  -4  -5   3         10.05         17.73         7.46 o                         
  -3  -5   3          4.68          3.24         4.92 o                         
  -2  -5   3        124.41        141.61        18.90 o                         
  -1  -5   3        129.53        138.82        13.74 o                         
   0  -5   3          4.04          2.47         2.06 o                         
   1  -5   3         14.00         10.26         2.08 o                         
   2  -5   3         13.18          7.86         1.94 o                         
 -11  -4   3         54.87         87.78         8.28 o                         
 -10  -4   3          2.12          0.77         1.52 o                         
  -9  -4   3         46.17         59.40         6.32 o                         
  -8  -4   3          7.83          2.49         2.84 o                         
  -7  -4   3         73.85         81.86         6.20 o                         
  -6  -4   3          2.86          1.32         3.00 o                         
  -5  -4   3         33.80         38.83        10.26 o                         
  -4  -4   3         23.50         22.55         5.00 o                         
  -3  -4   3         90.16         99.46        12.39 o                         
  -2  -4   3          8.90          8.37         2.98 o                         
  -1  -4   3         17.67         19.99         3.21 o                         
   0  -4   3        135.93        135.07        11.71 o                         
   1  -4   3        339.69        364.86        10.24 o                         
   2  -4   3         59.10         54.38         5.54 o                         
   3  -4   3         19.71         16.39         2.72 o                         
   4  -4   3         37.41         42.96         8.91 o                         
 -12  -3   3          1.53          0.57         3.89 o                         
 -11  -3   3          4.54          1.62         1.70 o                         
 -10  -3   3          1.82          1.62         1.74 o                         
  -9  -3   3        101.61        124.56         8.02 o                         
  -8  -3   3        233.60        238.92        21.94 o                         
  -7  -3   3        371.47        385.25        18.32 o                         
  -6  -3   3        198.25        212.55        15.21 o                         
  -5  -3   3         40.14         33.89         4.04 o                         
  -4  -3   3         90.46        100.61         6.45 o                         
  -3  -3   3        252.18        264.66         8.61 o                         
  -2  -3   3          9.07         10.87         3.17 o                         
  -1  -3   3        286.03        273.19         8.32 o                         
   0  -3   3         44.24         44.58         3.70 o                         
   1  -3   3         92.16         95.73         4.58 o                         
   2  -3   3        159.80        155.83        11.18 o                         
   3  -3   3        141.60        156.37        12.15 o                         
   4  -3   3          9.80          7.27         2.50 o                         
   5  -3   3        188.45        125.93         6.16 o                         
   7  -3   3         25.57          8.24         1.94 o                         
   8  -3   3         16.10          7.70         2.94 o                         
   9  -3   3         13.90          5.99         3.24 o                         
  10  -3   3          4.18          3.50         3.46 o                         
 -14  -2   3         25.45         28.59         3.79 o                         
 -13  -2   3          3.78          1.32         1.07 o                         
 -12  -2   3         85.66         95.55         3.42 o                         
 -11  -2   3          1.50          1.76         1.24 o                         
 -10  -2   3        515.14        571.49        16.49 o                         
  -9  -2   3        178.70        179.54         4.02 o                         
  -8  -2   3        331.71        330.75         7.60 o                         
  -7  -2   3         47.23         40.27         4.06 o                         
  -6  -2   3        369.76        358.96        13.49 o                         
  -5  -2   3         79.29         76.38         3.79 o                         
  -4  -2   3        366.58        341.39         7.75 o                         
  -3  -2   3         16.59         13.10         1.98 o                         
  -2  -2   3       1013.80        968.24        14.10 o                         
  -1  -2   3        176.01        169.33         3.77 o                         
   0  -2   3        148.57        137.15         3.49 o                         
   1  -2   3        392.90        363.77         8.18 o                         
   2  -2   3        170.22        172.35         7.00 o                         
   3  -2   3       2722.74       2855.57        61.49 o                         
   4  -2   3        637.53        647.04        16.62 o                         
   5  -2   3        166.64        160.11        15.77 o                         
   6  -2   3          5.26          5.91         3.08 o                         
   7  -2   3         68.16         71.15         7.96 o                         
   8  -2   3         24.25         14.63         2.76 o                         
   9  -2   3         68.80         60.09         6.81 o                         
  10  -2   3         71.25         15.85         5.11 o                         
  11  -2   3         10.79          2.99         2.59 o                         
  12  -2   3         12.97          0.98         3.04 o                         
  13  -2   3         22.30          6.95         8.65 o                         
  14  -2   3          1.86          1.50         6.20 o                         
 -17  -1   3         11.32         11.81         4.26 o                         
 -16  -1   3         10.67         11.20         4.48 o                         
 -15  -1   3          4.57          4.32         3.13 o                         
 -14  -1   3         29.89         34.11         2.70 o                         
 -13  -1   3         12.83         15.59         2.07 o                         
 -12  -1   3         29.72         31.44         2.44 o                         
 -11  -1   3        226.44        240.15         7.51 o                         
 -10  -1   3        250.03        266.06         7.13 o                         
  -9  -1   3         65.39         68.19         2.94 o                         
  -8  -1   3        427.53        441.52        11.88 o                         
  -7  -1   3         58.88         56.09         2.52 o                         
  -6  -1   3         29.96         31.16         2.22 o                         
  -5  -1   3         28.01         22.88         1.62 o                         
  -4  -1   3          6.04          4.12         1.60 o                         
  -3  -1   3        326.81        284.22         4.98 o                         
  -2  -1   3         72.92         66.82         2.80 o                         
  -1  -1   3       3723.96       3392.79        48.06 o                         
   0  -1   3        138.70        139.34         3.70 o                         
   1  -1   3       7453.38       7629.50       117.55 o                         
   2  -1   3        146.30        142.28         3.34 o                         
   3  -1   3        517.77        511.26        10.94 o                         
   4  -1   3         35.16         38.63         3.31 o                         
   5  -1   3        626.16        677.36        15.43 o                         
   6  -1   3          1.17          1.77         2.24 o                         
   7  -1   3         65.98         53.75         4.73 o                         
  10  -1   3         15.15         12.54         3.69 o                         
  11  -1   3         31.00         21.30         8.93 o                         
  12  -1   3         46.81         45.61        10.73 o                         
  13  -1   3          5.30          3.53         3.72 o                         
  14  -1   3         51.76         25.48        14.20 o                         
  15  -1   3          1.89         -1.66         3.28 o                         
 -17   0   3          2.94          3.14         5.63 o                         
 -16   0   3          0.57          0.25         1.74 o                         
 -15   0   3          2.18          1.82         1.67 o                         
 -14   0   3         57.07         68.61         3.37 o                         
 -13   0   3          1.05          0.75         2.59 o                         
 -12   0   3         23.88         26.60         2.16 o                         
 -11   0   3        120.91        132.91         4.19 o                         
 -10   0   3         20.41         18.60         2.37 o                         
  -9   0   3        393.03        413.90         7.40 o                         
  -8   0   3          8.56         13.45         1.89 o                         
  -7   0   3        182.60        179.08         4.23 o                         
  -6   0   3       7338.76       8053.47       127.50 o                         
  -5   0   3        453.61        419.17         6.94 o                         
  -4   0   3        323.39        331.97         6.13 o                         
  -3   0   3       1332.57       1253.42        17.64 o                         
  -2   0   3       1827.48       1664.39        22.52 o                         
  -1   0   3         18.36         15.80         1.50 o                         
   0   0   3        293.17        263.99         4.45 o                         
   1   0   3        265.78        232.91         4.52 o                         
   2   0   3        817.74        778.66        11.14 o                         
   3   0   3        581.06        558.13         7.99 o                         
   4   0   3        334.72        382.65         6.32 o                         
   5   0   3         62.28         60.32         2.65 o                         
   6   0   3         92.21         87.47         2.31 o                         
   7   0   3        310.03        344.70         6.81 o                         
   8   0   3          0.81          0.71         1.34 o                         
   9   0   3         94.01        101.93         3.50 o                         
  10   0   3         35.93         30.23         3.31 o                         
  11   0   3         20.70         16.39         2.55 o                         
  12   0   3         27.15         15.89         1.98 o                         
  13   0   3          3.56          0.87         2.43 o                         
  14   0   3          7.27          1.78         4.47 o                         
  15   0   3          4.67          1.45         4.31 o                         
 -17   1   3         11.40         10.35         3.99 o                         
 -16   1   3         10.71         17.28         3.85 o                         
 -15   1   3          4.23          2.53         2.70 o                         
 -14   1   3         29.19         37.63         2.97 o                         
 -13   1   3         11.69         14.00         2.41 o                         
 -12   1   3         28.45         30.94         2.96 o                         
 -11   1   3        225.26        246.24         6.56 o                         
 -10   1   3        246.17        269.96         5.85 o                         
  -9   1   3         69.77         74.97         2.73 o                         
  -8   1   3        437.24        470.36         8.33 o                         
  -7   1   3         65.79         62.16         2.51 o                         
  -6   1   3         31.87         34.78         1.83 o                         
  -5   1   3         27.85         23.49         1.80 o                         
  -4   1   3          6.02          4.82         1.47 o                         
  -3   1   3        333.52        303.64         5.68 o                         
  -2   1   3         80.80         73.03         2.60 o                         
  -1   1   3       3708.63       3501.77        49.66 o                         
   0   1   3        145.71        146.68         3.85 o                         
   1   1   3       7420.02       7582.10       116.42 o                         
   2   1   3        144.50        141.87         3.35 o                         
   3   1   3        521.84        548.60         8.02 o                         
   4   1   3         32.27         37.15         2.46 o                         
   5   1   3        626.00        691.96        11.54 o                         
   6   1   3          2.04          2.86         1.82 o                         
   7   1   3         65.16         63.14         2.82 o                         
   8   1   3         78.83         91.43         4.11 o                         
   9   1   3         71.72         88.15         3.85 o                         
  10   1   3         14.74         15.32         2.93 o                         
  11   1   3         31.91         26.25         4.26 o                         
  12   1   3         44.81         35.18        11.87 o                         
  13   1   3          5.10          3.63         2.05 o                         
  14   1   3         52.46         47.67        16.76 o                         
  15   1   3          1.96          0.12         4.97 o                         
 -16   2   3          6.85          5.57         3.94 o                         
 -15   2   3         36.45         48.33         4.75 o                         
 -14   2   3         25.71         28.02         4.98 o                         
 -13   2   3          3.97          3.34         1.40 o                         
 -12   2   3         84.93         98.50         3.67 o                         
 -11   2   3          1.88          1.88         1.43 o                         
 -10   2   3        510.68        557.60        16.79 o                         
  -9   2   3        176.61        186.47         5.57 o                         
  -8   2   3        335.44        344.77         8.27 o                         
  -7   2   3         46.52         45.91         2.95 o                         
  -6   2   3        364.45        382.00         8.36 o                         
  -5   2   3         79.96         80.77         4.01 o                         
  -4   2   3        373.04        351.26         8.00 o                         
  -3   2   3         14.35         11.98         1.48 o                         
  -2   2   3       1011.20        985.11        13.74 o                         
  -1   2   3        175.94        175.33         4.12 o                         
   0   2   3        145.32        143.38         3.53 o                         
   1   2   3        382.40        368.91         6.44 o                         
   2   2   3        170.22        185.59         3.12 o                         
   3   2   3       2738.54       3078.33        46.40 o                         
   4   2   3        645.82        690.65         9.33 o                         
   5   2   3        164.24        179.40         5.35 o                         
   6   2   3          5.18          3.91         1.71 o                         
   7   2   3         66.74         76.79         4.55 o                         
   8   2   3         24.01         32.79         2.89 o                         
   9   2   3         68.95         79.14         4.81 o                         
  10   2   3         70.21         83.39        24.29 o                         
  11   2   3         10.24         12.70         3.25 o                         
  12   2   3         13.20         12.31         3.20 o                         
  13   2   3         22.32         24.79         8.52 o                         
  14   2   3          1.74          1.71         2.67 o                         
  15   2   3         18.84         19.66         4.75 o                         
 -15   3   3         18.34         21.81         5.71 o                         
 -14   3   3          4.15          2.17         4.20 o                         
 -13   3   3          6.41          6.69         3.62 o                         
 -12   3   3          1.78          1.78         2.51 o                         
 -11   3   3          4.62          3.29         1.76 o                         
 -10   3   3          1.61          1.95         1.84 o                         
  -9   3   3        105.50        121.31        12.31 o                         
  -8   3   3        237.64        249.03        15.46 o                         
  -7   3   3        373.88        397.78        17.24 o                         
  -6   3   3        197.61        213.35         6.63 o                         
  -5   3   3         40.14         40.51         3.52 o                         
  -4   3   3         90.09        107.49         4.59 o                         
  -3   3   3        251.98        271.32         6.92 o                         
  -2   3   3         10.84         12.35         1.49 o                         
  -1   3   3        282.73        286.58         4.79 o                         
   0   3   3         40.40         42.55         2.25 o                         
   1   3   3         90.09        104.52         2.80 o                         
   2   3   3        157.69        177.15         3.67 o                         
   3   3   3        139.78        157.37         3.14 o                         
   4   3   3          8.68          9.39         1.31 o                         
   5   3   3        192.27        142.75        21.35 o                         
   6   3   3        149.56        119.66        55.76 o                         
   7   3   3         27.54         28.45         4.00 o                         
   8   3   3         16.03         18.06         3.79 o                         
   9   3   3         13.88         11.88         3.65 o                         
  10   3   3          4.45          5.55         3.31 o                         
  11   3   3          0.54          0.56         2.21 o                         
  12   3   3         17.24         17.66         5.18 o                         
  13   3   3          4.82          4.21         3.54 o                         
 -14   4   3          0.21          1.52         3.44 o                         
 -13   4   3         17.41         22.67         7.06 o                         
 -12   4   3         51.35         80.41         7.46 o                         
 -11   4   3         53.81         81.17         9.39 o                         
 -10   4   3          1.92          0.98         1.45 o                         
  -9   4   3         45.31         38.98        17.01 o                         
  -8   4   3          8.11          8.10         1.93 o                         
  -7   4   3         73.01         59.08        13.86 o                         
  -6   4   3          2.50          5.01         2.53 o                         
  -5   4   3         34.46         54.85        13.08 o                         
  -4   4   3         23.47         27.80         3.61 o                         
  -3   4   3         89.65        102.03         5.82 o                         
  -2   4   3          8.77          6.86         1.46 o                         
  -1   4   3         17.54         18.48         2.08 o                         
   0   4   3        137.93        156.39         5.20 o                         
   1   4   3        335.99        426.34        16.06 o                         
   2   4   3         59.11         65.43         2.86 o                         
   3   4   3         18.41         17.71         1.88 o                         
   4   4   3         38.27         32.26         8.26 o                         
   5   4   3         41.83         41.24         8.20 o                         
   6   4   3          5.67          3.93         1.44 o                         
   7   4   3         10.20         14.39         4.26 o                         
   8   4   3         18.67         20.70         4.25 o                         
   9   4   3          3.08          5.84         3.68 o                         
  10   4   3         10.00         16.60         4.90 o                         
  11   4   3          3.62          4.55         3.32 o                         
  12   4   3          4.32          5.33         4.54 o                         
 -11   5   3          4.75          3.49         6.32 o                         
 -10   5   3         29.33         46.60         6.09 o                         
  -9   5   3         39.31         58.87         9.43 o                         
  -8   5   3          5.40          3.45         2.43 o                         
  -7   5   3         16.31         14.82         6.86 o                         
  -6   5   3         16.22         16.36         7.29 o                         
  -5   5   3         18.13         26.32         6.19 o                         
  -4   5   3         10.07          7.77         3.27 o                         
  -3   5   3          4.88          5.66         2.91 o                         
  -2   5   3        126.43        147.71        17.59 o                         
  -1   5   3        128.75        139.10        13.35 o                         
   0   5   3          3.64          3.22         1.56 o                         
   1   5   3         14.44         11.09         2.12 o                         
   2   5   3         13.41         10.60         1.88 o                         
   3   5   3         13.39          7.96         2.32 o                         
   4   5   3         12.80          7.33         1.87 o                         
   5   5   3         12.07         14.09         4.12 o                         
   6   5   3          6.53          8.16         3.36 o                         
   7   5   3         17.19         24.86         4.55 o                         
   8   5   3          8.39         15.41         5.26 o                         
   9   5   3          6.79         12.44         4.28 o                         
  10   5   3          2.84          5.98         4.34 o                         
  -8   6   3          9.14          7.55         7.06 o                         
  -7   6   3          0.76         -0.64         4.80 o                         
  -6   6   3          5.89          2.08         3.29 o                         
  -5   6   3         14.10          6.24         3.39 o                         
  -4   6   3          4.62          1.83         2.79 o                         
  -3   6   3         27.96         22.78         6.35 o                         
  -2   6   3          7.98          4.67         3.64 o                         
  -1   6   3          5.03          0.39         2.87 o                         
   0   6   3          1.95          1.55         2.94 o                         
   1   6   3          5.24          5.42         2.96 o                         
   2   6   3          3.00          2.45         2.13 o                         
   3   6   3          1.19          1.90         2.04 o                         
   4   6   3          1.39          2.18         2.82 o                         
   5   6   3          1.04          1.77         3.28 o                         
   6   6   3          3.22          1.89         3.68 o                         
  -6  -6   4          1.52          0.63         2.63 o                         
  -5  -6   4         20.85         26.07         3.91 o                         
  -4  -6   4         13.73         26.61         5.39 o                         
  -3  -6   4         26.75         36.23         5.45 o                         
  -2  -6   4          0.13          0.69         2.47 o                         
  -9  -5   4          4.46         -0.20         2.82 o                         
  -8  -5   4          2.56          1.79         2.25 o                         
  -7  -5   4          9.45          2.01         3.75 o                         
  -6  -5   4          0.68         -0.34         2.96 o                         
  -5  -5   4         36.55         39.60        12.43 o                         
  -4  -5   4         22.11         22.16         7.44 o                         
  -3  -5   4        125.29        163.79         9.76 o                         
  -2  -5   4          9.69          7.92         3.70 o                         
  -1  -5   4         47.07         50.02         4.34 o                         
   0  -5   4         10.82          6.91         2.64 o                         
   1  -5   4         28.51         17.33         3.74 o                         
   2  -5   4         23.43         16.17         7.38 o                         
   3  -5   4         26.68         25.60         5.10 o                         
 -13  -4   4          4.23          0.02         4.68 o                         
 -10  -4   4          9.71          2.13         2.67 o                         
  -9  -4   4          5.73          8.40         6.31 o                         
  -7  -4   4         88.90         68.25         7.37 o                         
  -6  -4   4         92.09        102.73        22.05 o                         
  -5  -4   4        105.49        134.93        10.03 o                         
  -4  -4   4         19.80         22.63         3.99 o                         
  -3  -4   4         11.69         14.10         3.31 o                         
  -2  -4   4          3.68          5.68         3.46 o                         
  -1  -4   4         39.79         44.24         4.36 o                         
   0  -4   4        268.24        262.26         9.09 o                         
   1  -4   4        157.68        163.19         6.63 o                         
   2  -4   4         16.62          9.22         2.16 o                         
   3  -4   4         41.94         28.87         8.73 o                         
   4  -4   4         12.03          5.10         2.15 o                         
   5  -4   4         26.25         27.10         8.14 o                         
 -14  -3   4          6.59         -0.69         4.27 o                         
 -12  -3   4         17.25         10.38         7.06 o                         
 -10  -3   4         28.04         16.30         3.79 o                         
  -9  -3   4         56.58         51.87         5.53 o                         
  -8  -3   4        663.72        718.19        30.84 o                         
  -7  -3   4         99.15         93.51         7.29 o                         
  -6  -3   4        196.54        184.68         7.74 o                         
  -5  -3   4        133.69        140.96         6.86 o                         
  -4  -3   4        205.11        221.20         8.37 o                         
  -3  -3   4         30.63         32.16         4.22 o                         
  -2  -3   4         46.16         51.17         3.69 o                         
  -1  -3   4         27.86         24.28         3.77 o                         
   0  -3   4        232.54        242.95         8.33 o                         
   1  -3   4         36.05         31.87         3.69 o                         
   2  -3   4         71.37         69.13         4.60 o                         
   3  -3   4          1.01         -0.69         1.39 o                         
   4  -3   4         88.08        104.77        11.30 o                         
   5  -3   4        537.77        629.28        27.36 o                         
   6  -3   4         69.69         87.05        11.00 o                         
   7  -3   4         17.64          5.71         2.43 o                         
   9  -3   4          1.89          1.26         1.57 o                         
  10  -3   4          4.75          1.01         4.01 o                         
 -14  -2   4          5.76         24.85         4.94 o                         
 -13  -2   4          0.51          0.19         1.09 o                         
 -12  -2   4         43.87         50.89         3.31 o                         
 -11  -2   4         25.92         27.32         2.07 o                         
 -10  -2   4        145.18        147.22         7.45 o                         
  -9  -2   4        256.84        272.67        13.54 o                         
  -8  -2   4        353.97        330.60        10.57 o                         
  -7  -2   4        259.41        256.97         6.04 o                         
  -6  -2   4          1.19          0.34         0.56 o                         
  -5  -2   4        233.02        224.27         6.38 o                         
  -4  -2   4         78.97         69.70         2.84 o                         
  -3  -2   4       1021.94        972.38        21.64 o                         
  -2  -2   4        364.58        356.77         6.39 o                         
  -1  -2   4        110.57        118.61         3.42 o                         
   0  -2   4          2.79          1.85         1.39 o                         
   1  -2   4         40.87         40.19         2.26 o                         
   2  -2   4         33.20         29.80         1.69 o                         
   3  -2   4       2173.58       2358.82        54.95 o                         
   4  -2   4         53.97         51.58         4.68 o                         
   5  -2   4         43.22         39.43         5.11 o                         
   6  -2   4          1.56          0.88         2.27 o                         
   7  -2   4          3.27          3.04         2.79 o                         
   8  -2   4         11.66          4.99         2.64 o                         
   9  -2   4         12.07          3.61         2.55 o                         
  10  -2   4         18.57          3.72         2.75 o                         
  11  -2   4         26.89          6.09         3.34 o                         
  12  -2   4          4.81          1.90         2.71 o                         
  13  -2   4          0.16          0.38         2.64 o                         
 -15  -1   4         16.30         21.08         3.28 o                         
 -14  -1   4         14.68         24.36         3.74 o                         
 -13  -1   4        240.79        261.65        21.26 o                         
 -12  -1   4         64.75         71.05         3.82 o                         
 -11  -1   4         43.48         48.74         5.99 o                         
 -10  -1   4          4.24          3.70         1.90 o                         
  -9  -1   4         39.86         39.25         2.72 o                         
  -8  -1   4        230.53        218.80         5.60 o                         
  -7  -1   4        594.75        576.20        15.10 o                         
  -6  -1   4        510.72        509.62         8.25 o                         
  -5  -1   4         51.96         43.21         2.17 o                         
  -4  -1   4       1811.71       1814.02        25.77 o                         
  -3  -1   4         49.03         44.99         2.61 o                         
  -2  -1   4        384.92        353.22         6.15 o                         
  -1  -1   4        348.82        306.51         5.98 o                         
   0  -1   4        502.21        478.51         7.57 o                         
   1  -1   4        191.12        195.19         4.05 o                         
   2  -1   4        164.14        147.60         5.84 o                         
   3  -1   4        203.15        213.11         6.44 o                         
   4  -1   4         48.65         48.68         1.82 o                         
   5  -1   4         77.40         68.29         4.76 o                         
   6  -1   4         77.52         72.03         9.93 o                         
   7  -1   4         98.64        104.00         7.55 o                         
   8  -1   4         23.82         14.78         4.02 o                         
   9  -1   4          6.47          4.95         3.13 o                         
  10  -1   4         41.24         26.57         4.56 o                         
  11  -1   4         12.26          4.97         3.69 o                         
  12  -1   4         23.36         20.48         9.30 o                         
  13  -1   4         11.51          8.52         4.25 o                         
  14  -1   4          7.19          4.89         4.37 o                         
  15  -1   4          5.91         -0.51         3.56 o                         
 -17   0   4         36.72         48.40         7.55 o                         
 -16   0   4          6.34          6.78         2.36 o                         
 -15   0   4          2.99          2.07         2.03 o                         
 -14   0   4          0.07         -0.12         1.27 o                         
 -13   0   4         14.95         17.32         2.71 o                         
 -12   0   4         35.55         37.54         3.16 o                         
 -11   0   4        108.12        114.73         4.07 o                         
 -10   0   4        441.34        450.88         8.56 o                         
  -9   0   4        449.23        420.82         8.31 o                         
  -8   0   4        401.48        395.18         7.06 o                         
  -7   0   4         64.26         55.76         2.50 o                         
  -6   0   4          6.68          6.24         1.57 o                         
  -5   0   4          7.52          5.17         1.72 o                         
  -4   0   4        391.44        345.07         5.53 o                         
  -3   0   4          0.09          0.16         1.26 o                         
  -2   0   4       1548.28       1436.38        19.95 o                         
  -1   0   4          3.33          5.43         1.68 o                         
   0   0   4        581.49        544.46         8.98 o                         
   1   0   4       4170.76       3989.16        58.74 o                         
   2   0   4        199.02        194.42         4.18 o                         
   3   0   4       1836.28       1703.73        24.42 o                         
   4   0   4        101.63         94.50         3.02 o                         
   5   0   4       3354.66       3750.70        57.90 o                         
   6   0   4          8.00          5.79         1.50 o                         
   7   0   4        224.56        274.80         8.79 o                         
   8   0   4          1.20          0.98         1.45 o                         
   9   0   4        106.58        104.75        17.03 o                         
  10   0   4          1.19          0.23         1.27 o                         
  11   0   4         44.39         29.56         4.72 o                         
  12   0   4          0.31          0.37         1.07 o                         
  13   0   4          0.22          0.08         2.77 o                         
  14   0   4          2.72          1.77         4.67 o                         
  15   0   4          2.37          1.28         4.78 o                         
 -17   1   4          6.03          8.05         3.48 o                         
 -16   1   4          3.74          2.75         2.83 o                         
 -15   1   4         16.74         24.09         4.00 o                         
 -14   1   4         14.68         20.30         2.28 o                         
 -13   1   4        246.26        287.64         8.71 o                         
 -12   1   4         62.54         69.37         3.53 o                         
 -11   1   4         42.10         46.49         2.87 o                         
 -10   1   4          4.32          3.81         1.79 o                         
  -9   1   4         38.10         37.75         2.94 o                         
  -8   1   4        238.23        230.83         4.63 o                         
  -7   1   4        603.14        609.45        10.08 o                         
  -6   1   4        504.27        515.13         8.95 o                         
  -5   1   4         51.26         43.92         2.74 o                         
  -4   1   4       1817.87       1835.58        25.99 o                         
  -3   1   4         49.46         45.02         2.34 o                         
  -2   1   4        389.34        364.26         6.59 o                         
  -1   1   4        341.23        307.78         5.77 o                         
   0   1   4        511.80        494.90         8.23 o                         
   1   1   4        179.19        185.53         3.84 o                         
   2   1   4        167.02        160.98         3.54 o                         
   3   1   4        205.33        228.53         4.34 o                         
   4   1   4         49.86         54.65         2.08 o                         
   5   1   4         79.30         72.49         4.04 o                         
   6   1   4         83.06         90.40         4.10 o                         
   7   1   4        100.47        120.61         4.42 o                         
   8   1   4         25.86         23.83         2.68 o                         
   9   1   4          6.72          6.50         2.23 o                         
  10   1   4         41.39         39.47        10.79 o                         
  11   1   4         12.08          6.50         3.24 o                         
  12   1   4         24.02         22.84         6.24 o                         
  13   1   4         11.38          7.31         3.38 o                         
  14   1   4          7.00          2.15         6.50 o                         
  15   1   4          5.67          1.96         3.19 o                         
 -17   2   4         20.55         28.83         5.81 o                         
 -16   2   4          7.05          5.00         4.33 o                         
 -15   2   4         10.58         14.07         4.09 o                         
 -14   2   4          5.62          5.03         3.96 o                         
 -13   2   4          0.46         -0.32         1.65 o                         
 -12   2   4         42.33         51.26         3.28 o                         
 -11   2   4         26.66         26.87         2.73 o                         
 -10   2   4        137.93        142.53         8.53 o                         
  -9   2   4        251.84        262.65         6.19 o                         
  -8   2   4        356.82        331.85         8.01 o                         
  -7   2   4        256.74        239.73        10.44 o                         
  -6   2   4          0.97          2.14         1.06 o                         
  -5   2   4        242.15        225.63        11.51 o                         
  -4   2   4         71.68         62.42         3.31 o                         
  -3   2   4       1030.22       1004.31        22.19 o                         
  -2   2   4        370.42        376.64         6.79 o                         
  -1   2   4        107.30        118.90         3.30 o                         
   0   2   4          2.72          1.90         1.47 o                         
   1   2   4         43.21         44.46         2.81 o                         
   2   2   4         33.78         34.02         2.19 o                         
   3   2   4       2145.28       2395.44        47.34 o                         
   4   2   4         51.20         55.49         1.53 o                         
   5   2   4         43.68         44.27         3.33 o                         
   6   2   4          1.77          1.40         1.60 o                         
   7   2   4          3.26          2.64         1.98 o                         
   8   2   4         12.34         12.85         2.69 o                         
   9   2   4         13.22         14.13         2.57 o                         
  10   2   4         19.01         17.33         4.12 o                         
  11   2   4         26.20         21.35         4.49 o                         
  12   2   4          4.85          2.99         2.59 o                         
  13   2   4          0.18          0.15         2.21 o                         
  14   2   4          8.46          8.19         3.03 o                         
 -16   3   4          2.51          3.40         4.94 o                         
 -15   3   4         41.89         59.28         6.10 o                         
 -14   3   4          7.26          3.94         4.15 o                         
 -13   3   4         44.14         56.86         4.57 o                         
 -12   3   4         17.69         11.85         3.66 o                         
 -11   3   4         40.96         38.44         6.10 o                         
 -10   3   4         28.65         26.69         4.91 o                         
  -9   3   4         57.57         54.19         7.13 o                         
  -8   3   4        654.15        718.46        21.88 o                         
  -7   3   4         98.38        116.91        21.01 o                         
  -6   3   4        203.37        209.32        16.80 o                         
  -5   3   4        138.54        147.79         4.93 o                         
  -4   3   4        208.36        236.70         8.04 o                         
  -3   3   4         30.93         28.64         1.93 o                         
  -2   3   4         44.87         47.59         2.27 o                         
  -1   3   4         29.19         25.36         1.83 o                         
   0   3   4        234.27        260.60         5.04 o                         
   1   3   4         34.46         35.41         2.17 o                         
   2   3   4         72.07         78.45         2.55 o                         
   3   3   4          1.06          0.94         0.99 o                         
   4   3   4         89.32        104.68         4.74 o                         
   5   3   4        536.36        562.65        81.29 o                         
   6   3   4         71.48         72.30        17.07 o                         
   7   3   4         16.55          8.29         2.60 o                         
   8   3   4         49.44         63.88         5.61 o                         
   9   3   4          2.04          1.15         2.65 o                         
  10   3   4          4.76          5.67         2.93 o                         
  11   3   4          6.52          6.72         2.86 o                         
  12   3   4          3.85          3.31         2.97 o                         
  13   3   4          3.61          3.24         3.23 o                         
 -14   4   4         25.05         34.86         7.43 o                         
 -13   4   4          4.25          4.20         3.77 o                         
 -12   4   4         30.88         46.98         6.48 o                         
 -11   4   4         12.01         15.52         4.71 o                         
 -10   4   4          9.36          5.84         2.77 o                         
  -9   4   4          6.10          4.44         2.55 o                         
  -8   4   4         57.78         77.08        11.35 o                         
  -7   4   4         88.88         88.96        24.24 o                         
  -6   4   4         92.47        147.46        37.60 o                         
  -5   4   4        106.18        124.99        18.01 o                         
  -4   4   4         21.68         20.09         2.95 o                         
  -3   4   4         13.01         10.94         2.06 o                         
  -2   4   4          3.76          3.77         1.37 o                         
  -1   4   4         38.85         41.48         3.60 o                         
   0   4   4        268.36        317.33        15.02 o                         
   1   4   4        157.08        194.84         6.43 o                         
   2   4   4         16.41         14.12         1.89 o                         
   3   4   4         41.09         34.85         3.24 o                         
   4   4   4         10.99          8.57         1.74 o                         
   5   4   4         26.93         20.73         4.53 o                         
   6   4   4          9.89         13.68         4.76 o                         
   7   4   4         29.71         43.67         4.38 o                         
   8   4   4         27.93         37.15         5.38 o                         
   9   4   4          7.62          9.80         4.21 o                         
  10   4   4          7.17         14.67         5.44 o                         
  11   4   4          6.85          7.46         4.98 o                         
 -12   5   4          6.36         10.06         7.25 o                         
 -11   5   4          1.17          0.89         3.44 o                         
 -10   5   4         16.07         17.19         7.66 o                         
  -9   5   4          4.27          3.54         2.50 o                         
  -8   5   4          2.51          1.93         1.96 o                         
  -7   5   4          9.36          6.32         2.87 o                         
  -6   5   4          0.76          0.02         2.23 o                         
  -5   5   4         36.29         49.68         8.34 o                         
  -4   5   4         21.67         27.27         6.93 o                         
  -3   5   4        124.95        163.11        12.88 o                         
  -2   5   4          9.19          6.97         1.53 o                         
  -1   5   4         47.85         48.62         5.89 o                         
   0   5   4         11.25          9.67         1.90 o                         
   1   5   4         27.64         24.41         3.23 o                         
   2   5   4         23.02         16.74         2.50 o                         
   3   5   4         26.83         16.27         3.69 o                         
   4   5   4          4.02          2.41         1.74 o                         
   5   5   4          7.24          6.50         3.57 o                         
   6   5   4          6.06          6.35         4.07 o                         
   7   5   4          1.97          3.83         2.92 o                         
   8   5   4          6.83         11.25         4.54 o                         
   9   5   4         12.48         18.44         5.87 o                         
  -7   6   4          2.11          3.76         3.33 o                         
  -6   6   4          1.51          1.11         2.53 o                         
  -5   6   4         20.65         10.14         4.30 o                         
  -4   6   4         13.28          6.39         2.70 o                         
  -3   6   4         27.40          7.36         5.57 o                         
  -2   6   4          0.13         -0.79         1.92 o                         
  -1   6   4          2.38         -0.36         2.35 o                         
   0   6   4          5.98          4.56         2.84 o                         
   1   6   4          1.96          0.78         1.76 o                         
   2   6   4          8.82          3.77         2.21 o                         
   3   6   4         35.08         41.65         6.31 o                         
   4   6   4          1.12          0.16         2.30 o                         
   5   6   4          1.46          3.58         3.71 o                         
  -7  -6   5          2.90          2.17         4.25 o                         
  -6  -6   5          4.32          0.72         3.19 o                         
  -5  -6   5          2.15          3.80         3.97 o                         
  -4  -6   5          0.59          1.58         2.63 o                         
  -3  -6   5          7.06          7.32         3.52 o                         
  -2  -6   5          8.31          5.39         3.11 o                         
  -1  -6   5          7.96          3.85         6.34 o                         
   0  -6   5          3.77          0.61         3.73 o                         
 -10  -5   5         36.71         46.78         6.72 o                         
  -9  -5   5          3.41          0.67         2.98 o                         
  -8  -5   5          3.04          1.47         2.66 o                         
  -7  -5   5          9.60          3.16         4.13 o                         
  -6  -5   5         46.84         26.27         6.85 o                         
  -5  -5   5         10.40         11.67         3.86 o                         
  -4  -5   5         12.12          9.04         3.82 o                         
  -3  -5   5        103.89        110.35        19.15 o                         
  -2  -5   5          0.22          1.33         2.03 o                         
  -1  -5   5         37.46         31.95         3.95 o                         
   0  -5   5         12.34         10.87         2.53 o                         
   1  -5   5          1.18          1.71         2.25 o                         
   2  -5   5         24.78         19.22        10.38 o                         
   3  -5   5          5.50          3.56         6.36 o                         
   4  -5   5         11.71          6.38         4.76 o                         
 -14  -4   5         18.38         23.66         6.66 o                         
  -9  -4   5         27.76         30.24         5.33 o                         
  -8  -4   5          6.79          4.72         3.95 o                         
  -7  -4   5          6.96          5.49         4.39 o                         
  -6  -4   5        247.84        274.63        29.17 o                         
  -5  -4   5         26.08         28.68         4.75 o                         
  -4  -4   5         35.83         39.03         5.08 o                         
  -3  -4   5         15.06         14.97         3.88 o                         
  -2  -4   5        151.04        169.29         8.46 o                         
  -1  -4   5        409.08        447.96        13.53 o                         
   0  -4   5         14.47         13.34         2.93 o                         
   1  -4   5         97.63        102.53         5.74 o                         
   2  -4   5         50.74         47.41         9.72 o                         
   3  -4   5          6.80          2.84         2.63 o                         
   4  -4   5         90.27        114.23        13.02 o                         
   5  -4   5         45.72         54.93        10.79 o                         
   6  -4   5         11.29          7.39         4.35 o                         
 -15  -3   5         13.17         21.29         6.16 o                         
 -12  -3   5        112.99        136.97         9.09 o                         
  -9  -3   5         17.71         13.57         4.62 o                         
  -8  -3   5        163.55        164.37        27.34 o                         
  -7  -3   5        191.15        202.56         7.48 o                         
  -6  -3   5        521.98        579.91        16.19 o                         
  -5  -3   5         64.54         62.82         4.12 o                         
  -4  -3   5        173.30        177.73         5.33 o                         
  -3  -3   5         54.99         57.07         3.66 o                         
  -2  -3   5         45.53         37.29         3.75 o                         
  -1  -3   5         11.31          9.21         3.32 o                         
   0  -3   5         72.10         69.44         5.32 o                         
   1  -3   5        252.03        255.92         9.11 o                         
   2  -3   5        381.50        420.01        20.98 o                         
   3  -3   5        299.59        342.11        19.06 o                         
   4  -3   5         29.28         26.29         6.61 o                         
   5  -3   5        286.02        359.43        15.55 o                         
   6  -3   5         23.08         27.16         8.24 o                         
   7  -3   5         43.52         41.13         8.57 o                         
   9  -3   5          2.47         -0.03         1.51 o                         
  10  -3   5          1.26          1.66         3.32 o                         
 -14  -2   5         47.16         55.72         3.41 o                         
 -13  -2   5          8.76          9.32         3.15 o                         
 -12  -2   5         36.85         36.77         5.08 o                         
 -11  -2   5        225.12        243.71        16.55 o                         
 -10  -2   5         59.94         57.85         3.88 o                         
  -9  -2   5        299.84        310.80        17.77 o                         
  -8  -2   5         66.43         65.86         3.65 o                         
  -7  -2   5         79.90         73.41         3.41 o                         
  -6  -2   5         12.59          9.72         1.98 o                         
  -5  -2   5        259.74        245.47         9.26 o                         
  -4  -2   5        387.48        381.94         9.50 o                         
  -3  -2   5        325.22        345.81         6.90 o                         
  -2  -2   5        351.07        365.08         6.93 o                         
  -1  -2   5         63.30         61.42         2.49 o                         
   0  -2   5        155.49        141.14         4.04 o                         
   1  -2   5         22.55         24.73         1.81 o                         
   2  -2   5         25.62         26.55         2.24 o                         
   3  -2   5         33.47         35.77         2.43 o                         
   4  -2   5        117.94        123.18         6.86 o                         
   5  -2   5         27.66         25.86         4.33 o                         
   6  -2   5         47.82         46.76         5.65 o                         
   7  -2   5         20.30         13.93         2.96 o                         
   8  -2   5         32.98         27.44         6.74 o                         
   9  -2   5         25.61         19.54         7.21 o                         
  11  -2   5          4.64          3.58         3.00 o                         
  12  -2   5          0.17         -1.45         2.52 o                         
  13  -2   5          2.77          0.48         2.62 o                         
 -15  -1   5         26.40         30.97         4.13 o                         
 -14  -1   5         19.31         17.30         2.72 o                         
 -13  -1   5         30.88         37.11         4.65 o                         
 -12  -1   5         75.02         78.20         4.13 o                         
 -11  -1   5         42.23         48.71         5.07 o                         
 -10  -1   5        104.32        104.44         3.66 o                         
  -9  -1   5         44.97         41.89         3.01 o                         
  -8  -1   5        275.18        251.72         6.22 o                         
  -7  -1   5        458.98        428.35        10.42 o                         
  -6  -1   5        673.27        624.14        10.30 o                         
  -5  -1   5        776.73        733.15        11.26 o                         
  -4  -1   5       1396.38       1338.43        19.03 o                         
  -3  -1   5        306.84        291.79         5.51 o                         
  -2  -1   5        613.23        576.48         9.38 o                         
  -1  -1   5       1551.58       1517.21        22.15 o                         
   0  -1   5        737.07        713.48        10.44 o                         
   1  -1   5         84.49         77.54         2.96 o                         
   2  -1   5        345.82        333.48         6.05 o                         
   3  -1   5         72.25         76.77         2.76 o                         
   4  -1   5        156.91        171.70         4.27 o                         
   5  -1   5        182.51        199.13         6.85 o                         
   6  -1   5         48.35         39.37         4.71 o                         
   7  -1   5        507.11        220.14        13.71 o                         
   8  -1   5         12.24          7.90         6.22 o                         
   9  -1   5          4.15          2.95         3.27 o                         
  10  -1   5          5.61          2.55         3.18 o                         
  11  -1   5          3.60          2.48         3.43 o                         
  12  -1   5          5.14          1.85         3.93 o                         
  13  -1   5          6.00          1.04         3.58 o                         
  14  -1   5          0.69          4.31         4.27 o                         
 -17   0   5         22.82         29.87         3.09 o                         
 -16   0   5          9.44         13.99         3.06 o                         
 -15   0   5         52.96         61.71         3.47 o                         
 -14   0   5         33.39         33.70         2.96 o                         
 -13   0   5          0.46          2.64         1.96 o                         
 -12   0   5         11.71         16.75         2.59 o                         
 -11   0   5         25.34         28.98         2.97 o                         
 -10   0   5          4.48          4.20         2.14 o                         
  -9   0   5        267.49        256.24         6.18 o                         
  -8   0   5         42.47         46.45         3.16 o                         
  -7   0   5       1539.55       1629.37        29.45 o                         
  -6   0   5        101.10        113.58         3.39 o                         
  -5   0   5         11.98          9.65         2.14 o                         
  -4   0   5        727.83        674.95        10.05 o                         
  -3   0   5          7.66          4.67         1.74 o                         
  -2   0   5         87.71         87.33         3.28 o                         
  -1   0   5       1296.19       1234.88        18.05 o                         
   0   0   5          3.34          4.76         1.93 o                         
   1   0   5         48.57         44.70         2.58 o                         
   2   0   5        860.72        860.40        13.09 o                         
   3   0   5         14.78         14.64         2.05 o                         
   4   0   5        435.34        449.59         7.58 o                         
   5   0   5          0.07         -0.18         0.85 o                         
   6   0   5        103.70         98.16         4.03 o                         
   7   0   5         56.24         63.33         3.66 o                         
   8   0   5          0.06         -0.28         0.89 o                         
   9   0   5          2.55          2.09         1.25 o                         
  10   0   5          2.29          1.65         1.10 o                         
  11   0   5          0.95         -0.03         1.07 o                         
  12   0   5         59.47         62.35        29.12 o                         
  13   0   5          0.32          0.28         3.17 o                         
  14   0   5          1.86         -1.34         3.73 o                         
 -17   1   5         14.76         21.25         4.54 o                         
 -16   1   5         10.88         15.64         4.03 o                         
 -15   1   5         26.41         33.20         2.98 o                         
 -14   1   5         20.75         19.92         2.95 o                         
 -13   1   5         30.86         38.10         3.32 o                         
 -12   1   5         77.97         86.06         4.02 o                         
 -11   1   5         40.08         42.88         2.78 o                         
 -10   1   5        107.62        111.30         4.04 o                         
  -9   1   5         45.21         43.12         2.99 o                         
  -8   1   5        270.43        263.28         6.03 o                         
  -7   1   5        454.17        445.97         8.23 o                         
  -6   1   5        657.92        624.25        10.35 o                         
  -5   1   5        776.56        737.87        11.34 o                         
  -4   1   5       1408.86       1371.92        19.46 o                         
  -3   1   5        303.38        291.74         6.05 o                         
  -2   1   5        608.61        585.45         9.27 o                         
  -1   1   5       1574.48       1551.08        22.32 o                         
   0   1   5        741.23        726.97        10.98 o                         
   1   1   5         86.02         80.64         2.78 o                         
   2   1   5        341.58        334.67         6.14 o                         
   3   1   5         74.87         85.85         3.13 o                         
   4   1   5        157.51        181.25         4.42 o                         
   5   1   5        182.24        197.41         6.65 o                         
   6   1   5         47.73         48.35         4.17 o                         
   7   1   5        502.56        677.97        19.37 o                         
   8   1   5         13.75          7.75         3.92 o                         
   9   1   5          4.48          4.41         1.90 o                         
  10   1   5          5.46          3.40         2.11 o                         
  11   1   5          3.67          1.56         1.76 o                         
  12   1   5          5.13          3.40         1.91 o                         
  13   1   5          5.93          6.97         5.26 o                         
  14   1   5          0.68         -0.02         6.34 o                         
 -17   2   5          3.52          3.50         3.90 o                         
 -16   2   5          0.71         -0.09         2.43 o                         
 -15   2   5         14.32         24.77         4.40 o                         
 -14   2   5         46.54         52.81         2.93 o                         
 -13   2   5          8.92         10.27         2.47 o                         
 -12   2   5         36.52         33.45         3.56 o                         
 -11   2   5        226.61        232.64         5.76 o                         
 -10   2   5         60.75         55.33         3.46 o                         
  -9   2   5        294.56        301.23        11.06 o                         
  -8   2   5         64.10         58.59         3.38 o                         
  -7   2   5         80.08         70.42         4.47 o                         
  -6   2   5         12.79         12.66         2.22 o                         
  -5   2   5        259.91        248.61        13.51 o                         
  -4   2   5        382.41        385.13        12.32 o                         
  -3   2   5        340.17        366.89         7.52 o                         
  -2   2   5        367.22        400.31         7.16 o                         
  -1   2   5         58.13         59.94         2.53 o                         
   0   2   5        159.00        156.96         3.99 o                         
   1   2   5         22.51         24.51         2.32 o                         
   2   2   5         27.42         30.88         2.24 o                         
   3   2   5         30.26         34.50         2.32 o                         
   4   2   5        117.55        139.45         3.40 o                         
   5   2   5         26.04         28.92         3.36 o                         
   6   2   5         48.34         61.77         4.05 o                         
   7   2   5         19.88         15.39         2.88 o                         
   8   2   5         33.58         24.92         9.54 o                         
   9   2   5         24.93         30.41         4.19 o                         
  10   2   5         43.77         52.01         5.97 o                         
  11   2   5          4.81          4.79         2.59 o                         
  12   2   5          0.13          1.98         2.58 o                         
  13   2   5          2.79          2.04         2.37 o                         
 -16   3   5          1.00         -1.64         4.32 o                         
 -15   3   5         12.89         10.93         5.91 o                         
 -14   3   5          3.23          8.28         4.13 o                         
 -13   3   5         37.18         50.29         4.60 o                         
 -12   3   5        115.53        123.97        24.07 o                         
 -11   3   5         37.21         39.18         5.11 o                         
 -10   3   5        110.94        186.72        82.15 o                         
  -9   3   5         17.79         14.83         3.09 o                         
  -8   3   5        161.14        192.23        46.62 o                         
  -7   3   5        189.73        201.26        12.10 o                         
  -6   3   5        520.67        577.48        34.63 o                         
  -5   3   5         60.01         60.93         6.04 o                         
  -4   3   5        170.61        183.33         8.32 o                         
  -3   3   5         53.87         53.59         4.26 o                         
  -2   3   5         46.32         48.45         3.33 o                         
  -1   3   5         11.81         11.05         1.47 o                         
   0   3   5         70.65         80.62         2.80 o                         
   1   3   5        252.39        275.14         6.48 o                         
   2   3   5        379.96        451.85         8.00 o                         
   3   3   5        294.73        355.22        11.97 o                         
   4   3   5         29.76         33.01         1.55 o                         
   5   3   5        283.24        351.49        29.50 o                         
   6   3   5         22.50         19.93         4.02 o                         
   7   3   5         43.41         32.90        10.25 o                         
   8   3   5         15.50         15.92         3.21 o                         
   9   3   5          2.41          3.43         2.39 o                         
  10   3   5          1.20          0.80         2.96 o                         
  11   3   5          1.00          1.10         2.76 o                         
  12   3   5          6.90          6.46         3.67 o                         
 -14   4   5         19.03         19.79         6.32 o                         
 -13   4   5          9.71         12.42         7.02 o                         
 -12   4   5         81.67        101.06         9.71 o                         
 -11   4   5         25.15         23.55         9.42 o                         
 -10   4   5         20.29         22.34         7.06 o                         
  -9   4   5         27.44         26.84         4.72 o                         
  -8   4   5          6.02          5.44         2.85 o                         
  -7   4   5          7.59          6.64         2.77 o                         
  -6   4   5        248.41        279.47        44.57 o                         
  -5   4   5         26.84         25.70         3.78 o                         
  -4   4   5         37.14         43.69         4.76 o                         
  -3   4   5         15.98         11.73         2.44 o                         
  -2   4   5        149.75        176.71         6.08 o                         
  -1   4   5        415.76        531.81        20.37 o                         
   0   4   5         14.87         14.98         2.23 o                         
   1   4   5         97.80        116.97         6.18 o                         
   2   4   5         50.21         54.04         3.45 o                         
   3   4   5          7.42          5.51         1.40 o                         
   4   4   5         91.34         92.49        28.12 o                         
   5   4   5         45.29         48.41        11.29 o                         
   6   4   5         10.96         14.57         3.23 o                         
   7   4   5         53.86         70.63         6.84 o                         
   8   4   5         19.20         24.43         4.82 o                         
   9   4   5          9.19         14.20         4.27 o                         
  10   4   5          5.26          6.71         3.83 o                         
  11   4   5          3.28          4.48         3.55 o                         
 -12   5   5          5.93          8.95         6.76 o                         
 -11   5   5          5.33          8.81         6.86 o                         
 -10   5   5         36.24         51.70         8.97 o                         
  -9   5   5          3.45          2.33         2.27 o                         
  -8   5   5          3.23          1.47         2.27 o                         
  -7   5   5          9.43          6.70         3.37 o                         
  -6   5   5         45.61         67.43        14.02 o                         
  -5   5   5          9.81         10.78         3.60 o                         
  -4   5   5         12.79          8.72         3.30 o                         
  -3   5   5        104.10        127.09        15.42 o                         
  -2   5   5          0.20         -0.24         1.24 o                         
  -1   5   5         38.57         31.23         4.16 o                         
   0   5   5         11.81          9.31         2.03 o                         
   1   5   5          1.01          0.70         1.45 o                         
   2   5   5         23.98         17.91         2.50 o                         
   3   5   5          5.68          1.47         1.85 o                         
   4   5   5         11.79         10.41         4.74 o                         
   5   5   5         14.25         12.32         3.51 o                         
   6   5   5          6.79         11.40         4.62 o                         
   7   5   5          7.73          6.43         4.22 o                         
   8   5   5          2.98          2.52         3.79 o                         
  -7   6   5          3.03          0.70         3.08 o                         
  -6   6   5          4.29          4.74         2.74 o                         
  -5   6   5          2.20          2.45         2.68 o                         
  -4   6   5          0.64          0.58         2.27 o                         
  -3   6   5          6.82          5.94         3.06 o                         
  -2   6   5          8.12          6.00         3.09 o                         
  -1   6   5          7.87          6.70         3.15 o                         
   0   6   5          3.70          4.73         3.09 o                         
   1   6   5          8.09          2.25         1.85 o                         
   2   6   5          2.98          0.88         1.57 o                         
   3   6   5          6.76          6.40         3.97 o                         
   4   6   5          8.16          9.02         4.60 o                         
  -7  -6   6          0.93          2.02         3.25 o                         
  -6  -6   6          6.93          2.61         3.29 o                         
  -5  -6   6          0.33         -1.10         2.69 o                         
  -4  -6   6          2.97          2.39         3.19 o                         
  -3  -6   6          4.03          1.87         2.97 o                         
  -2  -6   6          3.57          1.20         2.55 o                         
  -1  -6   6          0.76          0.57         6.91 o                         
   0  -6   6         14.21          7.31         8.57 o                         
   1  -6   6          4.95          3.79         6.40 o                         
 -10  -5   6          4.80          0.55         3.38 o                         
  -9  -5   6          1.11          0.28         3.83 o                         
  -8  -5   6         17.17         13.19        10.24 o                         
  -7  -5   6         34.29         30.87        14.92 o                         
  -6  -5   6          3.76          3.05         3.66 o                         
  -5  -5   6         20.91         20.84         9.64 o                         
  -4  -5   6         77.04         84.94        16.19 o                         
  -3  -5   6         28.60         21.16         8.94 o                         
  -2  -5   6          6.06          6.48         3.37 o                         
  -1  -5   6          1.16          2.07         2.81 o                         
   0  -5   6         22.34          8.12         3.39 o                         
   1  -5   6         16.97         12.51         4.65 o                         
   2  -5   6         36.20         49.03        10.27 o                         
   3  -5   6         16.83         20.68         5.87 o                         
   4  -5   6          3.40          2.71         8.63 o                         
   5  -5   6         21.89         15.31         5.85 o                         
 -11  -4   6         10.10          2.79         3.61 o                         
 -10  -4   6         13.74          4.44         4.27 o                         
  -9  -4   6         42.58         44.89        14.17 o                         
  -8  -4   6         35.21         30.43         8.43 o                         
  -7  -4   6         61.06         53.82         5.86 o                         
  -6  -4   6        301.69        325.49        28.83 o                         
  -5  -4   6        177.32        185.81        21.51 o                         
  -4  -4   6         77.72         85.20         6.55 o                         
  -3  -4   6         22.91         23.96         4.49 o                         
  -2  -4   6         33.36         32.36         4.92 o                         
  -1  -4   6        197.44        207.30         9.18 o                         
   0  -4   6         42.95         41.09         4.98 o                         
   1  -4   6         21.77         19.98         4.74 o                         
   2  -4   6          2.81          1.81         2.50 o                         
   3  -4   6          9.90          3.18         2.62 o                         
   4  -4   6         54.41         62.14         7.35 o                         
   5  -4   6         28.39         14.22         9.88 o                         
   6  -4   6         32.67         36.31        10.49 o                         
 -12  -3   6         28.22         25.09         8.82 o                         
 -10  -3   6        239.96        207.29       137.09 o                         
  -9  -3   6         70.53         63.19         4.57 o                         
  -8  -3   6        215.77        234.42         7.72 o                         
  -7  -3   6        125.49        127.88         6.63 o                         
  -6  -3   6         45.10         45.32         3.84 o                         
  -5  -3   6        181.61        185.18         6.24 o                         
  -4  -3   6          8.63          6.75         1.67 o                         
  -3  -3   6         52.11         49.36         3.50 o                         
  -2  -3   6         97.96        103.94         5.54 o                         
  -1  -3   6         17.82         19.64         2.58 o                         
   0  -3   6        163.01        159.19         4.42 o                         
   1  -3   6        631.65        640.04        34.66 o                         
   2  -3   6        215.45        228.77        10.79 o                         
   3  -3   6         14.16         10.65         3.69 o                         
   4  -3   6         48.80         52.07        10.21 o                         
   5  -3   6        105.78        125.55        12.54 o                         
   6  -3   6         51.09         53.81         9.62 o                         
   7  -3   6          5.21          1.65         3.53 o                         
   8  -3   6         14.76          2.49         4.01 o                         
   9  -3   6          4.41          2.45         2.11 o                         
 -17  -2   6         11.23          0.14         5.06 o                         
 -14  -2   6          9.17         13.53         2.79 o                         
 -13  -2   6         27.59         28.18         2.55 o                         
 -12  -2   6         30.61         35.88         3.73 o                         
 -11  -2   6         33.43         37.45         3.00 o                         
 -10  -2   6        300.59        307.79        17.68 o                         
  -9  -2   6          5.66          6.43         2.19 o                         
  -8  -2   6        427.21        391.59         8.04 o                         
  -7  -2   6         22.83         23.17         2.61 o                         
  -6  -2   6        174.79        156.27         4.66 o                         
  -5  -2   6         39.80         38.30         2.95 o                         
  -4  -2   6        116.57        105.77         3.98 o                         
  -3  -2   6         87.21         81.65         3.24 o                         
  -2  -2   6       1074.83       1049.03        16.83 o                         
  -1  -2   6         49.72         41.73         2.55 o                         
   0  -2   6        433.09        434.75         8.38 o                         
   1  -2   6         29.59         33.06         2.65 o                         
   2  -2   6         38.21         39.85         2.58 o                         
   3  -2   6        133.73        147.04         4.17 o                         
   4  -2   6        372.13        436.47         9.00 o                         
   5  -2   6         10.04          7.70         2.89 o                         
   6  -2   6         87.12         90.83         6.75 o                         
   7  -2   6          0.11          0.56         2.32 o                         
   8  -2   6         28.02         15.90         4.48 o                         
   9  -2   6         30.36         22.99        10.67 o                         
  10  -2   6         21.27          6.43         3.63 o                         
  11  -2   6          0.09         -1.41         2.60 o                         
  12  -2   6          1.07         -0.47         2.56 o                         
  13  -2   6          0.96         -0.48         3.64 o                         
 -17  -1   6         17.30         31.23         5.55 o                         
 -16  -1   6          8.44          8.14         3.54 o                         
 -15  -1   6          3.13          2.69         2.24 o                         
 -14  -1   6         10.42          6.78         3.02 o                         
 -13  -1   6         52.42         52.92         4.20 o                         
 -12  -1   6        110.62        109.63         9.08 o                         
 -11  -1   6         25.85         25.17         2.75 o                         
 -10  -1   6        161.11        141.16         5.34 o                         
  -9  -1   6         16.16         18.42         2.36 o                         
  -8  -1   6         51.22         50.82         2.74 o                         
  -7  -1   6        232.29        213.62         5.64 o                         
  -6  -1   6         47.17         45.24         2.77 o                         
  -5  -1   6       1821.80       1795.66        27.17 o                         
  -4  -1   6        309.81        290.33         6.22 o                         
  -3  -1   6        113.23        112.04         4.00 o                         
  -2  -1   6        208.77        188.20         4.41 o                         
  -1  -1   6        801.14        824.05        12.78 o                         
   0  -1   6        208.37        212.99         5.11 o                         
   1  -1   6        342.58        340.36         6.33 o                         
   2  -1   6        416.50        383.19         9.07 o                         
   3  -1   6        113.73        113.05         3.69 o                         
   4  -1   6          4.74          6.64         1.57 o                         
   5  -1   6          3.53          4.51         1.63 o                         
   6  -1   6         60.76         71.17         7.36 o                         
   7  -1   6         47.50         22.30         3.74 o                         
   8  -1   6        104.10         90.93        24.00 o                         
   9  -1   6         44.85         40.38        11.58 o                         
  10  -1   6         26.54         11.68         4.81 o                         
  11  -1   6          4.84          1.52         3.70 o                         
  12  -1   6          5.93          3.24         4.44 o                         
  13  -1   6          0.23         -1.49         3.18 o                         
 -17   0   6          5.51          8.33         4.06 o                         
 -16   0   6         64.00         85.58         5.08 o                         
 -15   0   6         28.39         36.19         2.97 o                         
 -14   0   6          4.24          5.15         2.01 o                         
 -13   0   6          0.34         23.18        11.37 o                         
 -12   0   6        431.11        396.42        13.23 o                         
 -11   0   6         17.81         21.81         2.49 o                         
 -10   0   6         70.29         60.35         3.70 o                         
  -9   0   6        271.00        263.13         6.51 o                         
  -8   0   6         60.92         68.77         3.78 o                         
  -7   0   6        116.91        106.31         3.64 o                         
  -6   0   6         69.11         58.86         2.34 o                         
  -5   0   6         72.09         79.81         3.63 o                         
  -4   0   6        530.50        477.20         8.65 o                         
  -3   0   6       1051.15        993.73        14.62 o                         
  -2   0   6       1091.15       1014.41        15.23 o                         
  -1   0   6        669.66        626.08        10.07 o                         
   0   0   6        169.53        154.81         4.42 o                         
   1   0   6        139.12        143.79         3.87 o                         
   2   0   6          0.51         -0.23         0.94 o                         
   3   0   6         58.25         60.46         2.98 o                         
   4   0   6         22.83         19.85         2.45 o                         
   5   0   6          7.55          5.23         1.75 o                         
   6   0   6        210.38        244.27        11.03 o                         
   7   0   6          0.01          0.90         1.61 o                         
   8   0   6          3.46          0.82         1.00 o                         
   9   0   6         58.44         38.96        11.47 o                         
  10   0   6         13.43          4.36         1.74 o                         
  11   0   6         18.01          8.41         5.04 o                         
  12   0   6          2.56          0.88         4.06 o                         
  13   0   6         25.84         17.54         7.25 o                         
  14   0   6          0.24          0.44         3.54 o                         
 -17   1   6         16.75         26.54         4.72 o                         
 -16   1   6          8.62         10.92         2.59 o                         
 -15   1   6          3.19          1.86         1.58 o                         
 -14   1   6          9.85         14.88         4.22 o                         
 -13   1   6         51.96         48.28         3.51 o                         
 -12   1   6        112.01        121.92         6.34 o                         
 -11   1   6         25.39         23.10         3.08 o                         
 -10   1   6        161.69        156.28         5.03 o                         
  -9   1   6         17.37         18.54         2.47 o                         
  -8   1   6         51.11         53.61         3.51 o                         
  -7   1   6        229.84        211.04         5.14 o                         
  -6   1   6         52.86         47.38         3.24 o                         
  -5   1   6       1810.00       1844.69        27.70 o                         
  -4   1   6        310.77        292.70         5.92 o                         
  -3   1   6        120.02        120.45         4.22 o                         
  -2   1   6        205.90        198.07         5.19 o                         
  -1   1   6        802.33        848.60        13.52 o                         
   0   1   6        216.98        227.72         4.64 o                         
   1   1   6        330.85        330.62         6.49 o                         
   2   1   6        428.85        423.72         7.48 o                         
   3   1   6        113.08        118.20         4.16 o                         
   4   1   6          4.39          6.63         2.00 o                         
   5   1   6          3.44          4.46         1.56 o                         
   6   1   6         59.03         70.82         5.04 o                         
   7   1   6         45.26         45.27        10.12 o                         
   8   1   6        105.21        122.09        15.87 o                         
   9   1   6         44.22         44.06         8.08 o                         
  10   1   6         27.45         18.30         7.70 o                         
  11   1   6          4.93          3.71         2.11 o                         
  12   1   6          5.99          3.96         2.15 o                         
  13   1   6          0.26          0.75         3.90 o                         
 -17   2   6         11.48         11.35         4.54 o                         
 -16   2   6         74.46        118.02         6.69 o                         
 -15   2   6         35.76         52.00         6.81 o                         
 -14   2   6         10.16         13.12         2.75 o                         
 -13   2   6         27.77         20.76         3.85 o                         
 -12   2   6         31.29         34.61         9.11 o                         
 -11   2   6         34.06         35.01         2.97 o                         
 -10   2   6        308.49        292.75        24.08 o                         
  -9   2   6          4.39          4.45         1.78 o                         
  -8   2   6        426.48        396.14        20.69 o                         
  -7   2   6         20.55         22.18         2.57 o                         
  -6   2   6        180.22        157.31         8.68 o                         
  -5   2   6         40.16         37.86         3.37 o                         
  -4   2   6        113.53        106.98         4.33 o                         
  -3   2   6         82.74         79.60         3.48 o                         
  -2   2   6       1076.13       1110.21        18.71 o                         
  -1   2   6         44.39         39.68         2.87 o                         
   0   2   6        430.93        459.07         8.85 o                         
   1   2   6         28.32         34.05         2.91 o                         
   2   2   6         38.09         43.63         2.67 o                         
   3   2   6        137.20        160.54         4.72 o                         
   4   2   6        368.27        458.06         9.24 o                         
   5   2   6          9.21          9.17         2.41 o                         
   6   2   6         87.27         95.79        16.58 o                         
   7   2   6          0.12          0.07         1.86 o                         
   8   2   6         27.97         25.18         3.99 o                         
   9   2   6         29.88         25.22         4.20 o                         
  10   2   6         21.94         18.70         4.11 o                         
  11   2   6          0.04         -0.18         2.19 o                         
  12   2   6          1.03         -0.06         1.94 o                         
  13   2   6          0.92          1.89         2.50 o                         
 -16   3   6         15.63         19.26         7.05 o                         
 -15   3   6          2.11          4.18         3.01 o                         
 -14   3   6          9.07         13.98         4.49 o                         
 -13   3   6         24.86         35.59         6.05 o                         
 -12   3   6         27.98         32.87         5.15 o                         
 -11   3   6         66.41         71.17        12.33 o                         
 -10   3   6        239.53        209.44        70.22 o                         
  -9   3   6         69.92         74.80         9.94 o                         
  -8   3   6        215.10        238.99        14.07 o                         
  -7   3   6        122.74        118.69        11.42 o                         
  -6   3   6         43.22         46.45         4.94 o                         
  -5   3   6        179.01        191.29         9.53 o                         
  -4   3   6          8.65          8.40         2.65 o                         
  -3   3   6         50.37         49.82         5.08 o                         
  -2   3   6         99.00        120.26         6.16 o                         
  -1   3   6         18.46         21.23         3.05 o                         
   0   3   6        163.50        173.56         5.34 o                         
   1   3   6        644.74        779.42        20.92 o                         
   2   3   6        215.03        260.97         6.13 o                         
   3   3   6         13.49         12.75         1.88 o                         
   4   3   6         48.56         63.21         4.66 o                         
   5   3   6        106.49        136.51        26.26 o                         
   6   3   6         50.78         55.98        12.71 o                         
   7   3   6          5.51          4.53         2.10 o                         
   8   3   6         14.46          8.61         3.97 o                         
   9   3   6          4.31          3.73         3.64 o                         
  10   3   6          7.07          3.09         3.35 o                         
  11   3   6          4.66          4.06         3.70 o                         
  12   3   6          4.19          7.21         3.73 o                         
 -14   4   6          2.91          1.83         5.24 o                         
 -13   4   6         31.65         39.48         5.97 o                         
 -12   4   6         36.61         51.23         6.55 o                         
 -11   4   6         10.32          7.28         3.61 o                         
 -10   4   6         14.28         18.58         4.79 o                         
  -9   4   6         42.22         44.83         8.09 o                         
  -8   4   6         36.23         40.82         6.24 o                         
  -7   4   6         61.43         69.52        10.08 o                         
  -6   4   6        299.91        342.64        51.16 o                         
  -5   4   6        177.94        179.99        22.98 o                         
  -4   4   6         77.02         83.58        10.63 o                         
  -3   4   6         22.48         23.52         3.58 o                         
  -2   4   6         33.71         38.89         4.36 o                         
  -1   4   6        197.78        234.73        13.45 o                         
   0   4   6         42.43         46.16         2.82 o                         
   1   4   6         21.77         24.12         2.27 o                         
   2   4   6          2.72          2.30         1.39 o                         
   3   4   6          9.88          9.13         1.71 o                         
   4   4   6         52.88         60.63         6.89 o                         
   5   4   6         27.14         31.55         6.63 o                         
   6   4   6         33.37         51.17         8.34 o                         
   7   4   6         27.08         27.84         9.46 o                         
   8   4   6          0.68          0.07         2.64 o                         
   9   4   6          2.55          3.48         4.39 o                         
  10   4   6          7.92          9.90         4.60 o                         
 -11   5   6          3.53          2.79         5.27 o                         
 -10   5   6          4.45          1.65         2.71 o                         
  -9   5   6          1.20         -0.67         2.20 o                         
  -8   5   6         17.20         18.63         5.65 o                         
  -7   5   6         34.15         42.37         9.15 o                         
  -6   5   6          3.69          3.10         2.95 o                         
  -5   5   6         22.06         24.66         4.03 o                         
  -4   5   6         77.29        105.76        14.20 o                         
  -3   5   6         28.03         25.36         4.16 o                         
  -2   5   6          5.94          5.81         1.90 o                         
  -1   5   6          1.15          0.19         1.52 o                         
   0   5   6         22.37         15.32         2.36 o                         
   1   5   6         17.57         11.72         2.25 o                         
   2   5   6         35.56         30.25         4.57 o                         
   3   5   6         17.05         14.04         3.46 o                         
   4   5   6          3.29          7.34         4.91 o                         
   5   5   6         21.90         30.37         8.39 o                         
   6   5   6         26.74         45.53         6.33 o                         
   7   5   6          7.52         14.01         5.66 o                         
   8   5   6         12.83         21.62         4.60 o                         
  -7   6   6          0.86         -0.38         2.60 o                         
  -6   6   6          6.86          4.75         3.01 o                         
  -5   6   6          0.34         -0.20         1.77 o                         
  -4   6   6          2.88          4.73         3.35 o                         
  -3   6   6          4.14          3.39         3.24 o                         
  -2   6   6          3.69          2.96         2.86 o                         
  -1   6   6          0.84          1.29         2.82 o                         
   0   6   6         14.35          8.89         3.79 o                         
   1   6   6          4.96          2.54         2.24 o                         
   2   6   6          2.71          2.14         3.01 o                         
   3   6   6         15.09         11.80         4.07 o                         
  -6  -6   7          0.09          0.97         2.97 o                         
  -5  -6   7          5.48          5.61         3.68 o                         
  -4  -6   7         17.51         13.34         5.46 o                         
  -3  -6   7         12.40          6.65         3.81 o                         
  -2  -6   7          8.11          4.35         3.48 o                         
  -1  -6   7          2.84          0.99         6.89 o                         
   0  -6   7          7.81          3.30         4.62 o                         
   1  -6   7          1.82          2.35         6.78 o                         
 -10  -5   7         11.79          0.59         3.90 o                         
  -9  -5   7         31.05         39.90         9.54 o                         
  -8  -5   7          3.92          1.88         3.67 o                         
  -7  -5   7          2.00          0.78         2.37 o                         
  -6  -5   7         15.54         17.26         8.54 o                         
  -5  -5   7        104.68        108.91        16.65 o                         
  -4  -5   7         89.20         95.55        17.66 o                         
  -3  -5   7         32.64         28.07         5.39 o                         
  -2  -5   7          2.43          1.94         3.20 o                         
  -1  -5   7          3.00          2.72         2.95 o                         
   0  -5   7          6.56          4.64         2.46 o                         
   1  -5   7         12.21          6.93         2.94 o                         
   2  -5   7          7.06          4.47         2.64 o                         
   3  -5   7          7.59          4.78         7.70 o                         
   4  -5   7         25.83         30.40         7.11 o                         
   5  -5   7          1.52          1.26         6.74 o                         
 -12  -4   7          3.56         -0.22         4.98 o                         
 -11  -4   7          1.16         -0.57         3.30 o                         
 -10  -4   7          8.59          2.74         4.09 o                         
  -9  -4   7          2.31          5.39         3.78 o                         
  -8  -4   7         16.14         18.78         5.14 o                         
  -7  -4   7         50.32         50.90         7.36 o                         
  -6  -4   7        165.20        187.38        12.45 o                         
  -5  -4   7         19.84         21.34         5.12 o                         
  -4  -4   7          7.90          8.04         3.39 o                         
  -3  -4   7          4.48          4.38         3.23 o                         
  -2  -4   7         31.03         27.04         5.35 o                         
  -1  -4   7         62.97         61.87         6.02 o                         
   0  -4   7         68.99         81.90        12.17 o                         
   1  -4   7          4.94          4.84         3.24 o                         
   2  -4   7          2.74          2.36         3.37 o                         
   3  -4   7         19.65         12.82         8.73 o                         
   4  -4   7         18.11          5.83         8.99 o                         
   5  -4   7         39.62         56.75        11.14 o                         
   6  -4   7        120.46        165.06        11.83 o                         
   7  -4   7         35.85         27.93         9.72 o                         
 -14  -3   7         30.70         14.42         6.58 o                         
 -12  -3   7         46.97         34.56        16.40 o                         
 -11  -3   7         31.89         48.74        14.47 o                         
 -10  -3   7        170.47        117.61        51.62 o                         
  -9  -3   7         12.46         12.98         3.87 o                         
  -8  -3   7         59.57         59.43         5.19 o                         
  -7  -3   7         16.72         10.21         2.22 o                         
  -6  -3   7        107.04        106.68         6.10 o                         
  -5  -3   7          2.02          1.69         1.67 o                         
  -4  -3   7        346.68        368.98        10.31 o                         
  -3  -3   7         66.30         64.63         3.88 o                         
  -2  -3   7         43.84         43.38         3.02 o                         
  -1  -3   7         77.52         82.92         4.10 o                         
   0  -3   7         31.13         32.92         3.16 o                         
   1  -3   7        325.23        345.67         7.86 o                         
   2  -3   7        225.79        193.88        21.90 o                         
   3  -3   7          8.30          8.26         3.00 o                         
   4  -3   7         13.63          8.51         3.19 o                         
   5  -3   7          9.00          5.90         2.76 o                         
   6  -3   7          5.71          1.41         2.76 o                         
   7  -3   7          0.56         -0.46         2.25 o                         
   8  -3   7         14.93          3.57         3.97 o                         
   9  -3   7          2.56          1.09         1.51 o                         
 -15  -2   7          7.69          2.66         4.15 o                         
 -14  -2   7         98.99        118.29        18.61 o                         
 -13  -2   7          3.84          3.82         1.96 o                         
 -12  -2   7         53.69         52.43         3.86 o                         
 -11  -2   7         15.06         15.84         3.09 o                         
 -10  -2   7        146.90        139.98        15.77 o                         
  -9  -2   7        256.76        242.75         6.39 o                         
  -8  -2   7        368.72        350.10         7.91 o                         
  -7  -2   7        170.45        164.67         5.98 o                         
  -6  -2   7        403.83        391.81         8.47 o                         
  -5  -2   7         48.74         48.15         3.86 o                         
  -4  -2   7         40.69         40.81         3.00 o                         
  -3  -2   7       1149.05       1186.95        19.41 o                         
  -2  -2   7         26.24         22.47         3.33 o                         
  -1  -2   7        757.96        766.18        13.65 o                         
   0  -2   7         34.22         35.30         3.16 o                         
   1  -2   7         96.65        111.67         4.24 o                         
   2  -2   7         80.88         87.44         3.77 o                         
   3  -2   7        330.62        353.75         7.45 o                         
   4  -2   7        329.52        378.62        13.24 o                         
   5  -2   7         60.76         63.71         7.17 o                         
   6  -2   7          0.98          1.25         2.93 o                         
   7  -2   7         16.62         11.73         4.35 o                         
   8  -2   7         11.36          6.79         4.56 o                         
   9  -2   7         23.37         16.02         8.26 o                         
  10  -2   7         17.07          5.83         3.90 o                         
  11  -2   7          2.51          4.59         3.33 o                         
  12  -2   7          1.88          0.68         3.07 o                         
 -17  -1   7         12.53         19.12         4.54 o                         
 -16  -1   7          9.48          9.93         3.11 o                         
 -15  -1   7          1.00          1.27         1.97 o                         
 -14  -1   7        156.08        160.49        11.37 o                         
 -13  -1   7          2.74          2.97         2.25 o                         
 -12  -1   7         32.81         35.91         3.24 o                         
 -11  -1   7        154.14        136.75         4.91 o                         
 -10  -1   7        169.85        143.82         5.07 o                         
  -9  -1   7         81.95         76.81         3.32 o                         
  -8  -1   7         72.57         66.96         3.54 o                         
  -7  -1   7         24.93         25.44         3.23 o                         
  -6  -1   7         43.99         41.41         3.48 o                         
  -5  -1   7        139.50        138.86         4.35 o                         
  -4  -1   7         71.00         61.03         3.08 o                         
  -3  -1   7        144.02        130.52         4.07 o                         
  -2  -1   7        119.59        114.27         4.31 o                         
  -1  -1   7         76.29         85.33         3.12 o                         
   0  -1   7        269.84        240.70         7.88 o                         
   1  -1   7         56.49         52.17         2.99 o                         
   2  -1   7        331.13        355.66         8.04 o                         
   3  -1   7        180.18        198.44         5.04 o                         
   4  -1   7        110.86        110.20         4.49 o                         
   5  -1   7         12.83         11.99         2.08 o                         
   6  -1   7         20.69         15.92         1.75 o                         
   7  -1   7          1.62          1.18         1.11 o                         
   8  -1   7         59.52         40.79        12.21 o                         
   9  -1   7         12.12          9.92         9.13 o                         
  10  -1   7          3.86          0.38         3.87 o                         
  11  -1   7          0.49         -0.35         3.11 o                         
  12  -1   7         14.73          5.71         5.26 o                         
  13  -1   7          2.45         -1.27         3.84 o                         
 -18   0   7          1.63          3.14         3.63 o                         
 -17   0   7         16.79         20.67         3.51 o                         
 -16   0   7         19.35         24.73         3.69 o                         
 -15   0   7         17.24         28.07         3.62 o                         
 -14   0   7         58.99         67.20         4.61 o                         
 -13   0   7        117.03        118.11         6.23 o                         
 -12   0   7         42.72         43.14         3.61 o                         
 -11   0   7         17.40         19.82         2.25 o                         
 -10   0   7         31.38         31.91         2.84 o                         
  -9   0   7          5.34          3.21         1.50 o                         
  -8   0   7        409.14        387.56         8.43 o                         
  -7   0   7         68.70         50.13         3.70 o                         
  -6   0   7        283.19        271.21         6.15 o                         
  -5   0   7         27.45         22.79         2.52 o                         
  -4   0   7         12.92         12.44         2.16 o                         
  -3   0   7        650.24        631.93        10.65 o                         
  -2   0   7        105.37         82.15         3.05 o                         
  -1   0   7         51.11         76.23         3.73 o                         
   0   0   7        454.02        429.86         7.97 o                         
   1   0   7       1900.84       1994.34        31.13 o                         
   2   0   7         77.28         81.35         3.81 o                         
   3   0   7         10.41         12.67         2.39 o                         
   4   0   7          9.49         10.41         2.21 o                         
   5   0   7         10.29          8.14         2.03 o                         
   6   0   7         26.20         21.54         2.96 o                         
   7   0   7          6.11          4.63         1.66 o                         
   8   0   7          0.05          0.22         1.04 o                         
   9   0   7         10.31          5.47         1.74 o                         
  10   0   7         10.03          2.62         1.80 o                         
  11   0   7          6.28          4.51         3.62 o                         
  12   0   7          0.49          0.26         2.71 o                         
  13   0   7          1.43          1.73         4.61 o                         
 -17   1   7         12.21         13.92         4.10 o                         
 -16   1   7          9.71          8.86         2.13 o                         
 -15   1   7          1.13          0.41         1.64 o                         
 -14   1   7        156.47        165.05         7.24 o                         
 -13   1   7          3.12          3.32         2.55 o                         
 -12   1   7         32.10         34.74         2.82 o                         
 -11   1   7        158.30        150.01         5.64 o                         
 -10   1   7        166.30        148.52         5.59 o                         
  -9   1   7         78.42         71.20         4.14 o                         
  -8   1   7         71.24         64.44         3.48 o                         
  -7   1   7         25.48         23.61         2.78 o                         
  -6   1   7         47.47         47.33         2.80 o                         
  -5   1   7        129.90        124.63         4.76 o                         
  -4   1   7         72.69         62.10         4.04 o                         
  -3   1   7        138.44        126.08         4.09 o                         
  -2   1   7        125.21        123.14         3.64 o                         
  -1   1   7         77.32         90.47         3.23 o                         
   0   1   7        268.35        257.14         5.43 o                         
   1   1   7         52.41         51.01         2.80 o                         
   2   1   7        326.56        362.26         7.85 o                         
   3   1   7        184.91        213.80         5.66 o                         
   4   1   7        109.43        124.99         4.25 o                         
   5   1   7         12.27         14.44         2.34 o                         
   6   1   7         20.53         16.05         1.99 o                         
   7   1   7          1.55          0.83         1.00 o                         
   8   1   7         58.42         59.50         8.90 o                         
   9   1   7         12.88          5.89         2.91 o                         
  10   1   7          3.42          2.24         1.89 o                         
  11   1   7          0.58          0.85         1.63 o                         
  12   1   7         14.70         14.10         6.06 o                         
  13   1   7          2.40          3.39         5.03 o                         
 -17   2   7          3.02          2.06         4.03 o                         
 -16   2   7         14.72         20.11         7.15 o                         
 -15   2   7          7.17          9.17         2.71 o                         
 -14   2   7        100.62        100.52        10.52 o                         
 -13   2   7          3.05          3.33         1.75 o                         
 -12   2   7         52.10         57.77         4.40 o                         
 -11   2   7         14.73         20.02         5.41 o                         
 -10   2   7        145.03        152.54         7.47 o                         
  -9   2   7        259.56        253.65        15.21 o                         
  -8   2   7        374.27        343.35        20.23 o                         
  -7   2   7        165.45        163.72         8.35 o                         
  -6   2   7        406.12        381.83        15.57 o                         
  -5   2   7         46.96         47.48         3.30 o                         
  -4   2   7         40.61         41.42         3.67 o                         
  -3   2   7       1140.53       1215.49        53.29 o                         
  -2   2   7         26.82         27.07         3.40 o                         
  -1   2   7        756.39        802.07        15.91 o                         
   0   2   7         37.83         42.48         3.53 o                         
   1   2   7         97.72        119.51         4.55 o                         
   2   2   7         79.38         87.51         3.90 o                         
   3   2   7        332.47        385.74         8.53 o                         
   4   2   7        331.35        409.28         9.51 o                         
   5   2   7         60.02         69.88         8.84 o                         
   6   2   7          1.03          0.85         1.64 o                         
   7   2   7         17.36         15.13         3.37 o                         
   8   2   7         11.40         12.03         3.41 o                         
   9   2   7         23.56         12.49         6.97 o                         
  10   2   7         16.84         10.93         4.88 o                         
  11   2   7          2.57          3.23         2.84 o                         
  12   2   7          1.85          0.10         2.09 o                         
 -16   3   7          2.10          1.86         3.28 o                         
 -15   3   7          2.18          2.58         5.16 o                         
 -14   3   7         30.80         43.69         7.09 o                         
 -13   3   7         48.79         60.03         9.32 o                         
 -12   3   7         45.59         32.58        10.50 o                         
 -11   3   7         34.41         54.52         8.33 o                         
 -10   3   7        176.28        157.08        52.66 o                         
  -9   3   7         11.25         10.78         3.71 o                         
  -8   3   7         58.51         62.86         8.07 o                         
  -7   3   7         16.41         11.86         3.04 o                         
  -6   3   7        108.58        103.11         6.29 o                         
  -5   3   7          1.38          1.46         2.12 o                         
  -4   3   7        353.95        363.24        18.34 o                         
  -3   3   7         69.81         84.35         4.61 o                         
  -2   3   7         45.18         46.25         3.21 o                         
  -1   3   7         77.18         87.96         9.99 o                         
   0   3   7         32.25         39.08         3.69 o                         
   1   3   7        322.92        380.35        10.76 o                         
   2   3   7        227.27        238.66        38.57 o                         
   3   3   7          8.32         12.26         1.74 o                         
   4   3   7         12.64         17.61         1.96 o                         
   5   3   7          8.67          9.08         3.05 o                         
   6   3   7          5.64          3.55         2.14 o                         
   7   3   7          0.63          1.60         2.03 o                         
   8   3   7         14.55         11.35         6.04 o                         
   9   3   7          2.30          1.43         2.72 o                         
  10   3   7         11.01          9.88         4.21 o                         
  11   3   7          9.89         10.62         4.49 o                         
 -14   4   7         41.20         61.90         9.13 o                         
 -13   4   7          2.24          1.01         3.79 o                         
 -12   4   7          3.74          1.64         2.04 o                         
 -11   4   7          1.09         -0.15         2.29 o                         
 -10   4   7          8.87         12.63         3.62 o                         
  -9   4   7          2.36          3.81         2.51 o                         
  -8   4   7         16.17         24.00         4.81 o                         
  -7   4   7         47.71         49.88         7.29 o                         
  -6   4   7        162.06        190.15        15.92 o                         
  -5   4   7         20.54         22.33         3.31 o                         
  -4   4   7          7.91          2.71         1.41 o                         
  -3   4   7          4.21          2.12         1.52 o                         
  -2   4   7         29.37         35.78         3.53 o                         
  -1   4   7         60.15         62.64         6.15 o                         
   0   4   7         70.57         87.69         6.36 o                         
   1   4   7          4.60          4.85         1.55 o                         
   2   4   7          2.61          2.88         1.53 o                         
   3   4   7         19.74         21.69         2.15 o                         
   4   4   7         17.74         22.08         2.85 o                         
   5   4   7         41.06         56.87        14.43 o                         
   6   4   7        119.02        205.01        27.25 o                         
   7   4   7         35.44         55.63         7.98 o                         
   8   4   7          6.42          8.06         3.71 o                         
   9   4   7          0.43          1.42         3.49 o                         
 -11   5   7          8.37          8.95         6.74 o                         
 -10   5   7         11.20          9.92         3.61 o                         
  -9   5   7         31.32         35.14         9.88 o                         
  -8   5   7          3.93          1.23         2.12 o                         
  -7   5   7          2.07          1.57         2.72 o                         
  -6   5   7         16.06         18.57         4.90 o                         
  -5   5   7        103.71        141.77        20.85 o                         
  -4   5   7         88.37        112.34        12.38 o                         
  -3   5   7         33.93         32.82         4.32 o                         
  -2   5   7          2.67          1.97         1.72 o                         
  -1   5   7          3.01          2.03         1.71 o                         
   0   5   7          6.43          3.37         1.89 o                         
   1   5   7         12.65          7.13         2.05 o                         
   2   5   7          7.41          6.07         2.07 o                         
   3   5   7          7.95          3.93         3.67 o                         
   4   5   7         25.85         27.18         5.71 o                         
   5   5   7          1.43          3.48         4.99 o                         
   6   5   7          2.71          2.96         3.15 o                         
   7   5   7         11.40         18.35         5.58 o                         
  -6   6   7          0.08          1.46         2.71 o                         
  -5   6   7          5.60          5.05         3.14 o                         
  -4   6   7         17.52         17.41         4.60 o                         
  -3   6   7         12.54          7.57         3.32 o                         
  -2   6   7          8.19          6.80         3.67 o                         
  -1   6   7          3.06          1.96         3.06 o                         
   0   6   7          7.62          2.17         2.97 o                         
   1   6   7          1.73          0.68         1.79 o                         
   2   6   7          0.66          2.65         3.47 o                         
  -5  -6   8          2.37          1.80         3.35 o                         
  -4  -6   8         12.33          5.76         4.33 o                         
  -3  -6   8         30.14         18.43         5.24 o                         
  -2  -6   8          6.22          2.50         2.93 o                         
  -1  -6   8          6.45          2.01         8.06 o                         
 -11  -5   8          1.74          1.22         3.32 o                         
 -10  -5   8          2.82          0.51         3.78 o                         
  -9  -5   8          7.08          1.49         6.18 o                         
  -8  -5   8          5.06          3.36         4.17 o                         
  -7  -5   8         12.41          8.11         3.26 o                         
  -6  -5   8          8.77          8.19         4.70 o                         
  -5  -5   8         36.01         29.86         8.57 o                         
  -4  -5   8         11.18          9.67         3.80 o                         
  -3  -5   8         41.72         30.77         5.99 o                         
  -2  -5   8         26.06         16.43         4.86 o                         
  -1  -5   8          4.13          4.68         3.22 o                         
   0  -5   8          2.89          1.86         2.86 o                         
   1  -5   8          3.12          1.02         2.70 o                         
   2  -5   8          3.07          1.74         2.46 o                         
   3  -5   8          5.11          4.58         8.20 o                         
   4  -5   8          7.74          5.53         9.26 o                         
   5  -5   8          3.02          2.43         7.62 o                         
   6  -5   8          5.47          4.94         4.56 o                         
 -13  -4   8          4.75          0.61         3.87 o                         
 -12  -4   8         19.50          1.86         4.52 o                         
 -11  -4   8         16.80          2.72         5.74 o                         
 -10  -4   8          3.33          2.33         2.82 o                         
  -9  -4   8         11.28          7.52         3.89 o                         
  -8  -4   8         59.62         62.18        13.70 o                         
  -7  -4   8         30.53         18.38         8.63 o                         
  -6  -4   8         20.59         11.12         4.97 o                         
  -5  -4   8        136.20        145.70         7.76 o                         
  -4  -4   8          7.81          3.74         2.73 o                         
  -3  -4   8         13.62          6.75         3.47 o                         
  -2  -4   8        112.97        119.21         8.12 o                         
  -1  -4   8         75.57         81.69         7.38 o                         
   0  -4   8         10.82         11.04         4.59 o                         
   1  -4   8         18.56         15.40         3.74 o                         
   2  -4   8          7.83          3.61         3.54 o                         
   3  -4   8         26.25         18.63        11.47 o                         
   4  -4   8         15.53          8.48         3.51 o                         
   5  -4   8          5.42          3.04         2.78 o                         
   6  -4   8          5.14          5.61         7.98 o                         
   7  -4   8          6.72         -0.32         7.01 o                         
 -14  -3   8         16.41         11.12         6.54 o                         
 -13  -3   8          7.42          3.12         3.05 o                         
 -12  -3   8        159.12        221.44        21.50 o                         
 -11  -3   8         48.00         50.47         9.44 o                         
 -10  -3   8         71.94         71.62         6.43 o                         
  -9  -3   8         23.33         23.51         4.66 o                         
  -8  -3   8         35.72         33.72         4.87 o                         
  -7  -3   8          6.67          3.94         1.79 o                         
  -6  -3   8          5.79          3.96         2.42 o                         
  -5  -3   8         67.61         62.12         4.44 o                         
  -4  -3   8        190.71        206.23         7.92 o                         
  -3  -3   8        126.08        131.38         5.65 o                         
  -2  -3   8         33.10         30.47         3.27 o                         
  -1  -3   8        126.14        136.92         6.61 o                         
   0  -3   8         98.18        104.25         4.72 o                         
   1  -3   8        202.92        229.91         6.85 o                         
   2  -3   8         46.87         51.56         7.68 o                         
   3  -3   8         55.81         43.95         6.98 o                         
   4  -3   8          1.25          1.11         3.43 o                         
   5  -3   8         24.53         22.11         6.62 o                         
   6  -3   8         19.28          7.76         5.79 o                         
   7  -3   8          2.98          2.32         3.89 o                         
   8  -3   8          8.51          0.60         3.61 o                         
   9  -3   8          7.21          1.54         5.45 o                         
 -16  -2   8          1.14          1.02         2.48 o                         
 -15  -2   8          0.97          0.93         2.32 o                         
 -14  -2   8         40.46         41.14         3.58 o                         
 -13  -2   8         46.47         44.46         3.92 o                         
 -12  -2   8         71.28         66.45         7.79 o                         
 -11  -2   8        159.94        142.68         7.24 o                         
 -10  -2   8        116.57        113.04         6.23 o                         
  -9  -2   8        149.49        145.81         5.32 o                         
  -8  -2   8        100.20         95.73         4.28 o                         
  -7  -2   8        102.14         88.88         3.44 o                         
  -6  -2   8         78.21         66.67         4.22 o                         
  -5  -2   8         85.46         86.60         3.98 o                         
  -4  -2   8        113.63        115.95         4.55 o                         
  -3  -2   8        190.23        213.83         6.58 o                         
  -2  -2   8        207.61        206.66         5.62 o                         
  -1  -2   8         14.11         14.61         2.91 o                         
   0  -2   8         65.48         69.07         3.62 o                         
   1  -2   8        106.07        112.29         4.50 o                         
   2  -2   8        337.43        377.61        11.97 o                         
   3  -2   8        283.62        325.80         7.16 o                         
   4  -2   8         43.43         44.44         2.34 o                         
   5  -2   8         22.36         21.59         2.61 o                         
   6  -2   8         24.24         19.29         5.37 o                         
   7  -2   8         10.27          6.42         4.28 o                         
   8  -2   8         29.66         17.45         5.55 o                         
   9  -2   8          0.47          0.39         1.83 o                         
  10  -2   8          4.16          0.17         3.38 o                         
  11  -2   8          0.72         -0.34         2.87 o                         
 -17  -1   8          5.38          7.81         2.89 o                         
 -16  -1   8         38.77         42.88         4.01 o                         
 -15  -1   8         64.68         73.60         5.14 o                         
 -14  -1   8          3.33          2.98         2.43 o                         
 -13  -1   8         10.00          8.57         2.67 o                         
 -12  -1   8        170.82        160.13         7.08 o                         
 -11  -1   8        219.96        191.66         6.66 o                         
 -10  -1   8        290.40        276.57         6.89 o                         
  -9  -1   8        479.30        428.61        10.55 o                         
  -8  -1   8        526.63        481.30        12.35 o                         
  -7  -1   8        238.22        212.31         5.93 o                         
  -6  -1   8        166.85        156.70         5.69 o                         
  -5  -1   8        259.08        225.29         5.14 o                         
  -4  -1   8        217.73        219.38         5.95 o                         
  -3  -1   8        292.76        277.93         6.55 o                         
  -2  -1   8         95.39         81.66         3.41 o                         
  -1  -1   8        169.98        187.95         5.28 o                         
   0  -1   8         75.81         88.21         3.96 o                         
   1  -1   8        186.41        187.52         5.87 o                         
   2  -1   8         40.45         39.88         3.36 o                         
   3  -1   8        315.41        359.70         8.15 o                         
   4  -1   8        104.25        109.29         4.29 o                         
   5  -1   8        190.17        215.23        12.91 o                         
   6  -1   8         63.69         87.10         6.83 o                         
   7  -1   8          0.04         -0.01         0.84 o                         
   8  -1   8          1.87          0.25         0.60 o                         
   9  -1   8          1.57         -1.15         1.99 o                         
  10  -1   8          6.52          3.99         4.44 o                         
  11  -1   8          9.85          7.29         6.97 o                         
  12  -1   8          0.65         -1.97         3.04 o                         
 -17   0   8          2.75          2.99         2.43 o                         
 -16   0   8          0.88          0.63         2.02 o                         
 -15   0   8         21.65         28.04         3.66 o                         
 -14   0   8         21.94         21.22         3.44 o                         
 -13   0   8          0.17          2.24         2.39 o                         
 -12   0   8        148.35        126.57         4.66 o                         
 -11   0   8        161.65        132.36         5.22 o                         
 -10   0   8         19.93         22.76         2.90 o                         
  -9   0   8          6.27          7.84         2.43 o                         
  -8   0   8          5.96          7.56         2.40 o                         
  -7   0   8        470.37        433.14        11.00 o                         
  -6   0   8        245.24        247.31         6.78 o                         
  -5   0   8        263.59        263.97         6.48 o                         
  -4   0   8        117.14        108.68         4.24 o                         
  -3   0   8          6.67          7.39         2.01 o                         
  -2   0   8        146.56        150.37         5.28 o                         
  -1   0   8        719.03        702.39        12.92 o                         
   0   0   8         27.43         34.15         2.57 o                         
   1   0   8        146.10        147.21         5.21 o                         
   2   0   8         19.66         17.56         2.90 o                         
   3   0   8         31.51         30.16         3.12 o                         
   4   0   8         31.82         29.09         2.79 o                         
   5   0   8         11.07          8.55         2.21 o                         
   6   0   8        139.69        149.37        30.12 o                         
   7   0   8         16.33          8.33         3.24 o                         
   8   0   8          8.13          5.07         1.77 o                         
   9   0   8          0.26          0.11         0.97 o                         
  10   0   8          9.70          5.17         5.35 o                         
  11   0   8          3.12         -0.97         3.91 o                         
  12   0   8          2.98          6.29         9.22 o                         
 -17   1   8          5.23          7.32         2.09 o                         
 -16   1   8         38.24         39.32         3.27 o                         
 -15   1   8         63.45         70.11         9.58 o                         
 -14   1   8          3.34          4.12         2.46 o                         
 -13   1   8          9.78          6.98         2.24 o                         
 -12   1   8        174.05        169.13         6.36 o                         
 -11   1   8        211.21        195.82         8.14 o                         
 -10   1   8        282.83        272.98         9.43 o                         
  -9   1   8        480.28        436.25         9.06 o                         
  -8   1   8        535.39        500.63        10.54 o                         
  -7   1   8        235.14        213.68         5.97 o                         
  -6   1   8        168.78        155.22         5.12 o                         
  -5   1   8        253.14        217.54         7.47 o                         
  -4   1   8        222.73        227.67         6.80 o                         
  -3   1   8        287.89        284.06         7.29 o                         
  -2   1   8         99.99         87.61         4.12 o                         
  -1   1   8        172.00        193.84         6.78 o                         
   0   1   8         76.11         86.74         3.65 o                         
   1   1   8        188.36        198.91         5.66 o                         
   2   1   8         42.89         43.23         3.21 o                         
   3   1   8        309.98        378.16        13.18 o                         
   4   1   8        104.25        125.76         4.69 o                         
   5   1   8        188.97        233.19         7.92 o                         
   6   1   8         62.45         78.43         5.29 o                         
   7   1   8          0.03          0.15         0.97 o                         
   8   1   8          2.11          2.14         1.80 o                         
   9   1   8          1.53          1.70         2.40 o                         
  10   1   8          6.33          3.35         2.06 o                         
  11   1   8          9.75          4.36         2.68 o                         
  12   1   8          0.68          2.48         3.87 o                         
 -17   2   8          2.23          0.86         3.49 o                         
 -16   2   8          1.05          0.39         2.00 o                         
 -15   2   8          0.81          1.32         3.25 o                         
 -14   2   8         39.80         39.92         5.09 o                         
 -13   2   8         47.66         61.01         7.52 o                         
 -12   2   8         74.13         77.73         5.54 o                         
 -11   2   8        163.35        172.18         9.45 o                         
 -10   2   8        117.37        129.19         6.95 o                         
  -9   2   8        151.64        155.82         8.24 o                         
  -8   2   8        101.19         89.46         7.24 o                         
  -7   2   8        101.05         97.62         6.30 o                         
  -6   2   8         77.40         62.59         5.97 o                         
  -5   2   8         83.29         88.24         4.46 o                         
  -4   2   8        111.09        112.30         8.19 o                         
  -3   2   8        190.20        222.96         9.80 o                         
  -2   2   8        210.71        221.50         8.44 o                         
  -1   2   8         16.30         17.32         2.79 o                         
   0   2   8         70.10         83.01         4.08 o                         
   1   2   8        100.23        112.85         4.76 o                         
   2   2   8        340.99        402.35         8.92 o                         
   3   2   8        285.67        354.08         8.18 o                         
   4   2   8         43.83         49.00         2.83 o                         
   5   2   8         22.45         23.24         2.23 o                         
   6   2   8         24.28         22.40         3.12 o                         
   7   2   8         10.49         10.24         3.27 o                         
   8   2   8         29.13         29.85         5.17 o                         
   9   2   8          0.55          1.12         2.03 o                         
  10   2   8          4.20          3.44         2.77 o                         
  11   2   8          0.66          0.57         2.19 o                         
 -15   3   8          3.96          8.19         6.32 o                         
 -14   3   8         16.74         21.40         7.11 o                         
 -13   3   8          7.57          7.84         3.10 o                         
 -12   3   8        158.76        233.74        38.12 o                         
 -11   3   8         48.09         54.11         5.89 o                         
 -10   3   8         70.16         73.37        11.94 o                         
  -9   3   8         24.96         24.63         6.22 o                         
  -8   3   8         33.83         34.59         4.98 o                         
  -7   3   8          6.34          4.57         1.99 o                         
  -6   3   8          5.54          3.50         1.94 o                         
  -5   3   8         68.19         68.57         4.79 o                         
  -4   3   8        188.91        214.43         8.88 o                         
  -3   3   8        120.63        132.80         5.73 o                         
  -2   3   8         32.81         36.05         4.01 o                         
  -1   3   8        128.88        168.21         9.65 o                         
   0   3   8         98.36        121.17         5.07 o                         
   1   3   8        200.77        233.30        11.51 o                         
   2   3   8         49.11         54.45         6.14 o                         
   3   3   8         55.91         53.83        13.37 o                         
   4   3   8          0.92          0.94         0.88 o                         
   5   3   8         23.94         23.90         6.87 o                         
   6   3   8         18.90         12.24         4.93 o                         
   7   3   8          3.07          0.52         2.21 o                         
   8   3   8          8.38          6.44         2.95 o                         
   9   3   8          7.35          3.48         2.99 o                         
  10   3   8          4.75          2.98         3.41 o                         
 -14   4   8         13.45         11.91         5.11 o                         
 -13   4   8          4.64          5.02         5.20 o                         
 -12   4   8         20.43         27.82        11.28 o                         
 -11   4   8         16.55         16.54         5.44 o                         
 -10   4   8          3.22          1.46         2.23 o                         
  -9   4   8         11.21          8.02         3.12 o                         
  -8   4   8         59.98         75.97        10.37 o                         
  -7   4   8         32.61         28.16        12.45 o                         
  -6   4   8         19.39         22.21         4.60 o                         
  -5   4   8        134.41        160.85        11.71 o                         
  -4   4   8          8.09          5.44         1.89 o                         
  -3   4   8         13.71          7.71         2.89 o                         
  -2   4   8        114.06        141.32        11.45 o                         
  -1   4   8         75.54         87.90         7.72 o                         
   0   4   8         11.16         15.58         2.31 o                         
   1   4   8         18.88         24.95         2.44 o                         
   2   4   8          7.35          6.86         1.75 o                         
   3   4   8         26.16         21.37         7.01 o                         
   4   4   8         15.77         12.89         5.79 o                         
   5   4   8          5.66          4.78         2.64 o                         
   6   4   8          5.16          5.82         4.25 o                         
   7   4   8          6.40         10.54         3.93 o                         
   8   4   8          2.01          1.69         2.92 o                         
   9   4   8          2.18          5.55         5.04 o                         
 -11   5   8          1.62          1.68         2.57 o                         
 -10   5   8          2.91          3.96         3.41 o                         
  -9   5   8          7.60          6.67         3.35 o                         
  -8   5   8          5.36          1.98         3.17 o                         
  -7   5   8         12.22          7.10         3.60 o                         
  -6   5   8          8.85          6.61         3.22 o                         
  -5   5   8         35.41         39.13         6.32 o                         
  -4   5   8         10.54         10.72         3.23 o                         
  -3   5   8         42.23         45.99         4.81 o                         
  -2   5   8         26.69         28.43         3.48 o                         
  -1   5   8          4.20          3.52         1.89 o                         
   0   5   8          2.91          1.66         1.85 o                         
   1   5   8          3.25          1.73         1.73 o                         
   2   5   8          2.96          3.76         5.91 o                         
   3   5   8          4.77          3.45         3.95 o                         
   4   5   8          8.08          9.34         4.78 o                         
   5   5   8          3.04          2.04         4.16 o                         
   6   5   8          5.47          5.29         4.39 o                         
  -5   6   8          2.27          0.98         2.77 o                         
  -4   6   8         12.24          8.83         4.15 o                         
  -3   6   8         30.10         27.70         5.13 o                         
  -2   6   8          6.12          3.31         3.22 o                         
  -1   6   8          6.63          5.08         3.29 o                         
 -10  -5   9          6.74          3.21         3.70 o                         
  -9  -5   9          1.78          1.60         3.70 o                         
  -8  -5   9          4.95          2.74         4.23 o                         
  -7  -5   9         11.54          9.31         5.28 o                         
  -6  -5   9          3.51          4.49         3.54 o                         
  -5  -5   9         32.87         24.07         7.44 o                         
  -4  -5   9         22.79         14.70         5.89 o                         
  -3  -5   9         15.68         12.32         3.83 o                         
  -2  -5   9          1.17          1.15         3.17 o                         
  -1  -5   9          9.95          4.17         3.78 o                         
   0  -5   9          5.09          3.30         3.43 o                         
   1  -5   9          5.31          1.32         3.40 o                         
   2  -5   9          9.92          3.78         3.39 o                         
   3  -5   9          2.60          1.96         7.21 o                         
   4  -5   9          4.78          5.08         8.16 o                         
   5  -5   9          6.97          9.28        10.00 o                         
 -13  -4   9          9.40          0.65         4.44 o                         
 -12  -4   9         58.80         71.88        14.20 o                         
 -11  -4   9          6.32          6.41         3.77 o                         
 -10  -4   9         22.90         12.62         9.03 o                         
  -9  -4   9          1.21         -0.23         2.98 o                         
  -8  -4   9         26.69         30.15         4.67 o                         
  -7  -4   9         83.79         83.24         6.87 o                         
  -6  -4   9         10.81          6.38         2.07 o                         
  -5  -4   9         22.90         29.58         6.17 o                         
  -4  -4   9         21.59         24.90         3.91 o                         
  -3  -4   9          1.73          1.85         2.31 o                         
  -2  -4   9          9.95          8.53         2.49 o                         
  -1  -4   9          5.91          2.07         2.06 o                         
   0  -4   9         42.32         47.17        11.56 o                         
   1  -4   9         34.45         31.02         8.93 o                         
   2  -4   9          6.28          3.85         3.98 o                         
   3  -4   9         15.60          9.70         4.27 o                         
   4  -4   9         11.53          7.48         3.33 o                         
   5  -4   9          2.46          0.53         2.76 o                         
   6  -4   9         22.83         18.47        10.31 o                         
   7  -4   9         10.53         10.43         8.49 o                         
 -15  -3   9         15.41          4.68         5.73 o                         
 -14  -3   9         64.75         74.19        15.82 o                         
 -13  -3   9          0.71          0.78         2.80 o                         
 -12  -3   9         17.92         21.34         6.28 o                         
 -11  -3   9         27.81         29.78         4.27 o                         
 -10  -3   9         34.10         38.82         5.53 o                         
  -9  -3   9        146.06        163.69         8.19 o                         
  -8  -3   9         54.26         52.44         4.92 o                         
  -7  -3   9         65.95         62.67         4.87 o                         
  -6  -3   9         36.01         28.56         4.17 o                         
  -5  -3   9         22.66         13.83         3.05 o                         
  -4  -3   9         85.17         87.34         5.87 o                         
  -3  -3   9         61.22         54.88         5.24 o                         
  -2  -3   9         21.73         24.85         3.28 o                         
  -1  -3   9        204.02        228.77         9.50 o                         
   0  -3   9         66.24         68.80         4.83 o                         
   1  -3   9         20.61         23.61         3.11 o                         
   2  -3   9          5.99          9.35         2.27 o                         
   3  -3   9         12.60         17.73         4.52 o                         
   4  -3   9         21.60         15.39         4.72 o                         
   5  -3   9         50.70         68.66        11.30 o                         
   6  -3   9         14.14         -0.27         4.06 o                         
   7  -3   9          4.18          2.97         3.80 o                         
   8  -3   9         19.64          1.55         4.54 o                         
   9  -3   9          6.19          5.65         5.71 o                         
 -16  -2   9          9.94          9.73         7.02 o                         
 -15  -2   9          4.41          2.49         3.16 o                         
 -14  -2   9         19.26         21.80         4.05 o                         
 -13  -2   9         57.54         57.27         7.30 o                         
 -12  -2   9         18.47         20.29         3.40 o                         
 -11  -2   9         52.92         38.81         4.77 o                         
 -10  -2   9        109.38         96.09         5.33 o                         
  -9  -2   9        657.44        587.88        18.99 o                         
  -8  -2   9         42.13         35.01         4.18 o                         
  -7  -2   9         71.55         69.18         4.24 o                         
  -6  -2   9        266.38        257.79         9.06 o                         
  -5  -2   9         62.52         54.40         4.29 o                         
  -4  -2   9         18.41         16.80         2.50 o                         
  -3  -2   9         29.67         29.67         3.77 o                         
  -2  -2   9          3.19          2.89         1.85 o                         
  -1  -2   9        107.92        102.30         4.44 o                         
   0  -2   9         19.13         17.91         2.64 o                         
   1  -2   9        228.50        253.14         9.71 o                         
   2  -2   9         83.95         84.26         4.11 o                         
   3  -2   9          3.34          1.81         2.03 o                         
   4  -2   9         44.24         53.64         5.46 o                         
   5  -2   9         40.85         42.46         5.55 o                         
   6  -2   9          0.85          1.00         2.13 o                         
   7  -2   9         19.12         16.44         5.30 o                         
   8  -2   9          3.72          1.45         3.85 o                         
   9  -2   9         13.78          4.85         4.31 o                         
  10  -2   9          2.06          3.32         4.29 o                         
  11  -2   9          0.29         -0.83         3.47 o                         
 -17  -1   9         10.40         13.37         3.21 o                         
 -16  -1   9         28.18         32.44         3.77 o                         
 -15  -1   9         64.59         69.57         4.55 o                         
 -14  -1   9         29.45         33.33         2.98 o                         
 -13  -1   9         11.68         12.15         3.10 o                         
 -12  -1   9         14.51         13.50         3.17 o                         
 -11  -1   9         24.16         22.59         3.15 o                         
 -10  -1   9         57.47         52.35         3.60 o                         
  -9  -1   9        179.17        167.08         6.37 o                         
  -8  -1   9         12.91         12.26         3.40 o                         
  -7  -1   9        853.29        785.63        15.89 o                         
  -6  -1   9         70.31         66.05         4.68 o                         
  -5  -1   9         32.26         26.87         3.88 o                         
  -4  -1   9         44.35         40.21         3.64 o                         
  -3  -1   9        437.10        445.63        10.91 o                         
  -2  -1   9        254.48        246.97         7.12 o                         
  -1  -1   9        303.31        318.17        10.47 o                         
   0  -1   9        388.01        428.84        10.42 o                         
   1  -1   9          4.36          5.88         2.62 o                         
   2  -1   9        130.47        158.72         6.24 o                         
   3  -1   9        183.61        210.75         6.48 o                         
   4  -1   9        201.02        230.19         7.47 o                         
   5  -1   9        137.47        149.56        15.26 o                         
   6  -1   9         53.58         47.98         9.32 o                         
   7  -1   9          0.14          0.10         1.12 o                         
   8  -1   9          5.46          2.29         3.19 o                         
   9  -1   9          4.72          1.19         2.63 o                         
  10  -1   9          3.82          2.51         2.80 o                         
  11  -1   9          0.47          1.72         3.79 o                         
 -17   0   9          7.10          8.10         2.42 o                         
 -16   0   9          4.90          5.92         2.73 o                         
 -15   0   9          1.31          0.59         2.13 o                         
 -14   0   9        100.04         87.59         5.00 o                         
 -13   0   9         46.55         50.05         4.29 o                         
 -12   0   9         25.97         25.41         3.09 o                         
 -11   0   9         61.84         58.73         4.47 o                         
 -10   0   9         28.94         21.99         3.67 o                         
  -9   0   9          3.20          2.05         2.25 o                         
  -8   0   9        786.43        714.74        18.45 o                         
  -7   0   9        379.07        322.66         8.87 o                         
  -6   0   9        404.97        396.17        13.22 o                         
  -5   0   9        422.08        397.20        13.64 o                         
  -4   0   9         28.10         27.06         3.80 o                         
  -3   0   9         81.10         77.71         3.85 o                         
  -2   0   9         15.11         20.91         2.85 o                         
  -1   0   9        322.08        357.19         8.15 o                         
   0   0   9         22.09         25.35         2.87 o                         
   1   0   9         11.91         15.02         2.85 o                         
   2   0   9        102.32        108.42         4.60 o                         
   3   0   9         78.63         90.02         5.06 o                         
   4   0   9        133.81        151.65        14.60 o                         
   5   0   9         38.48         34.10         4.59 o                         
   6   0   9         32.85         28.88         6.78 o                         
   7   0   9        161.13        168.15        32.23 o                         
   8   0   9         11.96          5.24         4.30 o                         
   9   0   9          0.11         -0.05         1.22 o                         
  10   0   9         20.37         15.09        11.08 o                         
  11   0   9          1.21          2.67         5.39 o                         
  12   0   9          3.14          1.42         4.36 o                         
 -17   1   9         10.03         11.58         2.52 o                         
 -16   1   9         28.68         31.00         5.75 o                         
 -15   1   9         63.55         64.51         8.03 o                         
 -14   1   9         29.38         27.25         3.03 o                         
 -13   1   9         11.68          9.04         2.90 o                         
 -12   1   9         14.30          9.68         2.63 o                         
 -11   1   9         26.18         23.84         3.44 o                         
 -10   1   9         62.13         50.36         4.15 o                         
  -9   1   9        189.80        174.99         6.34 o                         
  -8   1   9         11.81         11.52         2.89 o                         
  -7   1   9        852.27        762.73        22.74 o                         
  -6   1   9         69.17         60.99         4.08 o                         
  -5   1   9         32.89         29.23         2.62 o                         
  -4   1   9         44.63         42.12         3.77 o                         
  -3   1   9        441.44        460.99        12.57 o                         
  -2   1   9        246.37        256.22         8.37 o                         
  -1   1   9        306.49        319.85        12.15 o                         
   0   1   9        381.94        434.51        19.53 o                         
   1   1   9          4.35          5.20         2.35 o                         
   2   1   9        130.23        162.46         5.93 o                         
   3   1   9        178.83        227.58         7.54 o                         
   4   1   9        207.08        269.44         7.58 o                         
   5   1   9        139.90        184.58         8.15 o                         
   6   1   9         52.32         55.87        11.52 o                         
   7   1   9          0.19          1.21         1.23 o                         
   8   1   9          5.36          3.95         2.36 o                         
   9   1   9          4.88          1.30         2.26 o                         
  10   1   9          4.00          1.08         1.87 o                         
  11   1   9          0.52          0.99         5.43 o                         
 -16   2   9          9.73         12.71         4.02 o                         
 -15   2   9          4.34          4.88         3.29 o                         
 -14   2   9         19.17         26.65         4.32 o                         
 -13   2   9         56.74         65.46         8.15 o                         
 -12   2   9         19.94         17.91         3.53 o                         
 -11   2   9         49.23         46.11         5.27 o                         
 -10   2   9        110.88        108.36         5.76 o                         
  -9   2   9        656.50        617.90        21.81 o                         
  -8   2   9         40.88         33.32         4.50 o                         
  -7   2   9         70.82         73.61         5.03 o                         
  -6   2   9        264.18        262.08        13.80 o                         
  -5   2   9         59.79         54.25         7.08 o                         
  -4   2   9         18.11         17.52         3.20 o                         
  -3   2   9         29.34         33.06         3.99 o                         
  -2   2   9          3.00          2.82         2.72 o                         
  -1   2   9        104.99        108.34         5.97 o                         
   0   2   9         19.15         18.73         3.36 o                         
   1   2   9        232.57        281.24         9.67 o                         
   2   2   9         87.33         97.67         8.05 o                         
   3   2   9          3.57          2.11         1.70 o                         
   4   2   9         44.50         53.45         4.35 o                         
   5   2   9         40.23         44.55         4.99 o                         
   6   2   9          0.84         -0.35         1.48 o                         
   7   2   9         18.53         14.37         3.75 o                         
   8   2   9          3.44          2.90         2.62 o                         
   9   2   9         13.72          9.34         3.67 o                         
  10   2   9          1.97          1.19         2.81 o                         
  11   2   9          0.29          0.00         2.18 o                         
 -15   3   9         14.34         17.57         5.86 o                         
 -14   3   9         63.67        109.15        19.14 o                         
 -13   3   9          0.67          1.67         2.90 o                         
 -12   3   9         18.13         16.03         8.14 o                         
 -11   3   9         27.31         27.72         7.20 o                         
 -10   3   9         35.82         40.30         6.20 o                         
  -9   3   9        145.66        153.05        15.64 o                         
  -8   3   9         55.54         62.82         7.05 o                         
  -7   3   9         66.32         66.07         6.17 o                         
  -6   3   9         36.37         36.02         5.02 o                         
  -5   3   9         23.37         12.76         3.19 o                         
  -4   3   9         85.03         91.68        11.48 o                         
  -3   3   9         59.87         59.87         8.21 o                         
  -2   3   9         21.66         27.97         4.21 o                         
  -1   3   9        202.56        265.73        16.05 o                         
   0   3   9         65.10         72.61         4.90 o                         
   1   3   9         20.48         23.53         3.52 o                         
   2   3   9          6.22         10.17         2.40 o                         
   3   3   9         12.61         15.59         2.82 o                         
   4   3   9         21.42         22.67         3.43 o                         
   5   3   9         50.06         57.93        15.52 o                         
   6   3   9         14.46          8.32         4.03 o                         
   7   3   9          4.17          3.96         3.47 o                         
   8   3   9         19.68         13.14         4.32 o                         
   9   3   9          6.00          2.47         2.36 o                         
 -13   4   9          9.48         10.27         3.30 o                         
 -12   4   9         58.75         72.18        17.07 o                         
 -11   4   9          6.65          4.64         2.94 o                         
 -10   4   9         23.67         21.79         6.26 o                         
  -9   4   9          1.19          1.64         2.78 o                         
  -8   4   9         26.53         32.35         6.40 o                         
  -7   4   9         85.81         87.25        12.74 o                         
  -6   4   9         10.51          6.91         2.61 o                         
  -5   4   9         22.90         18.85         3.83 o                         
  -4   4   9         20.62         20.02         4.27 o                         
  -3   4   9          1.70          0.97         1.31 o                         
  -2   4   9          9.73          7.78         1.93 o                         
  -1   4   9          5.48          4.13         1.81 o                         
   0   4   9         43.60         54.13         5.12 o                         
   1   4   9         35.43         32.00         8.30 o                         
   2   4   9          6.54          9.46         2.00 o                         
   3   4   9         15.81         10.50         3.64 o                         
   4   4   9         11.78          7.72         3.24 o                         
   5   4   9          2.39          0.34         2.53 o                         
   6   4   9         23.37         33.95         4.77 o                         
   7   4   9         10.33         10.09         4.87 o                         
   8   4   9          1.06          0.51         2.26 o                         
 -10   5   9          6.65          5.74         3.83 o                         
  -9   5   9          1.57          1.34         2.58 o                         
  -8   5   9          4.92          3.13         3.37 o                         
  -7   5   9         11.45          7.77         3.72 o                         
  -6   5   9          3.55          3.69         3.01 o                         
  -5   5   9         33.23         34.25         6.60 o                         
  -4   5   9         22.05         27.05         4.67 o                         
  -3   5   9         15.14         11.64         4.13 o                         
  -2   5   9          1.20          1.24         1.82 o                         
  -1   5   9         10.00          6.29         2.24 o                         
   0   5   9          4.92          3.40         2.07 o                         
   1   5   9          5.27          4.64         1.96 o                         
   2   5   9          9.77          7.03         4.37 o                         
   3   5   9          2.56          1.34         4.14 o                         
   4   5   9          4.90          4.08         5.10 o                         
   5   5   9          6.82         11.33         4.78 o                         
 -10  -5  10         16.53         16.03         9.89 o                         
  -9  -5  10          5.96          3.81         4.43 o                         
  -8  -5  10          3.34          2.84         4.79 o                         
  -7  -5  10          1.58          2.90         4.72 o                         
  -6  -5  10          1.47          2.92         3.37 o                         
  -5  -5  10         24.00         19.62         5.04 o                         
  -4  -5  10          1.71          1.81         3.82 o                         
  -3  -5  10          8.15          6.59         4.69 o                         
  -2  -5  10          0.74         -0.26         2.69 o                         
  -1  -5  10          1.03          3.18         3.57 o                         
   0  -5  10          5.99          4.41         3.56 o                         
   1  -5  10          7.05          2.35         3.36 o                         
   2  -5  10          6.40          4.94         4.76 o                         
   3  -5  10          4.19          1.38         7.39 o                         
 -13  -4  10          5.28          3.79         5.52 o                         
 -12  -4  10          5.30          5.43         3.97 o                         
 -11  -4  10         19.86         13.82         8.26 o                         
 -10  -4  10          1.72          3.08         3.66 o                         
  -9  -4  10          3.58          4.84         3.84 o                         
  -8  -4  10          7.30          4.75         3.49 o                         
  -7  -4  10         33.02         37.25         5.72 o                         
  -6  -4  10         11.79          6.19         2.23 o                         
  -5  -4  10         48.83         56.41         8.77 o                         
  -4  -4  10          3.57          2.20         2.29 o                         
  -3  -4  10         14.55         12.56         3.16 o                         
  -2  -4  10          8.05          8.25         2.99 o                         
  -1  -4  10          8.89          6.11         2.50 o                         
   0  -4  10          8.96          2.97         2.06 o                         
   1  -4  10         39.06         33.82        11.63 o                         
   2  -4  10          5.35          4.97         4.27 o                         
   3  -4  10          0.71          0.85         2.46 o                         
   4  -4  10         12.39          6.22         4.34 o                         
   5  -4  10          0.29          0.31         3.24 o                         
   6  -4  10          0.53         -0.18         6.12 o                         
   7  -4  10          3.35          0.18         6.72 o                         
 -15  -3  10         19.87         14.89         8.06 o                         
 -14  -3  10          5.82          5.72         4.56 o                         
 -13  -3  10         31.42         26.03         5.74 o                         
 -12  -3  10          2.43          3.67         3.91 o                         
 -11  -3  10         15.39          9.79         3.24 o                         
 -10  -3  10         45.12         45.64         4.32 o                         
  -9  -3  10         12.17         10.46         2.78 o                         
  -8  -3  10         62.16         64.12         6.43 o                         
  -7  -3  10        136.19        139.75         7.65 o                         
  -6  -3  10         21.29         13.96         3.64 o                         
  -5  -3  10        120.28        108.61         6.81 o                         
  -4  -3  10         43.45         42.36         4.49 o                         
  -3  -3  10          5.55          3.98         2.75 o                         
  -2  -3  10        107.18        113.13         8.51 o                         
  -1  -3  10         63.90         82.65         4.95 o                         
   0  -3  10         47.86         53.07         8.61 o                         
   1  -3  10         13.75         15.10         2.75 o                         
   2  -3  10         47.37         53.95         7.68 o                         
   3  -3  10         13.19         14.65         3.38 o                         
   4  -3  10          6.27          4.42         3.95 o                         
   5  -3  10         32.83         26.60         4.75 o                         
   6  -3  10         15.09          4.02         4.22 o                         
   7  -3  10          5.29         -1.16         2.49 o                         
   8  -3  10          8.12          1.04         3.14 o                         
   9  -3  10          2.09          4.17         5.67 o                         
 -16  -2  10         15.53         10.49         4.58 o                         
 -15  -2  10          2.11          2.64         2.93 o                         
 -14  -2  10          5.00          5.44         3.12 o                         
 -13  -2  10         88.56         81.13         9.41 o                         
 -12  -2  10        158.92        161.86         7.79 o                         
 -11  -2  10         39.79         38.15         3.70 o                         
 -10  -2  10         49.78         44.86         4.74 o                         
  -9  -2  10          5.93          1.48         2.50 o                         
  -8  -2  10         49.83         42.51         4.59 o                         
  -7  -2  10        141.18        132.11         7.16 o                         
  -6  -2  10         77.57         70.79         5.96 o                         
  -5  -2  10        145.56        142.61         5.58 o                         
  -4  -2  10         45.17         39.17         3.39 o                         
  -3  -2  10         86.46         72.22         4.48 o                         
  -2  -2  10         55.74         53.57         3.34 o                         
  -1  -2  10         51.65         50.08         3.74 o                         
   0  -2  10         12.03         12.00         2.59 o                         
   1  -2  10        115.71        135.78         5.70 o                         
   2  -2  10        238.03        269.44         7.87 o                         
   3  -2  10          8.55          9.35         2.21 o                         
   4  -2  10         60.70         71.40         4.06 o                         
   5  -2  10          0.98          0.26         1.37 o                         
   6  -2  10          5.08          3.13         3.11 o                         
   7  -2  10         28.09         12.92         5.00 o                         
   8  -2  10          4.74          1.02         4.21 o                         
   9  -2  10          4.85          3.38         3.96 o                         
  10  -2  10          4.00          3.98         2.84 o                         
 -17  -1  10         20.13         25.27         4.03 o                         
 -16  -1  10         14.64         20.13         3.46 o                         
 -15  -1  10         21.47         23.33         3.70 o                         
 -14  -1  10         37.75         41.28         4.27 o                         
 -13  -1  10         11.67         10.02         2.82 o                         
 -12  -1  10          2.82          2.34         2.77 o                         
 -11  -1  10         48.29         35.25         4.21 o                         
 -10  -1  10         25.95         21.95         3.89 o                         
  -9  -1  10        227.08        204.54         6.01 o                         
  -8  -1  10         95.76         81.34         5.34 o                         
  -7  -1  10        278.40        250.12        13.40 o                         
  -6  -1  10         25.54         21.72         3.40 o                         
  -5  -1  10         73.30         69.28         5.12 o                         
  -4  -1  10        206.13        199.98         7.12 o                         
  -3  -1  10        121.20        118.57         4.83 o                         
  -2  -1  10        122.56        122.42         5.17 o                         
  -1  -1  10         40.38         38.78         3.26 o                         
   0  -1  10         95.56        109.83         5.53 o                         
   1  -1  10         31.65         34.26         3.85 o                         
   2  -1  10          0.78         -0.50         1.79 o                         
   3  -1  10         87.40         96.67         5.48 o                         
   4  -1  10         96.17        106.65         6.32 o                         
   5  -1  10         19.01         15.52         2.42 o                         
   6  -1  10         79.96         75.49        14.64 o                         
   7  -1  10          0.58          0.11         2.73 o                         
   8  -1  10         10.67          4.19         3.17 o                         
   9  -1  10         17.60          5.46         6.46 o                         
  10  -1  10          0.27          0.15         2.02 o                         
  11  -1  10          2.45          1.46         4.47 o                         
 -17   0  10         14.17         13.73         3.41 o                         
 -16   0  10         18.53         22.36         3.91 o                         
 -15   0  10         21.25         19.84         3.50 o                         
 -14   0  10          1.27          2.16         2.66 o                         
 -13   0  10        371.02        340.33        15.86 o                         
 -12   0  10         48.10         49.55         3.33 o                         
 -11   0  10        318.94        303.09         9.45 o                         
 -10   0  10         27.97         27.80         3.41 o                         
  -9   0  10         29.34         25.93         3.36 o                         
  -8   0  10         29.68         27.63         4.27 o                         
  -7   0  10        707.21        652.51        25.68 o                         
  -6   0  10         12.44          9.40         3.61 o                         
  -5   0  10       1968.77       1820.31        80.06 o                         
  -4   0  10         90.10         84.00         4.59 o                         
  -3   0  10        175.17        193.26         7.74 o                         
  -2   0  10         13.61         13.98         2.86 o                         
  -1   0  10         21.37         22.73         3.78 o                         
   0   0  10        122.19        123.10         4.39 o                         
   1   0  10        101.63        110.61         5.08 o                         
   2   0  10        141.63        177.08         6.73 o                         
   3   0  10        291.91        384.90         9.79 o                         
   4   0  10         24.66         22.67         3.28 o                         
   5   0  10         25.27         19.21         4.29 o                         
   6   0  10         36.13         25.28         8.76 o                         
   7   0  10         66.49         60.80        23.40 o                         
   8   0  10         45.97         27.72        10.55 o                         
   9   0  10          1.83         -0.11         2.75 o                         
  10   0  10          0.09         -2.84         5.27 o                         
  11   0  10          0.04          1.31         4.60 o                         
 -17   1  10         20.70         26.66         4.91 o                         
 -16   1  10         15.13         16.76         3.35 o                         
 -15   1  10         21.33         19.03         3.28 o                         
 -14   1  10         38.26         34.46         4.19 o                         
 -13   1  10         11.47         10.19         3.02 o                         
 -12   1  10          2.74          2.98         2.59 o                         
 -11   1  10         49.29         32.66         3.95 o                         
 -10   1  10         27.89         23.98         3.41 o                         
  -9   1  10        216.54        194.15         7.59 o                         
  -8   1  10         99.79         87.69         5.31 o                         
  -7   1  10        286.07        250.17        11.85 o                         
  -6   1  10         27.16         22.19         4.03 o                         
  -5   1  10         73.88         69.44         4.54 o                         
  -4   1  10        204.67        202.21         9.61 o                         
  -3   1  10        120.41        123.06         5.54 o                         
  -2   1  10        125.95        135.88         6.25 o                         
  -1   1  10         37.92         40.60         4.35 o                         
   0   1  10         99.72        117.51         5.18 o                         
   1   1  10         32.83         34.81         3.24 o                         
   2   1  10          0.80          1.16         1.78 o                         
   3   1  10         89.38        112.76         5.24 o                         
   4   1  10         96.70        111.15         9.28 o                         
   5   1  10         20.51         18.61         4.00 o                         
   6   1  10         80.06         89.30         6.94 o                         
   7   1  10          0.54          1.21         2.72 o                         
   8   1  10         10.87          2.60         2.57 o                         
   9   1  10         17.52          8.93         3.10 o                         
  10   1  10          0.32          0.32         2.86 o                         
  11   1  10          2.52          2.19         4.91 o                         
 -16   2  10         15.61         13.56         4.17 o                         
 -15   2  10          2.21          2.13         2.73 o                         
 -14   2  10          4.98          3.91         2.45 o                         
 -13   2  10         85.85         93.17         5.75 o                         
 -12   2  10        159.11        170.34         7.99 o                         
 -11   2  10         37.00         32.61         4.46 o                         
 -10   2  10         49.85         48.65         5.65 o                         
  -9   2  10          5.34          1.30         2.01 o                         
  -8   2  10         49.81         40.88         5.27 o                         
  -7   2  10        141.09        128.00        11.89 o                         
  -6   2  10         79.97         68.08         6.68 o                         
  -5   2  10        148.12        162.54        10.86 o                         
  -4   2  10         42.34         35.07         3.81 o                         
  -3   2  10         85.33         84.23         6.59 o                         
  -2   2  10         54.67         60.80         5.06 o                         
  -1   2  10         51.53         53.45         4.16 o                         
   0   2  10         12.23         13.65         3.05 o                         
   1   2  10        114.79        151.99         5.90 o                         
   2   2  10        231.34        293.68        11.04 o                         
   3   2  10          8.44          8.13         2.48 o                         
   4   2  10         61.02         67.14        12.16 o                         
   5   2  10          1.02          0.96         1.33 o                         
   6   2  10          5.13          2.32         3.22 o                         
   7   2  10         27.79         26.88         6.26 o                         
   8   2  10          4.86          5.72         3.03 o                         
   9   2  10          4.75          2.73         2.81 o                         
  10   2  10          3.86          1.34         2.47 o                         
 -15   3  10         19.79         14.13         4.41 o                         
 -14   3  10          5.25          5.42         3.98 o                         
 -13   3  10         31.10         30.49         5.82 o                         
 -12   3  10          2.28          1.39         3.02 o                         
 -11   3  10         15.40         13.51         3.90 o                         
 -10   3  10         45.53         47.77         7.47 o                         
  -9   3  10         12.66         11.36         3.13 o                         
  -8   3  10         66.21         71.92         6.27 o                         
  -7   3  10        136.00        153.77        14.07 o                         
  -6   3  10         21.32         18.01         3.26 o                         
  -5   3  10        120.42        119.67        11.12 o                         
  -4   3  10         43.81         41.63         5.13 o                         
  -3   3  10          6.40          6.80         3.25 o                         
  -2   3  10        103.62        109.17        10.51 o                         
  -1   3  10         64.37         88.51         5.24 o                         
   0   3  10         47.61         65.35         8.68 o                         
   1   3  10         14.29         19.19         3.12 o                         
   2   3  10         47.69         65.56         6.67 o                         
   3   3  10         13.19         12.16         5.24 o                         
   4   3  10          6.21          3.85         2.78 o                         
   5   3  10         33.01         37.22        10.84 o                         
   6   3  10         15.77          7.70         5.14 o                         
   7   3  10          5.51          5.25         3.05 o                         
   8   3  10          8.16          6.71         3.01 o                         
   9   3  10          2.04          0.31         1.97 o                         
 -13   4  10          4.95          5.11         3.50 o                         
 -12   4  10          4.73          5.54         3.02 o                         
 -11   4  10         20.11         24.18         9.55 o                         
 -10   4  10          1.88          1.55         3.07 o                         
  -9   4  10          3.33          3.69         2.93 o                         
  -8   4  10          7.29          6.75         2.73 o                         
  -7   4  10         32.26         30.80         8.80 o                         
  -6   4  10         12.66          7.98         2.35 o                         
  -5   4  10         49.01         55.63        11.74 o                         
  -4   4  10          4.02          3.48         2.51 o                         
  -3   4  10         14.47         14.41         3.91 o                         
  -2   4  10          8.24          9.39         3.55 o                         
  -1   4  10          9.09          5.07         1.98 o                         
   0   4  10          8.56          6.16         2.09 o                         
   1   4  10         38.69         30.90         5.18 o                         
   2   4  10          5.76          8.83         2.05 o                         
   3   4  10          0.83         -1.14         3.02 o                         
   4   4  10         12.23          7.59         3.58 o                         
   5   4  10          0.31          0.94         2.47 o                         
   6   4  10          0.55          1.45         3.26 o                         
   7   4  10          3.33          2.41         3.45 o                         
 -10   5  10         16.51         19.92         6.78 o                         
  -9   5  10          5.97          3.55         3.58 o                         
  -8   5  10          3.48          3.50         3.66 o                         
  -7   5  10          1.52          2.42         3.22 o                         
  -6   5  10          1.55          2.46         3.52 o                         
  -5   5  10         23.89         31.24         5.36 o                         
  -4   5  10          1.63          1.96         2.93 o                         
  -3   5  10          7.87          7.57         2.34 o                         
  -2   5  10          0.78          0.73         1.56 o                         
  -1   5  10          1.14          0.26         1.81 o                         
   0   5  10          6.21          5.35         2.07 o                         
   1   5  10          7.02          7.17         3.59 o                         
   2   5  10          6.34          3.47         4.41 o                         
   3   5  10          4.21          3.92         4.67 o                         
  -9  -5  11         10.64          4.58         5.74 o                         
  -8  -5  11          5.44          2.15         3.80 o                         
  -7  -5  11         10.43          6.92         6.19 o                         
  -6  -5  11          4.41          1.90         4.79 o                         
  -5  -5  11          1.91          1.65         4.43 o                         
  -4  -5  11          4.06          1.53         3.73 o                         
  -3  -5  11          2.08          1.32         4.36 o                         
  -2  -5  11          0.90          1.67         4.09 o                         
  -1  -5  11          6.01          3.03         4.45 o                         
   0  -5  11         14.58          9.10         6.49 o                         
   1  -5  11          3.03          0.91         3.04 o                         
   2  -5  11          1.52          1.11         4.03 o                         
 -12  -4  11          6.52          4.30         4.55 o                         
 -11  -4  11         28.25         32.24        11.85 o                         
 -10  -4  11         12.63          9.82         4.54 o                         
  -9  -4  11          0.31         -0.02         2.68 o                         
  -8  -4  11          2.03          1.03         3.80 o                         
  -7  -4  11          1.44          1.73         1.77 o                         
  -6  -4  11         12.51         10.30         2.93 o                         
  -5  -4  11         38.73         40.95         8.35 o                         
  -4  -4  11         39.34         43.74         5.85 o                         
  -3  -4  11         26.16         24.25         3.90 o                         
  -2  -4  11          0.07         -0.20         1.90 o                         
  -1  -4  11          2.30          1.98         2.12 o                         
   0  -4  11         12.80         12.96         2.82 o                         
   1  -4  11          0.76          0.99         3.74 o                         
   2  -4  11         13.33          8.86         4.99 o                         
   3  -4  11          5.71          2.40         4.34 o                         
   4  -4  11         15.99          8.32         5.17 o                         
   5  -4  11          0.85          1.61         3.76 o                         
 -15  -3  11          5.27          7.09         4.96 o                         
 -14  -3  11         13.64         12.52         4.70 o                         
 -13  -3  11          7.91          8.58         4.64 o                         
 -12  -3  11         40.43         40.95         5.67 o                         
 -11  -3  11         15.18          9.06         3.44 o                         
 -10  -3  11          6.54          2.89         2.93 o                         
  -9  -3  11          5.48          6.89         2.76 o                         
  -8  -3  11         46.18         49.02         6.28 o                         
  -7  -3  11        110.42        104.74         7.34 o                         
  -6  -3  11         57.34         55.88         5.26 o                         
  -5  -3  11         41.78         34.94         4.19 o                         
  -4  -3  11         24.79         20.22         3.24 o                         
  -3  -3  11         52.97         53.76         6.96 o                         
  -2  -3  11          2.62          4.13         2.74 o                         
  -1  -3  11         20.10         24.97         3.89 o                         
   0  -3  11          0.77          0.69         1.97 o                         
   1  -3  11         19.53         21.11         3.82 o                         
   2  -3  11          2.20          1.77         1.82 o                         
   3  -3  11          6.07          3.72         1.93 o                         
   4  -3  11          8.41          6.59         3.42 o                         
   5  -3  11          2.32         -0.30         2.77 o                         
   6  -3  11          9.39          2.51         4.39 o                         
   7  -3  11          8.79          1.37         4.33 o                         
   8  -3  11          0.85          1.05         4.20 o                         
 -16  -2  11          6.57          4.34         3.91 o                         
 -15  -2  11          8.47          8.96         3.37 o                         
 -14  -2  11          4.56          4.37         2.44 o                         
 -13  -2  11         45.04         35.70         4.65 o                         
 -12  -2  11          3.12          2.63         2.14 o                         
 -11  -2  11        213.05        208.08         9.34 o                         
 -10  -2  11         45.69         43.20         4.97 o                         
  -9  -2  11         13.27          7.93         3.44 o                         
  -8  -2  11         40.35         38.44         5.29 o                         
  -7  -2  11         20.36         13.93         3.75 o                         
  -6  -2  11         26.61         24.41         3.55 o                         
  -5  -2  11         39.05         35.75         5.00 o                         
  -4  -2  11         83.58         79.26         6.90 o                         
  -3  -2  11        285.74        298.95         8.98 o                         
  -2  -2  11          2.75          1.17         2.60 o                         
  -1  -2  11         26.45         27.87         3.35 o                         
   0  -2  11         73.21         82.57         4.53 o                         
   1  -2  11          1.84          1.56         2.17 o                         
   2  -2  11        109.09        132.67         6.24 o                         
   3  -2  11          8.18          5.92         2.82 o                         
   4  -2  11         59.90         66.72         7.00 o                         
   5  -2  11          1.69          1.17         3.26 o                         
   6  -2  11          2.91          0.43         2.66 o                         
   7  -2  11         16.12          1.33         5.04 o                         
   8  -2  11          0.75          2.88         4.37 o                         
   9  -2  11         10.31          5.89         4.91 o                         
 -17  -1  11         16.88         16.66         4.22 o                         
 -16  -1  11         45.52         51.12         3.65 o                         
 -15  -1  11         75.89         86.10         5.89 o                         
 -14  -1  11         55.43         56.82         4.56 o                         
 -13  -1  11         17.17         13.35         3.24 o                         
 -12  -1  11         31.69         27.61         4.48 o                         
 -11  -1  11        256.49        232.40         7.37 o                         
 -10  -1  11         28.88         25.70         3.55 o                         
  -9  -1  11        568.61        530.93        11.61 o                         
  -8  -1  11          7.05          5.87         2.89 o                         
  -7  -1  11         88.08         87.66         4.55 o                         
  -6  -1  11        443.82        443.14        15.07 o                         
  -5  -1  11        151.36        158.40         6.04 o                         
  -4  -1  11          6.37          5.66         2.47 o                         
  -3  -1  11        166.51        162.67         6.63 o                         
  -2  -1  11        103.70         98.35         5.15 o                         
  -1  -1  11        105.15        110.78         5.91 o                         
   0  -1  11         78.14         94.40         5.02 o                         
   1  -1  11          1.93          4.30         2.12 o                         
   2  -1  11         46.37         51.55         4.35 o                         
   3  -1  11         13.67         10.94         2.95 o                         
   4  -1  11         84.76         87.21        11.24 o                         
   5  -1  11         36.16         27.44         8.02 o                         
   6  -1  11          5.84          5.14         2.40 o                         
   7  -1  11          7.82          3.10         3.14 o                         
   8  -1  11         10.92          3.91         5.28 o                         
   9  -1  11         13.25          3.73         5.10 o                         
  10  -1  11          3.74          2.12         3.37 o                         
 -17   0  11         76.04         90.09         6.93 o                         
 -16   0  11         35.81         39.61         4.42 o                         
 -15   0  11          4.13          3.24         3.13 o                         
 -14   0  11         61.01         55.68         5.26 o                         
 -13   0  11         25.47         20.46         4.00 o                         
 -12   0  11         16.38         15.63         3.90 o                         
 -11   0  11         26.45         24.23         4.84 o                         
 -10   0  11        152.05        152.07        11.16 o                         
  -9   0  11        138.31        135.30         5.92 o                         
  -8   0  11        725.92        684.57        39.20 o                         
  -7   0  11         63.72         62.45         4.64 o                         
  -6   0  11         37.65         35.83         4.82 o                         
  -5   0  11         11.25         10.94         3.19 o                         
  -4   0  11        269.70        265.66        13.87 o                         
  -3   0  11          5.57          6.13         2.94 o                         
  -2   0  11         12.42         14.37         3.83 o                         
  -1   0  11          1.22          0.30         1.64 o                         
   0   0  11         10.84         11.09         2.68 o                         
   1   0  11         30.57         31.92         4.03 o                         
   2   0  11         83.21         94.32         5.35 o                         
   3   0  11          8.80          7.87         2.57 o                         
   4   0  11         23.32         24.53         3.50 o                         
   5   0  11         45.64         34.88        11.12 o                         
   6   0  11        227.60        225.92        74.78 o                         
   7   0  11          0.89          0.52         1.35 o                         
   8   0  11         17.39         20.69        11.52 o                         
   9   0  11          0.22         -0.10         2.18 o                         
  10   0  11          1.61          0.98         5.27 o                         
 -17   1  11         16.73         17.49         4.00 o                         
 -16   1  11         43.92         53.53         7.53 o                         
 -15   1  11         76.54         85.44         6.26 o                         
 -14   1  11         55.14         57.03         7.88 o                         
 -13   1  11         18.18         14.64         3.49 o                         
 -12   1  11         32.16         29.65         4.28 o                         
 -11   1  11        258.27        236.33        14.25 o                         
 -10   1  11         29.47         25.89         4.12 o                         
  -9   1  11        562.12        534.21        36.04 o                         
  -8   1  11          5.24          4.29         3.41 o                         
  -7   1  11         95.44         96.83         7.41 o                         
  -6   1  11        446.65        428.14        45.46 o                         
  -5   1  11        148.59        151.18         6.53 o                         
  -4   1  11          6.35          6.07         3.52 o                         
  -3   1  11        164.41        181.26         8.13 o                         
  -2   1  11        104.54        106.62         5.12 o                         
  -1   1  11        105.89        114.24         6.48 o                         
   0   1  11         75.25         90.87         5.08 o                         
   1   1  11          2.39          3.67         2.44 o                         
   2   1  11         45.37         56.57         4.42 o                         
   3   1  11         13.42         11.98         2.89 o                         
   4   1  11         83.02         96.70        12.89 o                         
   5   1  11         35.73         38.39         9.22 o                         
   6   1  11          5.44          3.22         2.28 o                         
   7   1  11          7.86          5.39         3.19 o                         
   8   1  11         11.03          4.79         4.17 o                         
   9   1  11         13.28          7.28         4.07 o                         
  10   1  11          3.75          5.36         4.61 o                         
 -16   2  11          6.58          7.13         3.22 o                         
 -15   2  11          7.92          7.93         4.22 o                         
 -14   2  11          4.48          2.82         2.42 o                         
 -13   2  11         45.87         43.19         5.64 o                         
 -12   2  11          3.64          3.11         2.62 o                         
 -11   2  11        213.22        223.67         9.76 o                         
 -10   2  11         42.88         46.24         4.55 o                         
  -9   2  11         11.57          7.51         2.50 o                         
  -8   2  11         39.10         38.44         5.18 o                         
  -7   2  11         20.59         17.31         3.02 o                         
  -6   2  11         28.48         31.29         3.99 o                         
  -5   2  11         37.57         39.85         5.86 o                         
  -4   2  11         86.99         84.12         7.28 o                         
  -3   2  11        288.95        327.73        20.28 o                         
  -2   2  11          2.32          2.57         2.08 o                         
  -1   2  11         26.87         33.01         3.81 o                         
   0   2  11         72.80         90.83         5.73 o                         
   1   2  11          2.26          1.66         2.65 o                         
   2   2  11        110.52        145.03         5.96 o                         
   3   2  11          8.79          9.87         2.70 o                         
   4   2  11         58.95         76.84        11.90 o                         
   5   2  11          1.63          0.32         2.95 o                         
   6   2  11          2.88          1.77         3.33 o                         
   7   2  11         16.38         13.22         3.53 o                         
   8   2  11          0.85          2.11         2.81 o                         
   9   2  11         10.49          6.94         3.74 o                         
 -15   3  11          5.59          4.41         4.10 o                         
 -14   3  11         14.17         11.34         4.59 o                         
 -13   3  11          7.99          8.05         3.58 o                         
 -12   3  11         40.69         43.56         7.52 o                         
 -11   3  11         15.38          8.59         4.00 o                         
 -10   3  11          6.20          3.87         2.16 o                         
  -9   3  11          6.10          5.52         3.05 o                         
  -8   3  11         45.04         55.42         5.25 o                         
  -7   3  11        106.11        116.14        10.56 o                         
  -6   3  11         59.03         64.18         7.80 o                         
  -5   3  11         43.18         38.72         6.56 o                         
  -4   3  11         24.77         21.39         3.79 o                         
  -3   3  11         53.45         58.84         5.13 o                         
  -2   3  11          2.72          3.07         2.38 o                         
  -1   3  11         19.43         27.15         4.79 o                         
   0   3  11          0.97          1.13         2.20 o                         
   1   3  11         19.55         23.47         3.38 o                         
   2   3  11          2.35          3.91         2.11 o                         
   3   3  11          5.93          5.73         2.75 o                         
   4   3  11          8.63          2.94         3.13 o                         
   5   3  11          2.60          2.08         2.53 o                         
   6   3  11          8.89          6.11         3.60 o                         
   7   3  11          9.02          6.34         3.54 o                         
   8   3  11          0.90          1.33         2.25 o                         
 -12   4  11          6.06          5.31         3.73 o                         
 -11   4  11         28.20         41.95         6.86 o                         
 -10   4  11         12.82         10.14         4.73 o                         
  -9   4  11          0.20          0.74         2.81 o                         
  -8   4  11          2.11          2.08         3.07 o                         
  -7   4  11          1.43          0.13         1.56 o                         
  -6   4  11         13.12         10.66         3.83 o                         
  -5   4  11         38.14         44.40        10.01 o                         
  -4   4  11         39.52         39.37         9.29 o                         
  -3   4  11         25.91         26.65         7.52 o                         
  -2   4  11          0.04         -0.84         2.12 o                         
  -1   4  11          2.21          1.79         2.71 o                         
   0   4  11         12.70          7.94         2.67 o                         
   1   4  11          0.75          1.49         1.56 o                         
   2   4  11         13.29          8.42         4.21 o                         
   3   4  11          5.64          3.64         3.05 o                         
   4   4  11         15.55         14.52         4.37 o                         
   5   4  11          0.89          1.24         2.62 o                         
  -9   5  11         10.71          8.93         4.05 o                         
  -8   5  11          5.75          4.88         3.31 o                         
  -7   5  11         10.38         13.43         3.84 o                         
  -6   5  11          4.70          3.96         2.33 o                         
  -5   5  11          1.91          2.71         2.65 o                         
  -4   5  11          4.03          3.82         3.12 o                         
  -3   5  11          2.17          2.39         2.03 o                         
  -2   5  11          0.81          0.68         2.18 o                         
  -1   5  11          5.90          4.98         2.54 o                         
   0   5  11         14.69         13.75         2.90 o                         
   1   5  11          2.97          3.55         5.32 o                         
   2   5  11          1.57          0.44         6.59 o                         
  -7  -5  12          4.91          3.03         3.88 o                         
  -6  -5  12          9.09          4.97         6.07 o                         
  -5  -5  12          2.66          0.66         4.54 o                         
  -4  -5  12          1.17          1.43         4.61 o                         
  -3  -5  12          2.24          0.18         4.89 o                         
  -2  -5  12         14.26         11.29         6.07 o                         
  -1  -5  12          2.78          3.18         3.65 o                         
 -12  -4  12          2.14          2.45         4.23 o                         
 -11  -4  12          0.06          3.99         3.94 o                         
 -10  -4  12         35.67         37.94         9.65 o                         
  -9  -4  12         35.64         31.71         8.23 o                         
  -8  -4  12         28.68         23.32         5.05 o                         
  -7  -4  12          5.77          2.10         2.23 o                         
  -6  -4  12          0.91          0.54         1.48 o                         
  -5  -4  12          6.09          3.68         2.68 o                         
  -4  -4  12         17.01         12.62         3.17 o                         
  -3  -4  12          7.79          7.84         2.84 o                         
  -2  -4  12         12.11         11.61         3.33 o                         
  -1  -4  12          4.46          5.13         2.63 o                         
   0  -4  12          5.11          4.27         3.38 o                         
   1  -4  12          0.81          0.65         1.94 o                         
   2  -4  12          8.76          7.83         4.45 o                         
   3  -4  12          2.27          3.96         4.68 o                         
   4  -4  12          1.43          4.23         5.04 o                         
 -14  -3  12          9.58          8.47         4.24 o                         
 -13  -3  12         15.27         14.07         5.51 o                         
 -12  -3  12         26.48         22.52         6.91 o                         
 -11  -3  12         35.70         41.59         6.26 o                         
 -10  -3  12          2.95          0.88         2.57 o                         
  -9  -3  12         54.59         48.27         6.63 o                         
  -8  -3  12          0.15          0.33         1.94 o                         
  -7  -3  12         14.60         14.66         3.22 o                         
  -6  -3  12         26.42         23.01         3.57 o                         
  -5  -3  12         10.34          8.79         3.57 o                         
  -4  -3  12          9.15          9.57         3.12 o                         
  -3  -3  12          0.05         -0.94         2.27 o                         
  -2  -3  12         31.16         32.05         5.84 o                         
  -1  -3  12         27.87         27.78         4.98 o                         
   0  -3  12          5.73          5.75         2.85 o                         
   1  -3  12          5.19          4.02         2.60 o                         
   2  -3  12          6.04          5.57         2.77 o                         
   3  -3  12         19.56         12.37         5.87 o                         
   4  -3  12         16.11          8.96         3.85 o                         
   5  -3  12          2.51         -0.25         3.28 o                         
   6  -3  12         16.76          0.63         4.47 o                         
 -15  -2  12        110.24        113.64        16.45 o                         
 -14  -2  12         21.68         19.47         4.85 o                         
 -13  -2  12          7.12          5.97         3.67 o                         
 -12  -2  12          3.93          3.25         3.38 o                         
 -11  -2  12         32.41         26.61         3.87 o                         
 -10  -2  12         80.97         72.20         7.26 o                         
  -9  -2  12         65.05         67.77         5.46 o                         
  -8  -2  12         75.84         79.33         6.57 o                         
  -7  -2  12        111.62        108.80         6.06 o                         
  -6  -2  12         31.08         26.86         3.77 o                         
  -5  -2  12         97.46        105.71         6.30 o                         
  -4  -2  12         79.10         84.93         4.81 o                         
  -3  -2  12         22.60         24.83         3.91 o                         
  -2  -2  12        210.59        242.77        10.97 o                         
  -1  -2  12         20.64         19.40         3.84 o                         
   0  -2  12          7.54          6.11         2.62 o                         
   1  -2  12         12.20         13.11         3.13 o                         
   2  -2  12          8.85          8.56         2.69 o                         
   3  -2  12         20.33         14.43         3.49 o                         
   4  -2  12          1.45          0.66         1.71 o                         
   5  -2  12          3.50          1.86         3.28 o                         
   6  -2  12          1.70          0.69         2.81 o                         
   7  -2  12          7.21          1.62         4.50 o                         
   8  -2  12          4.55          3.90         4.41 o                         
 -16  -1  12         21.89         22.67         4.82 o                         
 -15  -1  12         20.98         19.65         4.58 o                         
 -14  -1  12         16.71         13.55         3.45 o                         
 -13  -1  12        118.52        119.10         5.25 o                         
 -12  -1  12         83.84         74.26         6.08 o                         
 -11  -1  12         21.93         20.35         3.75 o                         
 -10  -1  12         32.42         26.53         3.52 o                         
  -9  -1  12        107.64        103.21         6.34 o                         
  -8  -1  12         73.64         68.89         4.77 o                         
  -7  -1  12        259.50        263.14         8.09 o                         
  -6  -1  12        453.34        454.64        15.70 o                         
  -5  -1  12        167.64        158.26         6.27 o                         
  -4  -1  12        407.47        392.74        18.80 o                         
  -3  -1  12         19.62         17.99         2.83 o                         
  -2  -1  12         40.24         36.09         3.60 o                         
  -1  -1  12         55.52         61.15         4.20 o                         
   0  -1  12        122.91        163.82         9.13 o                         
   1  -1  12         22.41         21.26         3.88 o                         
   2  -1  12          2.72          2.10         2.55 o                         
   3  -1  12          3.49          3.48         2.58 o                         
   4  -1  12         38.94         25.89         5.95 o                         
   5  -1  12         22.72         16.07         3.27 o                         
   6  -1  12         17.57          8.02         4.35 o                         
   7  -1  12          8.32          5.31         3.80 o                         
   8  -1  12         32.50         18.13        18.84 o                         
   9  -1  12          7.01          5.75        14.99 o                         
 -17   0  12         18.43         15.55         3.86 o                         
 -16   0  12         52.36         61.08         5.83 o                         
 -15   0  12         57.85         64.59         6.68 o                         
 -14   0  12          4.51          5.30         2.59 o                         
 -13   0  12          1.82          1.59         2.91 o                         
 -12   0  12         38.11         36.56         4.18 o                         
 -11   0  12         45.72         51.11         5.27 o                         
 -10   0  12         44.84         39.68         4.91 o                         
  -9   0  12          5.36          2.14         3.19 o                         
  -8   0  12         34.16         30.20         4.70 o                         
  -7   0  12        611.23        614.08        30.05 o                         
  -6   0  12        315.37        292.50        16.65 o                         
  -5   0  12         37.99         33.58         4.87 o                         
  -4   0  12        139.03        142.27         8.57 o                         
  -3   0  12         26.24         26.27         3.89 o                         
  -2   0  12         79.08         82.01         5.17 o                         
  -1   0  12          6.38          4.51         2.82 o                         
   0   0  12          7.24          4.93         2.44 o                         
   1   0  12          0.16          0.18         2.12 o                         
   2   0  12         17.47         19.42         3.44 o                         
   3   0  12          8.06          6.87         2.88 o                         
   4   0  12        133.40        146.34        20.41 o                         
   5   0  12          0.10          0.58         1.93 o                         
   6   0  12         26.11         18.66         6.72 o                         
   7   0  12          8.28          3.12         1.98 o                         
   8   0  12          3.61          5.34         7.66 o                         
   9   0  12          2.07          0.10         2.55 o                         
 -16   1  12         22.05         25.77         6.82 o                         
 -15   1  12         21.06         13.04         4.12 o                         
 -14   1  12         17.87         14.88         3.47 o                         
 -13   1  12        117.63        123.91        12.62 o                         
 -12   1  12         82.61         89.63         5.89 o                         
 -11   1  12         20.79         21.44         3.27 o                         
 -10   1  12         32.29         29.41         3.60 o                         
  -9   1  12        108.80        117.96         8.91 o                         
  -8   1  12         71.56         69.40        11.94 o                         
  -7   1  12        260.11        259.82        19.00 o                         
  -6   1  12        441.94        436.89        32.49 o                         
  -5   1  12        160.98        155.49         8.41 o                         
  -4   1  12        408.77        411.58        27.04 o                         
  -3   1  12         19.53         16.59         4.23 o                         
  -2   1  12         40.45         41.23         4.18 o                         
  -1   1  12         57.13         66.62         4.80 o                         
   0   1  12        121.07        149.23         7.50 o                         
   1   1  12         23.54         23.53         3.86 o                         
   2   1  12          2.74          2.00         3.00 o                         
   3   1  12          3.33          3.49         2.58 o                         
   4   1  12         38.68         28.30         6.19 o                         
   5   1  12         22.91         14.52         4.53 o                         
   6   1  12         18.29         14.08         6.70 o                         
   7   1  12          8.11          6.86         4.39 o                         
   8   1  12         31.98         21.72        12.69 o                         
   9   1  12          7.04          5.93         5.32 o                         
 -15   2  12        111.95        127.61        12.57 o                         
 -14   2  12         21.65         24.29         5.39 o                         
 -13   2  12          7.24          5.42         2.98 o                         
 -12   2  12          4.04          4.17         2.55 o                         
 -11   2  12         33.33         30.40         5.15 o                         
 -10   2  12         83.14         85.32         5.79 o                         
  -9   2  12         69.46         71.85         9.09 o                         
  -8   2  12         75.14         68.15         9.81 o                         
  -7   2  12        113.01        110.56        11.06 o                         
  -6   2  12         30.93         26.13         4.46 o                         
  -5   2  12         99.16        113.86        14.74 o                         
  -4   2  12         81.15         92.29        11.29 o                         
  -3   2  12         22.18         27.82         4.57 o                         
  -2   2  12        212.48        271.35        14.22 o                         
  -1   2  12         20.73         26.93         4.06 o                         
   0   2  12          7.50          9.07         3.27 o                         
   1   2  12         12.29         14.40         3.47 o                         
   2   2  12          8.57          8.86         2.90 o                         
   3   2  12         20.96         20.14         3.35 o                         
   4   2  12          1.58          2.09         2.16 o                         
   5   2  12          3.31          4.06         3.66 o                         
   6   2  12          1.65          0.55         3.11 o                         
   7   2  12          7.26          6.68         3.16 o                         
   8   2  12          4.47          5.90         2.61 o                         
 -14   3  12          9.02          7.59         3.92 o                         
 -13   3  12         15.01         13.44         5.02 o                         
 -12   3  12         25.30         21.87         5.97 o                         
 -11   3  12         37.06         41.57         6.56 o                         
 -10   3  12          2.85          1.25         2.05 o                         
  -9   3  12         54.63         52.27        11.14 o                         
  -8   3  12          0.07          0.45         1.94 o                         
  -7   3  12         13.24         11.47         3.40 o                         
  -6   3  12         24.25         18.43         3.48 o                         
  -5   3  12         10.10         10.32         3.11 o                         
  -4   3  12          8.96         10.05         3.84 o                         
  -3   3  12          0.05          0.65         2.18 o                         
  -2   3  12         31.64         37.34         7.70 o                         
  -1   3  12         27.65         21.27         5.93 o                         
   0   3  12          6.21          6.90         3.31 o                         
   1   3  12          5.43          9.13         3.59 o                         
   2   3  12          6.45          7.33         2.75 o                         
   3   3  12         19.58         19.44         5.64 o                         
   4   3  12         16.14          7.39         3.82 o                         
   5   3  12          2.34          2.44         2.78 o                         
   6   3  12         16.32          9.70         4.66 o                         
 -12   4  12          2.27          1.36         3.96 o                         
 -11   4  12          0.13         -0.61         3.49 o                         
 -10   4  12         35.52         44.73        15.01 o                         
  -9   4  12         36.14         51.25         9.75 o                         
  -8   4  12         28.31         34.34         8.58 o                         
  -7   4  12          5.61          1.22         2.68 o                         
  -6   4  12          0.86          0.21         1.99 o                         
  -5   4  12          5.66          4.85         2.85 o                         
  -4   4  12         17.37         17.24         4.33 o                         
  -3   4  12          8.08          6.76         3.31 o                         
  -2   4  12         11.44         12.96         3.89 o                         
  -1   4  12          4.30          5.87         3.89 o                         
   0   4  12          5.23          3.32         2.35 o                         
   1   4  12          0.74          2.52         1.95 o                         
   2   4  12          8.91          6.09         4.26 o                         
   3   4  12          2.16          1.89         3.26 o                         
   4   4  12          1.54          1.20         3.48 o                         
  -7   5  12          5.30          3.42         4.63 o                         
  -6   5  12          9.06         13.77         4.66 o                         
  -5   5  12          2.47          2.73         3.86 o                         
  -4   5  12          1.15          2.31         3.97 o                         
  -3   5  12          2.21          3.65         3.42 o                         
  -2   5  12         14.14         15.53         4.43 o                         
  -1   5  12          2.76          2.86         3.04 o                         
 -11  -4  13          5.20          4.88         5.15 o                         
 -10  -4  13          0.82          0.72         3.57 o                         
  -9  -4  13         23.55         20.86         7.32 o                         
  -8  -4  13          1.79          2.14         3.64 o                         
  -7  -4  13         14.51          9.77         3.86 o                         
  -6  -4  13         35.52         39.90         8.32 o                         
  -5  -4  13          4.81          3.36         2.57 o                         
  -4  -4  13          2.55          2.93         2.71 o                         
  -3  -4  13         13.78         10.38         3.11 o                         
  -2  -4  13          9.39         11.71         3.77 o                         
  -1  -4  13          0.74          1.81         2.35 o                         
   0  -4  13          6.89          8.10         2.93 o                         
   1  -4  13          1.03         -0.03         3.21 o                         
   2  -4  13          1.25          2.18         3.26 o                         
 -13  -3  13         84.57        103.03        13.75 o                         
 -12  -3  13          3.87          2.86         3.71 o                         
 -11  -3  13          3.53          2.07         2.60 o                         
 -10  -3  13          3.28          2.72         3.55 o                         
  -9  -3  13         12.03          9.35         3.61 o                         
  -8  -3  13         37.63         38.84         6.09 o                         
  -7  -3  13         51.84         60.65         7.21 o                         
  -6  -3  13         38.65         35.99         5.85 o                         
  -5  -3  13         42.51         43.07         7.54 o                         
  -4  -3  13         48.65         58.63         7.92 o                         
  -3  -3  13         11.07         12.23         4.46 o                         
  -2  -3  13          0.38          1.13         2.40 o                         
  -1  -3  13          6.39          5.07         2.50 o                         
   0  -3  13         55.69         53.38         8.68 o                         
   1  -3  13         10.78         12.89         3.18 o                         
   2  -3  13          4.91          3.38         2.31 o                         
   3  -3  13          0.76         -0.79         2.61 o                         
   4  -3  13          0.24         -0.99         2.74 o                         
   5  -3  13          3.56          1.04         4.46 o                         
 -15  -2  13         63.40         66.52         8.72 o                         
 -14  -2  13         25.62         18.71         4.98 o                         
 -13  -2  13         25.67         19.83         5.04 o                         
 -12  -2  13          8.74          5.20         4.05 o                         
 -11  -2  13         18.98         12.55         4.51 o                         
 -10  -2  13         88.85         86.40         8.11 o                         
  -9  -2  13         38.90         32.58         4.62 o                         
  -8  -2  13         54.19         60.10         6.46 o                         
  -7  -2  13         11.70         14.26         4.27 o                         
  -6  -2  13         17.03         15.91         4.17 o                         
  -5  -2  13        103.72        113.66         5.71 o                         
  -4  -2  13        243.68        236.53        12.70 o                         
  -3  -2  13          8.77         10.23         3.83 o                         
  -2  -2  13        170.65        196.89        12.16 o                         
  -1  -2  13         46.40         57.20         6.13 o                         
   0  -2  13          0.10          0.29         2.02 o                         
   1  -2  13          0.08         -0.08         1.58 o                         
   2  -2  13          6.57          5.39         2.64 o                         
   3  -2  13          6.31          4.19         2.89 o                         
   4  -2  13          4.25          1.28         4.11 o                         
   5  -2  13          4.09          3.32         3.24 o                         
   6  -2  13          7.79          3.47         4.36 o                         
   7  -2  13          2.69         -0.11         3.66 o                         
 -16  -1  13         20.24         20.43         4.46 o                         
 -15  -1  13         32.93         34.87         5.35 o                         
 -14  -1  13         43.24         39.35         6.90 o                         
 -13  -1  13         50.13         47.59         5.93 o                         
 -12  -1  13         70.90         66.81         7.83 o                         
 -11  -1  13         72.71         69.25         5.96 o                         
 -10  -1  13         12.04          8.89         4.06 o                         
  -9  -1  13          7.43          4.79         3.10 o                         
  -8  -1  13         33.77         30.50         5.00 o                         
  -7  -1  13         13.86         11.93         2.78 o                         
  -6  -1  13         43.27         43.50         4.89 o                         
  -5  -1  13        135.69        134.78         6.62 o                         
  -4  -1  13        192.79        199.04        15.11 o                         
  -3  -1  13         12.66         13.89         2.59 o                         
  -2  -1  13         44.31         42.38         4.39 o                         
  -1  -1  13         19.21         19.69         3.92 o                         
   0  -1  13         68.17         81.28         5.47 o                         
   1  -1  13         15.06         12.84         3.34 o                         
   2  -1  13         26.89         31.47         3.92 o                         
   3  -1  13          8.31          8.07         3.02 o                         
   4  -1  13          5.73          4.36         2.34 o                         
   5  -1  13         24.12         15.70         5.80 o                         
   6  -1  13         18.30         10.34         4.85 o                         
   7  -1  13         11.22          7.36         4.33 o                         
 -16   0  13         31.90         30.08         7.50 o                         
 -15   0  13          5.02          3.82         3.49 o                         
 -14   0  13         44.69         48.70         4.90 o                         
 -13   0  13         29.00         28.50         4.14 o                         
 -12   0  13          3.46          4.00         3.52 o                         
 -11   0  13         71.33         69.61         7.19 o                         
 -10   0  13         44.84         44.73         5.45 o                         
  -9   0  13        158.41        153.37        10.94 o                         
  -8   0  13        108.96        106.19         6.81 o                         
  -7   0  13         20.32         16.83         3.90 o                         
  -6   0  13         12.50          8.25         3.55 o                         
  -5   0  13         10.78          7.79         3.53 o                         
  -4   0  13         95.00        104.91         8.00 o                         
  -3   0  13        369.81        421.87        13.04 o                         
  -2   0  13        199.33        241.70         8.27 o                         
  -1   0  13         10.92         13.21         2.89 o                         
   0   0  13         42.12         46.74         5.20 o                         
   1   0  13         22.39         24.42         4.25 o                         
   2   0  13         48.98         58.02         5.14 o                         
   3   0  13         15.93         14.31         3.54 o                         
   4   0  13          8.80          5.61         2.82 o                         
   5   0  13          9.61          5.93         2.96 o                         
   6   0  13          6.97          3.38         2.25 o                         
   7   0  13         10.49          7.12         6.98 o                         
   8   0  13          0.99          1.90         7.04 o                         
 -16   1  13         19.88         19.42         5.49 o                         
 -15   1  13         32.23         33.79         7.27 o                         
 -14   1  13         42.93         41.58         8.18 o                         
 -13   1  13         51.67         58.10        11.22 o                         
 -12   1  13         69.19         63.03        10.01 o                         
 -11   1  13         74.38         75.52         7.06 o                         
 -10   1  13         11.10          9.24         3.43 o                         
  -9   1  13          7.28          6.08         2.93 o                         
  -8   1  13         34.49         31.56         5.12 o                         
  -7   1  13         12.27         10.45         4.04 o                         
  -6   1  13         47.22         54.03         5.83 o                         
  -5   1  13        142.39        142.09         9.80 o                         
  -4   1  13        189.76        211.15        16.32 o                         
  -3   1  13         12.56         10.22         3.22 o                         
  -2   1  13         44.66         44.85         5.32 o                         
  -1   1  13         20.19         21.20         3.78 o                         
   0   1  13         69.85         85.94         5.62 o                         
   1   1  13         13.76         11.46         3.40 o                         
   2   1  13         27.41         27.47         4.36 o                         
   3   1  13          8.16          6.50         2.52 o                         
   4   1  13          5.71          5.46         2.79 o                         
   5   1  13         24.38         18.30        13.27 o                         
   6   1  13         18.30         13.22         9.37 o                         
   7   1  13         10.84          3.41         3.18 o                         
 -15   2  13         62.27         74.33        11.44 o                         
 -14   2  13         25.06         22.96         5.70 o                         
 -13   2  13         25.61         16.75         3.87 o                         
 -12   2  13          8.85          6.26         3.14 o                         
 -11   2  13         18.26         16.06         3.23 o                         
 -10   2  13         88.65         84.98         8.57 o                         
  -9   2  13         41.44         41.19         5.94 o                         
  -8   2  13         54.03         59.50        10.00 o                         
  -7   2  13         11.42         11.47         4.07 o                         
  -6   2  13         16.76         16.41         4.39 o                         
  -5   2  13        103.00        129.52         8.23 o                         
  -4   2  13        238.46        251.09        21.68 o                         
  -3   2  13          7.55          7.96         3.30 o                         
  -2   2  13        169.73        220.82        14.02 o                         
  -1   2  13         47.09         65.37         4.74 o                         
   0   2  13          0.06         -0.29         2.22 o                         
   1   2  13          0.09         -0.72         1.83 o                         
   2   2  13          6.27          5.52         2.54 o                         
   3   2  13          6.82          6.82         2.98 o                         
   4   2  13          4.29          3.87         3.81 o                         
   5   2  13          4.08          2.98         4.09 o                         
   6   2  13          8.05          5.34         3.43 o                         
   7   2  13          2.71          3.41         3.03 o                         
 -13   3  13         84.96        111.05        12.41 o                         
 -12   3  13          4.53          4.27         4.77 o                         
 -11   3  13          3.24          1.86         2.66 o                         
 -10   3  13          3.29          2.92         2.87 o                         
  -9   3  13         12.05          8.97         3.69 o                         
  -8   3  13         38.25         37.46         8.56 o                         
  -7   3  13         53.68         74.62         9.03 o                         
  -6   3  13         37.87         34.55         7.60 o                         
  -5   3  13         43.78         45.22         8.06 o                         
  -4   3  13         48.10         73.42         8.20 o                         
  -3   3  13         10.67         11.99         4.27 o                         
  -2   3  13          0.39         -0.04         2.23 o                         
  -1   3  13          6.24          5.07         3.25 o                         
   0   3  13         55.00         82.87        10.79 o                         
   1   3  13         11.52         16.33         3.84 o                         
   2   3  13          5.10          5.23         3.34 o                         
   3   3  13          0.74          0.18         3.97 o                         
   4   3  13          0.21          1.91         2.74 o                         
   5   3  13          3.59          4.41         3.32 o                         
 -11   4  13          5.12          5.77         5.13 o                         
 -10   4  13          0.69          0.60         3.50 o                         
  -9   4  13         23.77         25.01         8.32 o                         
  -8   4  13          1.64          1.53         3.02 o                         
  -7   4  13         15.22         10.69         3.72 o                         
  -6   4  13         35.31         39.65        14.38 o                         
  -5   4  13          4.81          4.50         3.74 o                         
  -4   4  13          2.33          1.36         3.27 o                         
  -3   4  13         13.30         14.49         3.85 o                         
  -2   4  13          9.65         13.19         4.87 o                         
  -1   4  13          0.87          1.17         2.82 o                         
   0   4  13          6.67          3.87         2.44 o                         
   1   4  13          1.03          0.56         2.10 o                         
   2   4  13          1.34          1.74         2.56 o                         
  -9  -4  14         10.67          8.76         5.58 o                         
  -8  -4  14          9.72          8.79         4.35 o                         
  -7  -4  14          7.36          5.79         3.31 o                         
  -6  -4  14          0.33          0.42         2.31 o                         
  -5  -4  14         11.07         11.00         3.00 o                         
  -4  -4  14         11.99         12.37         4.35 o                         
  -3  -4  14         10.46         10.15         3.55 o                         
  -2  -4  14          6.40          5.53         3.36 o                         
  -1  -4  14          0.45          1.04         2.33 o                         
   0  -4  14          6.92         12.21         5.08 o                         
 -13  -3  14         25.61         19.14         8.34 o                         
 -12  -3  14         40.15         35.87         8.38 o                         
 -11  -3  14         41.69         51.91         7.50 o                         
 -10  -3  14          7.32          5.28         4.09 o                         
  -9  -3  14          7.43          8.22         2.94 o                         
  -8  -3  14          8.04          4.35         3.89 o                         
  -7  -3  14         14.86         13.75         4.30 o                         
  -6  -3  14         19.89         17.77         4.55 o                         
  -5  -3  14         26.25         22.60         4.70 o                         
  -4  -3  14          4.27          5.03         2.19 o                         
  -3  -3  14         31.87         20.45        11.62 o                         
  -2  -3  14         56.35         69.17         9.62 o                         
  -1  -3  14         10.39         10.89         3.04 o                         
   0  -3  14         13.44         19.37         4.43 o                         
   1  -3  14          6.02          4.75         3.37 o                         
   2  -3  14          0.85          0.40         3.34 o                         
   3  -3  14          8.95          3.00         4.49 o                         
   4  -3  14          2.90          4.40         3.74 o                         
 -14  -2  14         31.81         25.63         7.86 o                         
 -13  -2  14         33.70         23.23         7.21 o                         
 -12  -2  14          3.74          3.45         3.31 o                         
 -11  -2  14          9.88          6.71         4.30 o                         
 -10  -2  14         14.36         10.24         3.27 o                         
  -9  -2  14         37.98         33.61         5.93 o                         
  -8  -2  14         17.50         16.61         3.86 o                         
  -7  -2  14         59.68         63.51         6.29 o                         
  -6  -2  14          0.87          0.53         2.85 o                         
  -5  -2  14         33.70         37.63         4.22 o                         
  -4  -2  14         51.64         66.80         6.96 o                         
  -3  -2  14         14.11         16.00         3.56 o                         
  -2  -2  14         65.49         75.76         6.59 o                         
  -1  -2  14         52.20         59.25         6.83 o                         
   0  -2  14         32.36         33.13         5.38 o                         
   1  -2  14          1.19          1.14         2.09 o                         
   2  -2  14          3.76          3.37         2.48 o                         
   3  -2  14          0.30          1.12         2.02 o                         
   4  -2  14          4.48          2.03         4.24 o                         
   5  -2  14          4.54          1.21         4.29 o                         
 -15  -1  14          9.39          8.80         4.23 o                         
 -14  -1  14         14.50         14.04         3.77 o                         
 -13  -1  14         10.39          8.39         4.61 o                         
 -12  -1  14         95.57         94.99         7.56 o                         
 -11  -1  14         77.68         83.63         5.32 o                         
 -10  -1  14         36.05         35.14         4.28 o                         
  -9  -1  14         12.25          9.88         3.80 o                         
  -8  -1  14          5.66          2.98         2.67 o                         
  -7  -1  14         13.35         11.60         4.52 o                         
  -6  -1  14        111.05        125.22         6.04 o                         
  -5  -1  14         12.43         14.30         3.37 o                         
  -4  -1  14         40.40         37.01         5.55 o                         
  -3  -1  14         19.26         19.79         3.48 o                         
  -2  -1  14         67.58         69.54         6.02 o                         
  -1  -1  14         15.22         17.04         4.33 o                         
   0  -1  14         23.97         23.04         4.34 o                         
   1  -1  14         38.94         45.01         5.35 o                         
   2  -1  14         13.06         11.43         3.87 o                         
   3  -1  14          6.08          5.48         2.27 o                         
   4  -1  14          0.75          1.19         1.75 o                         
   5  -1  14          1.43         -1.92         4.04 o                         
   6  -1  14          1.07          1.55         3.38 o                         
 -15   0  14         54.35         56.02         5.02 o                         
 -14   0  14        122.40        128.28         9.37 o                         
 -13   0  14         58.02         41.74         6.19 o                         
 -12   0  14          0.01         -0.16         3.15 o                         
 -11   0  14          9.92          7.54         4.29 o                         
 -10   0  14        281.58        276.05        15.81 o                         
  -9   0  14         10.37          9.63         3.57 o                         
  -8   0  14        180.12        180.76        10.70 o                         
  -7   0  14        118.70        132.86         8.28 o                         
  -6   0  14          1.03          1.69         3.26 o                         
  -5   0  14         22.38         24.94         3.51 o                         
  -4   0  14         58.88         69.17         6.20 o                         
  -3   0  14         19.17         18.99         3.69 o                         
  -2   0  14         24.81         26.44         5.02 o                         
  -1   0  14         27.98         24.03         4.75 o                         
   0   0  14        138.65        182.58         7.82 o                         
   1   0  14         16.81         21.28         4.59 o                         
   2   0  14          1.22          1.28         2.74 o                         
   3   0  14          1.15          1.52         2.49 o                         
   4   0  14          8.05          4.80         2.87 o                         
   5   0  14         16.51          9.45         5.48 o                         
   6   0  14          4.23          2.53         2.80 o                         
 -15   1  14          9.55          5.89         3.75 o                         
 -14   1  14         13.84         12.05         4.48 o                         
 -13   1  14         11.73         10.18         3.86 o                         
 -12   1  14         96.33        113.16        11.15 o                         
 -11   1  14         77.53         90.13        10.20 o                         
 -10   1  14         37.19         44.21         8.66 o                         
  -9   1  14         12.37         10.28         4.13 o                         
  -8   1  14          5.70          3.19         3.79 o                         
  -7   1  14         14.25          8.48         4.07 o                         
  -6   1  14        113.84        125.01        10.00 o                         
  -5   1  14         14.33         16.15         3.86 o                         
  -4   1  14         37.32         32.65         3.82 o                         
  -3   1  14         19.18         19.50         4.11 o                         
  -2   1  14         68.51         66.70         4.59 o                         
  -1   1  14         15.10         16.47         4.34 o                         
   0   1  14         23.35         25.01         4.81 o                         
   1   1  14         39.33         43.10         5.25 o                         
   2   1  14         12.73          9.40         4.02 o                         
   3   1  14          6.64          4.89         3.21 o                         
   4   1  14          0.71         -0.59         2.29 o                         
   5   1  14          1.46          4.26         4.29 o                         
   6   1  14          1.01          2.31         4.03 o                         
 -14   2  14         31.49         26.91         6.76 o                         
 -13   2  14         34.04         25.47         8.83 o                         
 -12   2  14          3.99          4.23         3.35 o                         
 -11   2  14         10.14          5.89         3.29 o                         
 -10   2  14         13.25          8.39         4.12 o                         
  -9   2  14         36.92         42.06         8.70 o                         
  -8   2  14         16.96         14.62         4.88 o                         
  -7   2  14         59.91         65.55        12.22 o                         
  -6   2  14          0.73          0.66         2.63 o                         
  -5   2  14         33.84         32.18         7.43 o                         
  -4   2  14         52.78         70.34         7.42 o                         
  -3   2  14         15.18         20.91         4.25 o                         
  -2   2  14         62.99         83.93         6.35 o                         
  -1   2  14         51.96         69.48         6.34 o                         
   0   2  14         31.91         42.08         5.43 o                         
   1   2  14          1.07          1.28         3.08 o                         
   2   2  14          3.68          1.56         3.03 o                         
   3   2  14          0.31          2.05         3.90 o                         
   4   2  14          4.77          3.98         3.98 o                         
   5   2  14          4.61          3.39         4.42 o                         
 -13   3  14         24.50         22.32         6.98 o                         
 -12   3  14         39.44         45.98        12.46 o                         
 -11   3  14         40.68         50.91        11.10 o                         
 -10   3  14          7.97          4.39         3.20 o                         
  -9   3  14          7.63          5.75         3.30 o                         
  -8   3  14          8.08          3.25         2.88 o                         
  -7   3  14         15.42         12.31         3.89 o                         
  -6   3  14         19.85         14.49         5.14 o                         
  -5   3  14         25.61         26.62         7.86 o                         
  -4   3  14          4.03          4.20         3.81 o                         
  -3   3  14         33.02         45.13        10.01 o                         
  -2   3  14         56.63         52.74        18.07 o                         
  -1   3  14         10.20         12.97         4.08 o                         
   0   3  14         13.30         18.72         4.75 o                         
   1   3  14          6.10          5.64         2.90 o                         
   2   3  14          0.78         -0.99         3.86 o                         
   3   3  14          9.02          7.30         5.65 o                         
   4   3  14          3.00          2.18         3.42 o                         
  -9   4  14         10.77          9.33         3.97 o                         
  -8   4  14         10.51         11.45         4.43 o                         
  -7   4  14          7.50          6.01         3.48 o                         
  -6   4  14          0.27         -0.25         2.19 o                         
  -5   4  14         11.01          9.59         4.26 o                         
  -4   4  14         12.07         16.96         6.01 o                         
  -3   4  14         10.53          8.99         6.65 o                         
  -2   4  14          6.18          5.84         3.28 o                         
  -1   4  14          0.34          1.09         2.91 o                         
   0   4  14          6.78          4.88         5.79 o                         
  -7  -4  15          9.79          6.43         3.83 o                         
  -6  -4  15         24.68         12.12         4.98 o                         
  -5  -4  15          4.78          5.72         3.13 o                         
  -4  -4  15          1.40          1.28         2.69 o                         
  -3  -4  15          3.27          2.58         2.89 o                         
 -11  -3  15         31.84         30.03         6.21 o                         
 -10  -3  15          3.67          3.65         3.69 o                         
  -9  -3  15         22.64         19.46         5.30 o                         
  -8  -3  15          4.89          1.39         3.67 o                         
  -7  -3  15          1.64          1.52         2.63 o                         
  -6  -3  15          3.26          3.19         3.72 o                         
  -5  -3  15          6.09          6.82         3.07 o                         
  -4  -3  15         31.33         41.53        10.36 o                         
  -3  -3  15         67.04        100.16        12.80 o                         
  -2  -3  15         52.28         18.52         8.59 o                         
  -1  -3  15          9.88         11.97         3.09 o                         
   0  -3  15         10.15          8.57         3.43 o                         
   1  -3  15         14.89         12.57         5.71 o                         
   2  -3  15          8.58          5.95         4.91 o                         
 -13  -2  15         24.54         17.45         6.19 o                         
 -12  -2  15         35.70         30.79         5.09 o                         
 -11  -2  15         13.95          9.85         4.91 o                         
 -10  -2  15         52.89         55.68         8.76 o                         
  -9  -2  15         21.35         18.15         5.13 o                         
  -8  -2  15         37.24         36.66         5.10 o                         
  -7  -2  15         13.80         12.11         4.69 o                         
  -6  -2  15         32.38         37.94         5.36 o                         
  -5  -2  15         32.99         37.58         4.94 o                         
  -4  -2  15         50.86         52.72         7.57 o                         
  -3  -2  15         11.93         12.69         4.07 o                         
  -2  -2  15          0.16         -0.93         2.39 o                         
  -1  -2  15         13.08         14.96         4.02 o                         
   0  -2  15         21.09         20.39         3.95 o                         
   1  -2  15          2.81          1.04         2.54 o                         
   2  -2  15          3.33          1.96         2.52 o                         
   3  -2  15          1.46         -0.10         3.47 o                         
   4  -2  15          1.78          0.11         3.95 o                         
 -14  -1  15          6.97          3.64         4.54 o                         
 -13  -1  15         25.14         19.34         5.62 o                         
 -12  -1  15         47.25         40.49         6.19 o                         
 -11  -1  15         45.78         40.73         5.13 o                         
 -10  -1  15         32.20         32.01         6.68 o                         
  -9  -1  15         45.51         47.48         6.19 o                         
  -8  -1  15         60.11         61.52         6.57 o                         
  -7  -1  15         11.68          9.16         3.84 o                         
  -6  -1  15         83.06         83.77         7.09 o                         
  -5  -1  15         58.72         70.36         6.55 o                         
  -4  -1  15         19.36         17.30         4.11 o                         
  -3  -1  15         15.05         18.61         4.51 o                         
  -2  -1  15          7.31          6.11         3.54 o                         
  -1  -1  15         42.20         49.01         5.60 o                         
   0  -1  15          3.56          3.90         3.11 o                         
   1  -1  15         10.98          6.36         3.75 o                         
   2  -1  15         28.03         26.23         4.54 o                         
   3  -1  15         10.17          6.45         3.12 o                         
   4  -1  15          1.74          1.74         3.57 o                         
   5  -1  15          1.81          1.20         3.04 o                         
 -15   0  15          0.14         -0.89         2.78 o                         
 -14   0  15          3.21          1.02         2.21 o                         
 -13   0  15         14.36          9.80         3.21 o                         
 -12   0  15         79.57         83.03         6.16 o                         
 -11   0  15         29.88         24.08         5.46 o                         
 -10   0  15          7.25          7.21         4.66 o                         
  -9   0  15         22.85         20.91         5.32 o                         
  -8   0  15         35.89         35.58         4.42 o                         
  -7   0  15         85.60         91.24         7.38 o                         
  -6   0  15         14.54         18.00         5.00 o                         
  -5   0  15         41.81         46.96         8.61 o                         
  -4   0  15         21.55         18.02         4.92 o                         
  -3   0  15         17.47         11.56         4.41 o                         
  -2   0  15         14.86         13.55         4.44 o                         
  -1   0  15         15.87         15.18         4.23 o                         
   0   0  15          1.03          0.02         2.85 o                         
   1   0  15         45.61         48.36         5.52 o                         
   2   0  15          2.43          2.82         3.09 o                         
   3   0  15          6.02          3.36         2.87 o                         
   4   0  15          0.01          1.72         2.75 o                         
   5   0  15          0.49          0.00         2.30 o                         
 -14   1  15          6.92          7.01         3.64 o                         
 -13   1  15         24.63         20.93         4.24 o                         
 -12   1  15         47.24         43.44         6.35 o                         
 -11   1  15         44.64         37.88         6.03 o                         
 -10   1  15         31.68         31.93         6.43 o                         
  -9   1  15         44.33         46.45         9.50 o                         
  -8   1  15         61.57         63.42         5.63 o                         
  -7   1  15         11.58         10.93         3.58 o                         
  -6   1  15         82.72         88.56         9.04 o                         
  -5   1  15         59.74         75.85         5.24 o                         
  -4   1  15         18.99         23.13         4.65 o                         
  -3   1  15         14.35         12.14         3.74 o                         
  -2   1  15          7.91          6.51         3.10 o                         
  -1   1  15         42.43         48.10         5.51 o                         
   0   1  15          3.67          4.26         2.70 o                         
   1   1  15         10.72         10.07         3.75 o                         
   2   1  15         27.73         32.31         6.49 o                         
   3   1  15         10.28          6.86         3.16 o                         
   4   1  15          1.88          0.94         2.90 o                         
   5   1  15          1.85          0.99         2.60 o                         
 -13   2  15         25.23         16.92         4.96 o                         
 -12   2  15         35.40         35.18         8.11 o                         
 -11   2  15         13.68         12.47         4.77 o                         
 -10   2  15         52.63         68.57         8.93 o                         
  -9   2  15         21.17         20.43         4.01 o                         
  -8   2  15         38.60         35.69         7.47 o                         
  -7   2  15         13.88         13.68         4.49 o                         
  -6   2  15         31.94         28.23         7.43 o                         
  -5   2  15         32.01         32.69         7.78 o                         
  -4   2  15         50.66         48.09         9.21 o                         
  -3   2  15         12.45         16.21         4.65 o                         
  -2   2  15          0.07         -1.01         2.58 o                         
  -1   2  15         12.94         13.32         4.15 o                         
   0   2  15         21.91         19.86         4.18 o                         
   1   2  15          2.87          1.89         3.07 o                         
   2   2  15          3.30          3.41         3.05 o                         
   3   2  15          1.42          2.77         4.30 o                         
   4   2  15          1.69          3.07         4.21 o                         
 -11   3  15         32.02         31.97        10.20 o                         
 -10   3  15          3.56          2.68         2.88 o                         
  -9   3  15         23.01         15.41         5.24 o                         
  -8   3  15          5.15          3.20         3.89 o                         
  -7   3  15          1.67          1.02         2.64 o                         
  -6   3  15          3.07          2.35         3.72 o                         
  -5   3  15          6.55          7.49         4.53 o                         
  -4   3  15         32.81         28.70        12.49 o                         
  -3   3  15         66.40         93.93         8.95 o                         
  -2   3  15         51.15         51.50        15.07 o                         
  -1   3  15          9.88         13.85         3.90 o                         
   0   3  15         10.01          5.36         3.86 o                         
   1   3  15         14.60         16.65         7.63 o                         
   2   3  15          8.38          6.25         5.97 o                         
  -7   4  15          9.57          7.44         3.40 o                         
  -6   4  15         25.61         31.27        10.04 o                         
  -5   4  15          4.63          6.56         3.72 o                         
  -4   4  15          1.40          1.20         3.38 o                         
  -3   4  15          3.11          3.43         3.41 o                         
 -10  -3  16         16.53         17.00         4.70 o                         
  -9  -3  16          4.95          3.51         4.36 o                         
  -8  -3  16         12.42         11.90         4.93 o                         
  -7  -3  16          7.02          7.37         3.81 o                         
  -6  -3  16         11.97         14.34         4.89 o                         
  -5  -3  16          1.81          0.56         2.47 o                         
  -4  -3  16          3.15          3.28         3.62 o                         
  -3  -3  16          5.51          5.45         3.60 o                         
  -2  -3  16          0.61         -1.08         2.03 o                         
  -1  -3  16         14.57         16.04         3.44 o                         
 -12  -2  16         23.37         15.14         5.45 o                         
 -11  -2  16          5.01          5.80         4.02 o                         
 -10  -2  16          0.34          0.42         3.32 o                         
  -9  -2  16         12.76         10.63         4.30 o                         
  -8  -2  16         16.10         14.01         4.62 o                         
  -7  -2  16         24.36         25.10         6.52 o                         
  -6  -2  16         18.86         13.70         5.48 o                         
  -5  -2  16         19.17         23.46         4.32 o                         
  -4  -2  16         20.30         21.24         5.37 o                         
  -3  -2  16         20.28         21.71         4.55 o                         
  -2  -2  16          5.36          6.01         4.09 o                         
  -1  -2  16          6.24          4.21         2.91 o                         
   0  -2  16          1.96          0.62         2.83 o                         
   1  -2  16         36.40         33.27         5.48 o                         
   2  -2  16          0.72          1.05         3.48 o                         
 -13  -1  16         12.72         13.26         4.35 o                         
 -12  -1  16          8.09          4.59         4.84 o                         
 -11  -1  16         11.23          6.16         3.80 o                         
 -10  -1  16        136.69        145.54         9.17 o                         
  -9  -1  16         66.38         66.22         9.81 o                         
  -8  -1  16          1.28          1.16         3.24 o                         
  -7  -1  16          1.00         -0.20         2.17 o                         
  -6  -1  16          1.54          1.89         3.32 o                         
  -5  -1  16         14.42         10.46         3.95 o                         
  -4  -1  16         28.40         27.21         5.83 o                         
  -3  -1  16         44.48         55.64         5.69 o                         
  -2  -1  16         31.41         33.62         6.86 o                         
  -1  -1  16         20.33         14.14         4.33 o                         
   0  -1  16          1.76          1.04         2.72 o                         
   1  -1  16          0.28         -0.59         2.66 o                         
   2  -1  16          0.08          3.05         3.36 o                         
   3  -1  16         13.38          8.10         3.57 o                         
 -14   0  16         30.81         24.55         5.81 o                         
 -13   0  16          3.93          2.01         3.12 o                         
 -12   0  16         22.66         18.72         5.97 o                         
 -11   0  16          2.42          2.62         4.03 o                         
 -10   0  16          3.46          2.54         3.38 o                         
  -9   0  16          7.27          5.00         4.70 o                         
  -8   0  16         14.89         14.30         4.04 o                         
  -7   0  16         57.18         75.04         7.50 o                         
  -6   0  16          2.55          1.64         3.08 o                         
  -5   0  16         34.51         41.20         6.10 o                         
  -4   0  16          0.38          0.57         2.48 o                         
  -3   0  16          3.94          2.18         3.71 o                         
  -2   0  16         27.84         24.64         5.07 o                         
  -1   0  16          5.13          1.98         3.67 o                         
   0   0  16          0.46         -0.81         2.66 o                         
   1   0  16         16.05         13.98         4.60 o                         
   2   0  16          4.05          2.04         2.08 o                         
   3   0  16          0.21         -0.08         2.66 o                         
   4   0  16          1.30          0.25         2.57 o                         
 -13   1  16         12.71          9.92         5.24 o                         
 -12   1  16          7.82          5.18         3.42 o                         
 -11   1  16         12.57         10.20         3.94 o                         
 -10   1  16        134.23        141.98        22.45 o                         
  -9   1  16         67.87         82.59         8.64 o                         
  -8   1  16          1.64          2.67         3.39 o                         
  -7   1  16          0.92          1.05         2.89 o                         
  -6   1  16          1.50          2.62         3.64 o                         
  -5   1  16         14.20         12.27         4.98 o                         
  -4   1  16         28.35         35.07         5.18 o                         
  -3   1  16         44.26         57.61         6.53 o                         
  -2   1  16         30.79         33.45         5.26 o                         
  -1   1  16         19.92         21.20         5.00 o                         
   0   1  16          1.69          1.08         3.26 o                         
   1   1  16          0.32          0.96         3.10 o                         
   2   1  16          0.12          1.63         3.25 o                         
   3   1  16         12.95         11.10         3.97 o                         
 -12   2  16         23.02         18.00         5.16 o                         
 -11   2  16          5.56          8.02         4.65 o                         
 -10   2  16          0.38          0.23         3.56 o                         
  -9   2  16         12.57         11.04         4.12 o                         
  -8   2  16         15.26         13.07         5.40 o                         
  -7   2  16         25.08         25.75         6.24 o                         
  -6   2  16         20.05         20.36         4.31 o                         
  -5   2  16         19.37         20.16         5.09 o                         
  -4   2  16         20.96         16.14         5.21 o                         
  -3   2  16         20.28         24.88         5.38 o                         
  -2   2  16          5.65          5.74         4.13 o                         
  -1   2  16          6.24          8.08         3.67 o                         
   0   2  16          1.88         -0.41         3.41 o                         
   1   2  16         36.19         41.83         6.23 o                         
   2   2  16          0.79          0.75         7.67 o                         
 -10   3  16         16.85         16.44         5.21 o                         
  -9   3  16          4.33          2.21         4.34 o                         
  -8   3  16         12.16         11.39         3.90 o                         
  -7   3  16          7.09          7.14         4.21 o                         
  -6   3  16         11.82         10.74         4.91 o                         
  -5   3  16          1.98          2.68         3.99 o                         
  -4   3  16          3.30          2.26         2.88 o                         
  -3   3  16          5.05          4.73         4.32 o                         
  -2   3  16          0.70         -0.47         2.11 o                         
  -1   3  16         14.31         18.44         4.63 o                         
 -11  -2  17         27.67         31.47         7.01 o                         
 -10  -2  17         58.80         76.53         7.95 o                         
  -9  -2  17          7.59          4.29         4.76 o                         
  -8  -2  17          3.56          2.02         5.04 o                         
  -7  -2  17         17.03         11.38         4.68 o                         
  -6  -2  17         42.47         50.62         6.51 o                         
  -5  -2  17         14.60         19.44         5.51 o                         
  -4  -2  17          9.08          7.30         4.18 o                         
  -3  -2  17          4.83          6.03         3.80 o                         
  -2  -2  17          2.91          3.16         3.38 o                         
  -1  -2  17         10.12          7.45         4.00 o                         
   0  -2  17         18.09         16.87         4.00 o                         
 -12  -1  17          6.91          4.84         5.22 o                         
 -11  -1  17          9.77          6.77         5.27 o                         
 -10  -1  17          5.74          4.95         5.08 o                         
  -9  -1  17         12.50         10.99         5.34 o                         
  -8  -1  17         27.43         30.16         6.53 o                         
  -7  -1  17          0.97          1.68         2.78 o                         
  -6  -1  17          5.19          3.81         4.58 o                         
  -5  -1  17          4.66          4.14         3.54 o                         
  -4  -1  17          1.92          1.14         3.79 o                         
  -3  -1  17         21.03         21.27         5.13 o                         
  -2  -1  17          1.47          2.75         3.45 o                         
  -1  -1  17          6.12          6.12         3.65 o                         
   0  -1  17          2.23          4.15         4.01 o                         
   1  -1  17         13.34          6.24         4.38 o                         
 -13   0  17         56.10         56.21         7.57 o                         
 -12   0  17          5.21          5.66         4.98 o                         
 -11   0  17         67.61         81.21         7.65 o                         
 -10   0  17         50.30         50.03         7.28 o                         
  -9   0  17          5.30          5.38         3.93 o                         
  -8   0  17         90.44        107.96         8.79 o                         
  -7   0  17          2.04          1.50         4.09 o                         
  -6   0  17          2.76          2.63         3.86 o                         
  -5   0  17         14.57         17.53         3.90 o                         
  -4   0  17         31.65         39.33         9.38 o                         
  -3   0  17          0.59          1.29         3.68 o                         
  -2   0  17          5.54          4.69         3.47 o                         
  -1   0  17         16.96         12.62         5.30 o                         
   0   0  17          6.47          6.93         4.42 o                         
   1   0  17          7.48          8.73         4.14 o                         
   2   0  17          0.95          1.31         3.45 o                         
 -12   1  17          7.01          6.62         4.72 o                         
 -11   1  17         10.01          8.38         4.07 o                         
 -10   1  17          6.12          6.26         4.86 o                         
  -9   1  17         11.59         10.23         5.77 o                         
  -8   1  17         26.91         26.65         6.74 o                         
  -7   1  17          0.97          0.72         2.96 o                         
  -6   1  17          5.34          4.16         4.51 o                         
  -5   1  17          4.72          1.76         4.28 o                         
  -4   1  17          2.21          1.06         3.58 o                         
  -3   1  17         20.65         17.95         4.16 o                         
  -2   1  17          1.66          1.66         3.63 o                         
  -1   1  17          5.90          6.11         4.29 o                         
   0   1  17          2.31          3.19         3.81 o                         
   1   1  17         13.34          9.30         4.39 o                         
 -11   2  17         27.61         26.58         5.11 o                         
 -10   2  17         58.01         88.35         9.86 o                         
  -9   2  17          7.50          5.80         4.06 o                         
  -8   2  17          3.31          4.55         3.48 o                         
  -7   2  17         16.87         10.74         4.15 o                         
  -6   2  17         41.97         60.15         5.80 o                         
  -5   2  17         15.17         10.74         4.43 o                         
  -4   2  17          9.64          6.40         4.11 o                         
  -3   2  17          5.00          4.62         4.34 o                         
  -2   2  17          2.96          2.31         3.06 o                         
  -1   2  17         10.14         11.06         4.24 o                         
   0   2  17         17.75         25.70         5.76 o                         
  -7  -2  18         10.83         11.81         4.97 o                         
  -6  -2  18         20.68         31.01         6.77 o                         
  -5  -2  18          3.14          5.68         4.15 o                         
  -4  -2  18          7.51          5.68         3.95 o                         
 -10  -1  18          1.81          0.21         3.47 o                         
  -9  -1  18         44.15         28.68        11.53 o                         
  -8  -1  18         69.28         94.85        10.22 o                         
  -7  -1  18          9.77          9.28         5.44 o                         
  -6  -1  18          6.10          7.40         3.69 o                         
  -5  -1  18          2.23          3.49         5.03 o                         
  -4  -1  18          4.39          5.74         4.97 o                         
  -3  -1  18          0.71          0.37         3.54 o                         
  -2  -1  18          6.72          5.22         4.47 o                         
  -1  -1  18         16.40         16.72         5.54 o                         
 -11   0  18          2.24          3.20         3.50 o                         
 -10   0  18         13.77         12.48         5.93 o                         
  -9   0  18          0.00          1.33         4.04 o                         
  -8   0  18         18.69         16.96         5.11 o                         
  -7   0  18          3.66          2.08         3.32 o                         
  -6   0  18         22.06         26.17         5.29 o                         
  -5   0  18          1.92          1.64         3.91 o                         
  -4   0  18          7.60          5.36         3.99 o                         
  -3   0  18          1.94          0.35         3.36 o                         
  -2   0  18          7.74          4.20         3.83 o                         
  -1   0  18          4.20          2.71         4.51 o                         
 -10   1  18          1.96         -0.41         3.71 o                         
  -9   1  18         43.66         36.02        17.31 o                         
  -8   1  18         68.28        105.89        13.42 o                         
  -7   1  18          9.19          7.43         4.60 o                         
  -6   1  18          6.55          6.64         5.09 o                         
  -5   1  18          2.26          3.74         3.52 o                         
  -4   1  18          4.57          6.72         4.07 o                         
  -3   1  18          0.81          0.68         3.56 o                         
  -2   1  18          6.70          4.43         4.56 o                         
  -1   1  18         16.98         14.19         5.92 o                         
  -7   2  18         10.70         10.31         3.97 o                         
  -6   2  18         21.51         29.88         6.05 o                         
  -5   2  18          2.95          3.70         4.83 o                         
  -4   2  18          7.16          4.17         4.69 o                         
                                                                                
