# Supplementary material for: Crystal structures of the two isomeric hydrogen-bonded cocrystals 2-chloro-4-nitro­benzoic acid–5-nitro­quinoline (1/1) and 5-chloro-2-nitro­benzoic acid–5-nitro­quinoline (1/1)
Source: Acta Crystallogr E Crystallogr Commun. 2019 Oct 22;75(Pt 11):1694–9. doi: 10.1107/S2056989019013896 (PMC6829746; doi:10.1107/S2056989019013896)
Supplement: Supplementary file 3 [file e-75-01694-IIsup3.hkl]

data_II                                                                         
_shelx_title ' 10101715'                                                        
_shelx_refln_list_code          4                                               
_shelx_F_calc_maximum      144.67                                               
_exptl_crystal_F_000       384.00                                               
_reflns_d_resolution_high  0.7111                                               
                                                                                
loop_                                                                           
 _space_group_symop_operation_xyz                                               
 'x, y, z'                                                                      
 '-x, -y, -z'                                                                   
                                                                                
_cell_length_a     7.6682                                                       
_cell_length_b     8.6515                                                       
_cell_length_c    12.8609                                                       
_cell_angle_alpha  79.170                                                       
_cell_angle_beta   78.968                                                       
_cell_angle_gamma  70.394                                                       
                                                                                
_shelx_F_squared_multiplier     1.000                                           
                                                                                
loop_                                                                           
 _refln_index_h                                                                 
 _refln_index_k                                                                 
 _refln_index_l                                                                 
 _refln_F_squared_calc                                                          
 _refln_F_squared_meas                                                          
 _refln_F_squared_sigma                                                         
 _refln_observed_status                                                         
   2   0   0       3085.51       3227.86        49.19 o                         
   3   0   0        315.62        324.22         8.87 o                         
   4   0   0        404.73        463.95         8.33 o                         
   5   0   0         32.11         42.71         1.17 o                         
   6   0   0          1.49          2.01         0.83 o                         
   7   0   0         24.52         21.62         3.58 o                         
   8   0   0          6.53          5.62         4.24 o                         
   9   0   0         32.81         20.04         6.30 o                         
  10   0   0          2.05          1.27         2.88 o                         
  -9   1   0          2.01          2.80         3.24 o                         
  -8   1   0         67.42         76.32         5.58 o                         
  -7   1   0          1.04          1.26         0.72 o                         
  -6   1   0        246.45        245.16         6.19 o                         
  -5   1   0         10.23         11.68         2.37 o                         
  -4   1   0         60.86         63.72         2.30 o                         
  -3   1   0         31.91         26.92         1.86 o                         
  -2   1   0        238.08        257.89         8.68 o                         
  -1   1   0         57.39         57.07         2.61 o                         
   1   1   0         14.13         19.00         0.53 o                         
   2   1   0         26.30         22.83         0.79 o                         
   3   1   0          6.13          7.68         0.59 o                         
   4   1   0          2.19          2.67         0.64 o                         
   5   1   0         47.62         47.68         2.18 o                         
   6   1   0        265.00        265.65         7.85 o                         
   7   1   0        135.96        124.33         5.72 o                         
   8   1   0         73.97         77.44         3.34 o                         
   9   1   0          4.70          5.21         2.46 o                         
  10   1   0          5.44          7.36         2.94 o                         
  -9   2   0          5.82          5.73         5.69 o                         
  -8   2   0          0.54          1.57         1.78 o                         
  -7   2   0        116.81        106.85        10.64 o                         
  -6   2   0          5.41          5.93         1.64 o                         
  -5   2   0         38.99         45.87         2.65 o                         
  -4   2   0         59.14         64.42         3.71 o                         
  -3   2   0        740.40        899.86        35.88 o                         
  -2   2   0        697.69        762.26        25.45 o                         
  -1   2   0          1.10          1.13         0.64 o                         
   0   2   0       2038.90       2200.12        31.58 o                         
   1   2   0          6.65          7.75         0.62 o                         
   2   2   0      16499.38      18303.03       320.30 o                         
   3   2   0       1893.06       1932.58        45.00 o                         
   4   2   0       1262.35       1366.91        47.18 o                         
   5   2   0        160.74        178.39         7.57 o                         
   6   2   0       1282.96       1358.32        24.91 o                         
   7   2   0          3.40          5.15         1.73 o                         
   8   2   0         10.26         10.60         3.03 o                         
   9   2   0          0.15         -0.71         1.66 o                         
  10   2   0         10.25         11.10         4.15 o                         
  -8   3   0          7.22          8.23         2.70 o                         
  -7   3   0         14.85         16.61         2.95 o                         
  -6   3   0         23.75         28.52         4.10 o                         
  -5   3   0          1.43          2.13         2.07 o                         
  -4   3   0         60.55         56.50         2.44 o                         
  -3   3   0        846.32        751.66        75.37 o                         
  -2   3   0        127.82        112.06         2.92 o                         
  -1   3   0         21.27         19.17         1.29 o                         
   0   3   0        287.47        295.89        21.68 o                         
   1   3   0        282.87        275.61        19.83 o                         
   2   3   0        121.93        106.90         8.84 o                         
   3   3   0         20.56         16.47         0.74 o                         
   4   3   0         13.00         14.59         0.77 o                         
   5   3   0         96.24         87.17         4.80 o                         
   6   3   0        115.03        116.39         6.11 o                         
   7   3   0        139.91        135.59         4.36 o                         
   8   3   0          0.04         -0.07         1.36 o                         
   9   3   0          4.46          4.42         2.08 o                         
  10   3   0          1.94          0.88         1.81 o                         
  -8   4   0          4.33          3.69         2.54 o                         
  -7   4   0         43.14         34.45        11.00 o                         
  -6   4   0          0.22          0.17         1.41 o                         
  -5   4   0        287.39        272.41        12.86 o                         
  -4   4   0         19.68         12.57         2.92 o                         
  -3   4   0         45.74         39.63         3.30 o                         
  -2   4   0        162.19        197.71         5.30 o                         
  -1   4   0       1538.98       1731.67        27.38 o                         
   0   4   0        939.95       1100.48       121.88 o                         
   1   4   0       1562.40       1684.92        61.20 o                         
   2   4   0         51.43         41.84         1.53 o                         
   3   4   0        789.92        824.87        10.02 o                         
   4   4   0       2794.65       3090.27        42.57 o                         
   5   4   0          1.35         10.55         6.46 o                         
   6   4   0         78.52         65.44         2.49 o                         
   7   4   0         21.17         17.32         2.80 o                         
   8   4   0         88.35         88.85         3.94 o                         
   9   4   0          9.17          9.14         3.26 o                         
  10   4   0         23.38         21.08         9.85 o                         
  -7   5   0          0.26          0.02         2.91 o                         
  -6   5   0          5.35          6.20         2.56 o                         
  -5   5   0         13.73         14.52         2.86 o                         
  -4   5   0         29.94         33.23         2.69 o                         
  -3   5   0         25.03         18.51         2.00 o                         
  -2   5   0         20.61         20.41         1.79 o                         
  -1   5   0         11.21         12.69         1.76 o                         
   0   5   0        694.97        756.01        62.99 o                         
   1   5   0        415.25        392.70         6.33 o                         
   2   5   0         14.60         17.41         1.19 o                         
   3   5   0        182.33        191.60         7.08 o                         
   4   5   0         33.62         27.85         1.36 o                         
   5   5   0         75.73         79.17         2.16 o                         
   6   5   0          0.65          1.68         1.05 o                         
   7   5   0         79.33         72.10         4.12 o                         
   8   5   0          8.57          6.88         2.55 o                         
   9   5   0          6.91          7.54         1.89 o                         
  10   5   0          0.86         -0.28         1.64 o                         
  -7   6   0         52.42         73.25         8.43 o                         
  -6   6   0          0.92          0.94         2.13 o                         
  -5   6   0         11.46          8.93         2.44 o                         
  -4   6   0         88.04         86.51         9.83 o                         
  -3   6   0        244.71        225.29        23.65 o                         
  -2   6   0         19.02         20.22         3.35 o                         
  -1   6   0        151.08        159.88         4.88 o                         
   0   6   0          1.52          1.91         1.08 o                         
   1   6   0        101.11        118.70         4.46 o                         
   2   6   0         31.38         30.83         2.67 o                         
   3   6   0         52.27         56.27         1.98 o                         
   4   6   0          1.03          3.46         1.07 o                         
   5   6   0        960.76       1004.24        15.05 o                         
   6   6   0        623.23        615.64         9.46 o                         
   7   6   0         94.07         96.94        13.99 o                         
   8   6   0          0.09         -0.12         0.45 o                         
   9   6   0          1.79          1.72         1.51 o                         
  10   6   0          4.15          1.88         2.84 o                         
  -6   7   0          0.57          1.31         3.84 o                         
  -5   7   0          2.44          4.07         3.11 o                         
  -4   7   0          7.34         13.99         3.57 o                         
  -3   7   0          0.01          0.45         2.13 o                         
  -2   7   0          2.94          5.07         2.06 o                         
  -1   7   0          0.04          1.35         1.29 o                         
   0   7   0          1.55          2.91         1.92 o                         
   1   7   0         17.39         16.45         2.81 o                         
   2   7   0         56.70         62.24         4.81 o                         
   3   7   0         11.13         10.43         1.71 o                         
   4   7   0         43.45         53.93         2.94 o                         
   5   7   0        101.38        100.12         6.03 o                         
   6   7   0         90.34         98.38         3.87 o                         
   7   7   0        103.39        103.26         3.75 o                         
   8   7   0          0.03          0.42         1.40 o                         
   9   7   0          0.56          0.25         1.73 o                         
  10   7   0          7.95          8.85         3.95 o                         
  -5   8   0          8.83         11.90         3.91 o                         
  -4   8   0          0.84          1.24         2.41 o                         
  -3   8   0         39.63         38.94         4.00 o                         
  -2   8   0          3.14          4.15         2.35 o                         
  -1   8   0         16.34         13.09         2.63 o                         
   0   8   0          0.06          1.11         1.45 o                         
   1   8   0         51.28         56.65         3.45 o                         
   2   8   0         70.33         68.63        21.65 o                         
   3   8   0        149.93        174.50         5.50 o                         
   4   8   0         37.27         44.44         2.61 o                         
   5   8   0         24.98         29.66         2.41 o                         
   6   8   0          0.45          1.66         1.09 o                         
   7   8   0        101.64         83.29         4.75 o                         
   8   8   0         95.23         79.64         6.57 o                         
   9   8   0         17.01         12.19         2.33 o                         
  -4   9   0         13.58          6.30         3.98 o                         
  -3   9   0          3.20          4.68         2.76 o                         
  -2   9   0          1.27          1.08         2.60 o                         
  -1   9   0          0.00         -0.58         1.72 o                         
   0   9   0          6.97          5.17         1.95 o                         
   1   9   0         23.29         10.86        11.74 o                         
   2   9   0          0.45          1.58         1.61 o                         
   3   9   0          1.45          0.50         1.68 o                         
   4   9   0         12.42          9.80         2.10 o                         
   5   9   0          1.33         -0.48         1.21 o                         
   6   9   0         17.29         18.14         2.12 o                         
   7   9   0          1.59          1.93         1.25 o                         
   8   9   0          7.11         10.16         2.72 o                         
   9   9   0          0.19          0.52         1.97 o                         
  -2  10   0          1.26          0.92         1.56 o                         
  -1  10   0          3.67         -0.24         1.75 o                         
   0  10   0         25.11         24.03         2.80 o                         
   1  10   0         65.72         73.18         4.58 o                         
   2  10   0         11.29          7.95         2.87 o                         
   3  10   0          2.78          6.36         2.03 o                         
   4  10   0          9.88         11.14         2.54 o                         
   5  10   0        138.58        156.97         5.33 o                         
   6  10   0          1.30          0.39         1.27 o                         
   7  10   0          8.11          5.49         2.86 o                         
   8  10   0          3.94          2.82         2.30 o                         
   0  11   0          1.11          0.10         2.62 o                         
   1  11   0          6.48          5.20         2.46 o                         
   2  11   0          6.23          4.26         2.16 o                         
   3  11   0          6.31          9.00         2.63 o                         
   4  11   0          1.52          4.82         2.78 o                         
   5  11   0          0.42         -0.16         1.59 o                         
   6  11   0          9.59          2.22         2.43 o                         
  -6 -11   1          1.59          0.58         1.72 o                         
  -5 -11   1          0.09         -0.62         1.89 o                         
  -4 -11   1          0.84          0.19         2.25 o                         
  -3 -11   1          0.05          0.30         1.24 o                         
  -2 -11   1          0.37         -0.33         1.81 o                         
  -1 -11   1          0.00         -0.24         1.64 o                         
   0 -11   1          1.82          0.90         1.53 o                         
  -7 -10   1          0.02          0.27         1.26 o                         
  -6 -10   1         15.46          2.23         2.68 o                         
  -5 -10   1          2.55          3.11         2.46 o                         
  -4 -10   1          0.16          0.47         1.70 o                         
  -3 -10   1         42.08         54.06         7.10 o                         
  -2 -10   1          6.42          6.33         1.78 o                         
  -1 -10   1          0.18         -0.20         2.71 o                         
   0 -10   1          4.51          4.17         2.46 o                         
   1 -10   1          0.35         -1.37         2.02 o                         
   2 -10   1          7.54          3.98         2.43 o                         
  -8  -9   1         17.49         16.96         2.71 o                         
  -7  -9   1          1.85          1.19         1.47 o                         
  -6  -9   1         32.57         39.03         3.04 o                         
  -5  -9   1          5.13          3.30         1.43 o                         
  -4  -9   1          0.26          0.25         0.97 o                         
  -3  -9   1          0.21          0.49         1.21 o                         
  -2  -9   1          0.41          1.30         1.41 o                         
  -1  -9   1          0.46         -0.04         1.29 o                         
   0  -9   1          0.49          0.92         2.22 o                         
   1  -9   1          2.26          2.05         1.90 o                         
   2  -9   1          0.25          0.55         1.57 o                         
   3  -9   1          4.05          6.75         4.85 o                         
   4  -9   1          6.81          6.43         3.07 o                         
  -9  -8   1          0.24         -0.94         1.54 o                         
  -8  -8   1         18.23         15.38         8.45 o                         
  -7  -8   1        282.75        272.36         7.70 o                         
  -6  -8   1         16.14         17.68         2.67 o                         
  -5  -8   1         55.29         55.04         3.03 o                         
  -4  -8   1         12.88         14.99         1.90 o                         
  -3  -8   1         24.16         24.42         9.30 o                         
  -2  -8   1          7.87          7.45         2.86 o                         
  -1  -8   1          3.39          1.74         2.15 o                         
   0  -8   1        117.04        135.39         5.39 o                         
   1  -8   1         58.71         59.01         5.20 o                         
   2  -8   1         78.63         80.81        12.80 o                         
   3  -8   1          0.00          0.24         2.76 o                         
   4  -8   1         10.63          7.38         2.87 o                         
   5  -8   1          1.58          2.80         3.97 o                         
  -9  -7   1          3.42          2.74         2.64 o                         
  -8  -7   1         28.11         24.34         2.92 o                         
  -7  -7   1         61.40         69.35         4.34 o                         
  -6  -7   1         34.91         40.06         2.45 o                         
  -5  -7   1          4.90          5.75         1.49 o                         
  -4  -7   1         12.74         11.98         2.01 o                         
  -3  -7   1         13.48         15.10         1.84 o                         
  -2  -7   1         40.43         40.71         3.62 o                         
  -1  -7   1          0.00          1.41         1.90 o                         
   0  -7   1         10.99          9.69         2.06 o                         
   1  -7   1         42.29         40.53         3.58 o                         
   2  -7   1          3.52          3.05         1.95 o                         
   3  -7   1          4.27          4.59         2.28 o                         
   4  -7   1          5.43          5.46         2.52 o                         
   5  -7   1          4.87          4.82         3.57 o                         
   6  -7   1          2.29          4.05         2.95 o                         
 -10  -6   1         17.83         16.40         3.41 o                         
  -9  -6   1         37.77         41.28         3.86 o                         
  -8  -6   1          0.02          0.53         0.90 o                         
  -7  -6   1         23.59         22.25         2.24 o                         
  -6  -6   1        144.77        151.28         3.85 o                         
  -5  -6   1        321.99        325.68         6.01 o                         
  -4  -6   1         37.32         37.38         2.33 o                         
  -3  -6   1         22.19         23.72         1.88 o                         
  -2  -6   1         38.10         37.31         2.01 o                         
  -1  -6   1        801.76        928.47        30.16 o                         
   0  -6   1         36.96         47.57         2.92 o                         
   1  -6   1        505.19        558.07        11.01 o                         
   2  -6   1          0.03          0.53         1.12 o                         
   3  -6   1         81.30         81.56        10.66 o                         
   4  -6   1         15.32         16.30         3.30 o                         
   5  -6   1         50.72         58.50         7.52 o                         
   6  -6   1         15.70         14.67         4.62 o                         
   7  -6   1          0.57          0.92         3.54 o                         
 -10  -5   1          0.06         -1.33         2.72 o                         
  -9  -5   1          0.14          0.09         1.40 o                         
  -8  -5   1         34.42         31.66         2.82 o                         
  -7  -5   1        274.28        256.96        17.54 o                         
  -6  -5   1          1.98          2.25         1.11 o                         
  -5  -5   1          5.17          4.92         0.85 o                         
  -4  -5   1        184.09        175.67         2.99 o                         
  -3  -5   1        229.20        235.62         5.37 o                         
  -2  -5   1        105.24        103.42         3.01 o                         
  -1  -5   1        349.70        339.61         5.85 o                         
   0  -5   1         22.68         22.74         1.91 o                         
   1  -5   1        168.35        142.20        25.53 o                         
   2  -5   1          0.59          0.83         0.97 o                         
   3  -5   1         70.55         66.82         4.74 o                         
   4  -5   1         14.73         17.44         2.22 o                         
   5  -5   1         21.00         21.98         3.06 o                         
   6  -5   1          8.95          9.53         3.79 o                         
   7  -5   1         25.19         26.63         3.89 o                         
 -10  -4   1          3.61          4.54         2.65 o                         
  -9  -4   1         13.02         13.36         2.79 o                         
  -8  -4   1         86.27         91.02         5.34 o                         
  -7  -4   1        144.98        143.02         4.79 o                         
  -6  -4   1         73.67         71.55         6.39 o                         
  -5  -4   1        252.90        255.79         5.26 o                         
  -4  -4   1        583.07        620.68         8.09 o                         
  -3  -4   1       2033.17       2079.82        42.44 o                         
  -2  -4   1        596.96        608.50        13.74 o                         
  -1  -4   1        863.84       1002.81        65.43 o                         
   0  -4   1        126.11        139.15         3.25 o                         
   1  -4   1         73.17         84.48        12.68 o                         
   2  -4   1         22.83         35.11         1.79 o                         
   3  -4   1        167.60        196.61        12.29 o                         
   4  -4   1         73.69         75.85         8.22 o                         
   5  -4   1          1.25          2.11         1.48 o                         
   6  -4   1         10.29          6.78         1.99 o                         
   7  -4   1          6.66          7.01         2.29 o                         
   8  -4   1          0.23         -1.00         2.06 o                         
 -10  -3   1          0.80          0.00         1.71 o                         
  -9  -3   1          2.17          0.93         1.68 o                         
  -8  -3   1          0.40          1.30         1.28 o                         
  -7  -3   1        167.06        162.72         4.94 o                         
  -6  -3   1         85.86         79.57         2.73 o                         
  -5  -3   1         44.94         40.50         1.44 o                         
  -4  -3   1         63.82         64.05         1.70 o                         
  -3  -3   1          0.52          0.17         0.41 o                         
  -2  -3   1        127.51        124.43         6.23 o                         
  -1  -3   1        669.87        670.64        35.49 o                         
   0  -3   1        453.07        435.60        23.76 o                         
   1  -3   1        724.68        570.10        57.12 o                         
   2  -3   1        534.00        561.69        58.20 o                         
   3  -3   1        133.99        135.51         4.01 o                         
   4  -3   1        138.93        121.31         8.85 o                         
   5  -3   1          0.03          0.40         1.04 o                         
   6  -3   1          5.78          7.12         2.80 o                         
   7  -3   1         20.72         26.46         3.32 o                         
   8  -3   1          4.05          3.00         2.11 o                         
 -10  -2   1         20.63         20.50         4.90 o                         
  -9  -2   1          0.22          0.12         1.46 o                         
  -8  -2   1          1.56          0.25         1.12 o                         
  -7  -2   1         11.86          9.28         2.05 o                         
  -6  -2   1          0.78          0.98         1.02 o                         
  -5  -2   1         23.43         22.80         1.80 o                         
  -4  -2   1          2.89          3.93         0.63 o                         
  -3  -2   1         83.07         83.66         1.74 o                         
  -2  -2   1      10663.08      11558.64       227.37 o                         
  -1  -2   1      20928.16      21385.07       472.63 o                         
   0  -2   1      10714.64      11461.84       222.14 o                         
   1  -2   1        404.28        287.49        60.84 o                         
   2  -2   1         73.51         71.27        13.55 o                         
   3  -2   1        261.95        306.76         5.46 o                         
   4  -2   1         10.96         13.62         1.73 o                         
   5  -2   1         28.06         33.01         2.95 o                         
   6  -2   1          1.92          0.74         1.72 o                         
   7  -2   1         37.18         34.11         3.18 o                         
   8  -2   1          1.86          1.20         1.63 o                         
   9  -2   1          4.79          3.06         2.93 o                         
 -10  -1   1          8.26          6.57         3.15 o                         
  -9  -1   1         21.53         18.81         3.24 o                         
  -8  -1   1         76.29         86.37         5.78 o                         
  -7  -1   1        150.87        149.27         5.94 o                         
  -6  -1   1         72.63         76.93         4.09 o                         
  -5  -1   1          5.11          6.12         1.66 o                         
  -4  -1   1         48.24         41.17         3.26 o                         
  -3  -1   1        706.44        704.39        23.14 o                         
  -2  -1   1        158.14        168.21         2.05 o                         
  -1  -1   1        159.21        142.42        10.27 o                         
   0  -1   1        180.19        173.03        15.10 o                         
   1  -1   1         89.95         80.30         3.51 o                         
   2  -1   1        239.85        243.99         8.18 o                         
   3  -1   1         82.77         75.68         1.78 o                         
   4  -1   1        382.78        370.37         6.53 o                         
   5  -1   1         40.82         41.96         3.02 o                         
   6  -1   1        471.40        455.39         9.37 o                         
   7  -1   1         74.65         72.10         5.82 o                         
   8  -1   1         22.50         22.20         3.98 o                         
   9  -1   1          0.27         -0.83         4.16 o                         
  -9   0   1         50.33         49.71         3.54 o                         
  -8   0   1         58.50         65.36         5.25 o                         
  -7   0   1          1.12          0.52         1.57 o                         
  -6   0   1          2.92          6.63         3.52 o                         
  -5   0   1          8.40         10.65         0.82 o                         
  -4   0   1        972.38       1091.89        41.29 o                         
  -3   0   1        629.11        583.86         8.74 o                         
  -2   0   1       2623.35       2829.76       126.87 o                         
  -1   0   1       1173.86       1246.16        28.16 o                         
   1   0   1       1425.52       1385.74       168.69 o                         
   2   0   1       3453.83       3825.77        60.39 o                         
   3   0   1         26.03         24.12         1.42 o                         
   4   0   1        577.76        632.99        10.42 o                         
   5   0   1        413.33        435.31         8.64 o                         
   6   0   1        178.24        158.04         6.59 o                         
   7   0   1          1.12          1.17         0.87 o                         
   8   0   1         21.07         19.34         1.64 o                         
   9   0   1         28.38         37.62         4.64 o                         
  10   0   1          0.08          0.46         1.58 o                         
  -9   1   1          3.21          2.45         4.86 o                         
  -8   1   1         11.71         16.76         6.06 o                         
  -7   1   1          0.07         -0.02         1.20 o                         
  -6   1   1          7.36          5.93         1.50 o                         
  -5   1   1        194.52        202.99         5.04 o                         
  -4   1   1        412.47        382.98         6.44 o                         
  -3   1   1        132.96        131.22         2.60 o                         
  -2   1   1        354.18        330.69         5.08 o                         
  -1   1   1       1507.30       1561.55        27.53 o                         
   1   1   1        169.37        163.73         3.24 o                         
   2   1   1         97.13         91.96         1.33 o                         
   3   1   1         29.02         31.81         0.97 o                         
   4   1   1        144.16        135.76         2.60 o                         
   5   1   1         31.89         31.92         1.50 o                         
   6   1   1        312.00        317.41         5.70 o                         
   7   1   1          0.01          0.01         0.59 o                         
   8   1   1          4.49          3.91         0.91 o                         
   9   1   1          8.71          6.92         3.04 o                         
  10   1   1         20.94         23.25         7.63 o                         
  -9   2   1          4.48          1.44         4.70 o                         
  -8   2   1          5.02          5.32         3.41 o                         
  -7   2   1        115.34         85.29        10.50 o                         
  -6   2   1         38.02         29.15         2.29 o                         
  -5   2   1          0.07          0.46         1.06 o                         
  -4   2   1          8.10         11.19         2.20 o                         
  -3   2   1          5.91          6.26         0.96 o                         
  -2   2   1       3117.94       3526.51       106.20 o                         
  -1   2   1         60.27         63.89         1.65 o                         
   0   2   1       2947.22       3102.66        65.63 o                         
   1   2   1        109.80        116.16         3.44 o                         
   2   2   1       8321.39       9209.18       120.64 o                         
   3   2   1       2091.72       2257.41        38.61 o                         
   4   2   1         63.53         63.43         1.07 o                         
   5   2   1         96.20         86.90         2.02 o                         
   6   2   1         75.01         71.64         1.88 o                         
   7   2   1         12.62         13.55         1.12 o                         
   8   2   1         39.74         16.80        17.61 o                         
   9   2   1          7.03         11.80         2.09 o                         
  10   2   1          3.32          3.86         2.48 o                         
  -8   3   1          0.05         -0.35         1.70 o                         
  -7   3   1          7.00          9.12         2.15 o                         
  -6   3   1        136.71        130.69         4.42 o                         
  -5   3   1        137.35        136.27         4.77 o                         
  -4   3   1         32.65         37.70         2.17 o                         
  -3   3   1         24.80         22.28         2.48 o                         
  -2   3   1        370.94        400.78         9.38 o                         
  -1   3   1       1603.59       1636.50       128.96 o                         
   0   3   1          0.03         -0.01         0.39 o                         
   1   3   1         20.86         19.68         0.82 o                         
   2   3   1       1068.62       1088.05        25.53 o                         
   3   3   1         72.76         76.63         1.65 o                         
   4   3   1          1.07          0.78         0.43 o                         
   5   3   1         27.51         30.06         1.03 o                         
   6   3   1         26.71         29.99         3.17 o                         
   7   3   1         34.72         30.98         3.36 o                         
   8   3   1          3.42          2.85         1.35 o                         
   9   3   1          3.58          5.37         2.85 o                         
  10   3   1          0.73          1.83         1.87 o                         
  -8   4   1         15.90         30.36        18.39 o                         
  -7   4   1          3.53          4.00         3.75 o                         
  -6   4   1          2.44          5.32         2.28 o                         
  -5   4   1        316.82        272.03         8.71 o                         
  -4   4   1          0.06          0.51         1.00 o                         
  -3   4   1          4.41          0.74         1.38 o                         
  -2   4   1        166.44        193.52        20.58 o                         
  -1   4   1          1.59          4.66         1.40 o                         
   0   4   1        792.35        898.25        26.86 o                         
   1   4   1          8.61          8.28         1.31 o                         
   2   4   1        114.55        118.94         3.27 o                         
   3   4   1        406.08        414.73         5.06 o                         
   4   4   1       3675.97       4055.35        57.63 o                         
   5   4   1         10.58         12.20         3.55 o                         
   6   4   1        650.80        622.04         8.47 o                         
   7   4   1          6.16          6.10         1.56 o                         
   8   4   1          0.71          0.83         1.27 o                         
   9   4   1          5.23          4.35         1.65 o                         
  10   4   1          3.82          4.33         3.16 o                         
  -7   5   1          0.59          2.20         2.07 o                         
  -6   5   1          0.64          1.05         2.19 o                         
  -5   5   1          2.50          1.66         1.58 o                         
  -4   5   1          3.10          3.16         2.60 o                         
  -3   5   1          7.88          8.48         1.66 o                         
  -2   5   1        203.16        229.27         5.32 o                         
  -1   5   1         16.62         21.31         1.91 o                         
   0   5   1         71.76         57.31         9.26 o                         
   1   5   1          0.28          0.79         1.05 o                         
   2   5   1        292.79        304.57        13.64 o                         
   3   5   1          3.22          2.36         0.75 o                         
   4   5   1          2.27          3.75         0.80 o                         
   5   5   1        587.12        593.11         8.69 o                         
   6   5   1         37.06         37.07         2.03 o                         
   7   5   1         70.67         63.56         2.04 o                         
   8   5   1          8.83          9.01         1.98 o                         
   9   5   1          2.62          2.13         1.74 o                         
  10   5   1          2.42          2.65         1.72 o                         
  -7   6   1         45.88         65.10         8.02 o                         
  -6   6   1          0.04         -0.06         0.90 o                         
  -5   6   1          1.61          1.83         2.08 o                         
  -4   6   1        134.64        141.90         6.31 o                         
  -3   6   1        101.40         97.91         8.00 o                         
  -2   6   1          2.81          0.53         1.73 o                         
  -1   6   1        166.08        182.64         5.14 o                         
   0   6   1          0.28          0.62         0.78 o                         
   1   6   1        140.50        156.22         4.76 o                         
   2   6   1        728.11        833.55        26.02 o                         
   3   6   1         18.41         23.92         1.55 o                         
   4   6   1         74.66         76.96         2.12 o                         
   5   6   1          0.09          0.82         0.99 o                         
   6   6   1        230.85        230.86         5.97 o                         
   7   6   1          0.07          0.55         1.03 o                         
   8   6   1         43.37         39.05         4.55 o                         
   9   6   1         41.36         38.69         3.29 o                         
  10   6   1         18.84         21.45         3.13 o                         
  -6   7   1         49.11         69.85        18.80 o                         
  -5   7   1          2.57          2.22         1.56 o                         
  -4   7   1          8.63         10.43         3.08 o                         
  -3   7   1          2.39          2.39         2.22 o                         
  -2   7   1         72.67         62.00         3.94 o                         
  -1   7   1         47.07         42.36         3.04 o                         
   0   7   1          5.87          5.82         1.71 o                         
   1   7   1          4.84          3.99         1.30 o                         
   2   7   1          0.40          0.73         0.90 o                         
   3   7   1         53.53         57.18         2.51 o                         
   4   7   1         28.04         28.36         1.94 o                         
   5   7   1        121.25        115.49         3.00 o                         
   6   7   1          0.66          0.92         1.25 o                         
   7   7   1          2.98          3.24         1.95 o                         
   8   7   1         14.80         12.26         3.14 o                         
   9   7   1          6.34          7.15         2.08 o                         
  10   7   1          0.14          0.35         1.48 o                         
  -5   8   1         83.05        100.81        29.49 o                         
  -4   8   1         14.83          9.24         2.18 o                         
  -3   8   1          1.33          1.43         3.51 o                         
  -2   8   1          0.03          1.04         1.25 o                         
  -1   8   1        315.04        331.83        28.85 o                         
   0   8   1         55.40         57.45         3.27 o                         
   1   8   1          1.32          1.75         1.30 o                         
   2   8   1        284.54        298.90         7.63 o                         
   3   8   1        127.58        139.47         3.75 o                         
   4   8   1         51.08         54.50         2.68 o                         
   5   8   1        178.98        192.70         4.07 o                         
   6   8   1         20.11         17.85         2.39 o                         
   7   8   1         98.89         93.64         3.47 o                         
   8   8   1         73.58         63.47         5.93 o                         
   9   8   1          0.01         -0.42         1.07 o                         
  -4   9   1          4.48          7.76         3.43 o                         
  -3   9   1          0.50          1.79         1.59 o                         
  -2   9   1          0.03         -0.71         1.42 o                         
  -1   9   1         15.35         15.41         2.27 o                         
   0   9   1         36.80         32.77         2.58 o                         
   1   9   1          0.05          0.30         0.97 o                         
   2   9   1         15.06         14.04         2.37 o                         
   3   9   1          5.31          6.24         1.65 o                         
   4   9   1          5.17          3.54         1.62 o                         
   5   9   1         15.44         10.96         5.05 o                         
   6   9   1          2.95          2.68         1.54 o                         
   7   9   1          5.92          6.58         1.46 o                         
   8   9   1          5.17          4.91         1.80 o                         
   9   9   1          3.45         -0.02         1.85 o                         
  -2  10   1          3.21          3.88         2.33 o                         
  -1  10   1          1.65          2.90         1.69 o                         
   0  10   1         10.60          9.85         2.73 o                         
   1  10   1         34.99         34.67         3.21 o                         
   2  10   1         20.11         23.73         2.51 o                         
   3  10   1          0.65          2.02         2.08 o                         
   4  10   1          9.86         10.25         1.90 o                         
   5  10   1          0.01          0.35         1.30 o                         
   6  10   1          3.32          1.03         1.21 o                         
   7  10   1          1.62          0.61         2.01 o                         
   8  10   1         27.86         11.65         9.89 o                         
  -1  11   1          0.76          1.77         2.23 o                         
   0  11   1          0.93         -0.85         1.43 o                         
   1  11   1          5.40          4.08         2.09 o                         
   2  11   1          8.91         13.55         3.33 o                         
   3  11   1          2.30          3.30         2.37 o                         
   4  11   1          1.18          1.22         1.17 o                         
   5  11   1          0.15          0.75         1.46 o                         
   6  11   1          0.00          0.03         1.34 o                         
   7  11   1          0.05         -0.79         1.62 o                         
   3  12   1         36.35         54.42         9.14 o                         
   4  12   1          0.07          1.30         2.29 o                         
  -6 -11   2          9.61          4.88         2.95 o                         
  -5 -11   2          2.63          1.34         2.14 o                         
  -4 -11   2          0.91          0.70         1.63 o                         
  -3 -11   2          2.57          3.85         2.61 o                         
  -2 -11   2          0.00         -0.12         1.45 o                         
  -1 -11   2          0.16          3.27         2.42 o                         
   0 -11   2          1.57          1.33         3.28 o                         
  -7 -10   2          8.30          5.96         1.98 o                         
  -6 -10   2          7.22          5.84         3.44 o                         
  -5 -10   2          2.66          1.35         1.56 o                         
  -4 -10   2          8.27          8.70         2.58 o                         
  -3 -10   2          9.37          8.96         2.13 o                         
  -2 -10   2          8.50          8.67         3.97 o                         
  -1 -10   2         14.46         12.89         2.72 o                         
   0 -10   2         50.18         47.04         6.96 o                         
   1 -10   2         11.07          5.29         3.85 o                         
   2 -10   2          0.05         -0.56         2.54 o                         
  -8  -9   2         20.44         15.30        11.20 o                         
  -7  -9   2          2.04          1.12         1.30 o                         
  -6  -9   2         14.30          5.57         7.12 o                         
  -5  -9   2          0.72          1.66         1.66 o                         
  -4  -9   2          1.45          2.27         1.27 o                         
  -3  -9   2          2.15          3.81         2.22 o                         
  -2  -9   2          1.50          1.51         2.58 o                         
  -1  -9   2          6.23          8.14         2.57 o                         
   0  -9   2          8.26         11.57         2.55 o                         
   1  -9   2          0.77          2.05         1.92 o                         
   2  -9   2          1.27          2.16         1.96 o                         
   3  -9   2         11.11         13.97         2.97 o                         
  -9  -8   2          0.04          0.62         1.55 o                         
  -8  -8   2         27.89         25.52         2.97 o                         
  -7  -8   2         13.64         14.90         4.49 o                         
  -6  -8   2          6.55          9.01         2.15 o                         
  -5  -8   2          2.82          1.92         1.35 o                         
  -4  -8   2         25.26         31.28         2.65 o                         
  -3  -8   2         14.85         17.88         3.41 o                         
  -2  -8   2         63.80         70.23        12.41 o                         
  -1  -8   2         32.26         34.31         3.42 o                         
   0  -8   2         95.33        108.37         5.10 o                         
   1  -8   2         62.29         56.70         3.23 o                         
   2  -8   2         24.21         28.55         3.04 o                         
   3  -8   2         43.02         50.22         8.00 o                         
   4  -8   2          0.16          1.24         2.86 o                         
   5  -8   2         13.43         15.06         3.15 o                         
  -9  -7   2          0.31          1.55         1.85 o                         
  -8  -7   2         87.30         77.46         8.51 o                         
  -7  -7   2         57.03         61.07         5.52 o                         
  -6  -7   2         36.70         40.15         2.58 o                         
  -5  -7   2         26.35         29.49         2.67 o                         
  -4  -7   2          1.06          1.64         0.93 o                         
  -3  -7   2          3.13          4.08         1.73 o                         
  -2  -7   2         61.26         65.70         3.50 o                         
  -1  -7   2         22.63         30.06         2.78 o                         
   0  -7   2          3.50          3.35         1.77 o                         
   1  -7   2          8.88          6.15         2.78 o                         
   2  -7   2         11.03          8.57         2.72 o                         
   3  -7   2         13.68         15.45         2.84 o                         
   4  -7   2          6.62          6.40         3.85 o                         
   5  -7   2          0.42         -0.09         2.06 o                         
   6  -7   2          3.35          5.23         4.75 o                         
  -9  -6   2          4.56          2.97         2.21 o                         
  -8  -6   2          1.83          2.18         1.65 o                         
  -7  -6   2          3.93          4.23         1.54 o                         
  -6  -6   2         16.76         17.02         1.77 o                         
  -5  -6   2        136.40        146.42         4.17 o                         
  -4  -6   2          2.62          2.21         0.86 o                         
  -3  -6   2          0.01          0.17         0.95 o                         
  -2  -6   2        217.61        249.39         6.82 o                         
  -1  -6   2        319.55        345.51        13.00 o                         
   0  -6   2         45.93         52.80         7.69 o                         
   1  -6   2         78.98         77.18         5.44 o                         
   2  -6   2         19.69         19.73         2.13 o                         
   3  -6   2        198.92        202.33         9.41 o                         
   4  -6   2         11.81         11.05         2.68 o                         
   5  -6   2          7.68         13.39         3.33 o                         
   6  -6   2          4.13          4.38         4.02 o                         
   7  -6   2          3.79          5.36         2.91 o                         
 -10  -5   2          0.22          0.34         1.59 o                         
  -9  -5   2          8.54          9.68         3.38 o                         
  -8  -5   2         10.04          9.93         2.23 o                         
  -7  -5   2         63.94         58.68         5.17 o                         
  -6  -5   2          1.37          1.66         1.06 o                         
  -5  -5   2         50.11         50.84         1.92 o                         
  -4  -5   2         36.03         42.63         2.03 o                         
  -3  -5   2         69.67         65.72         2.69 o                         
  -2  -5   2        272.63        262.69         5.49 o                         
  -1  -5   2          1.51          2.34         1.13 o                         
   0  -5   2         13.48         13.06         1.73 o                         
   1  -5   2         25.89         25.21         2.15 o                         
   2  -5   2        151.37        158.34         4.12 o                         
   3  -5   2         37.21         33.95         3.14 o                         
   4  -5   2          4.63          5.62         2.27 o                         
   5  -5   2          3.77          4.34         2.23 o                         
   6  -5   2          0.48          0.56         1.32 o                         
   7  -5   2         10.80         13.82         3.73 o                         
 -10  -4   2          0.56         -0.19         1.57 o                         
  -9  -4   2          3.45          2.10         1.77 o                         
  -8  -4   2          0.05          0.76         1.55 o                         
  -7  -4   2         18.91         12.33         2.98 o                         
  -6  -4   2          0.77          0.71         0.68 o                         
  -5  -4   2        371.64        378.98         6.58 o                         
  -4  -4   2        150.57        169.00         4.15 o                         
  -3  -4   2        383.12        397.38        34.07 o                         
  -2  -4   2          8.30         13.58         2.17 o                         
  -1  -4   2        825.92        827.51        12.73 o                         
   0  -4   2         47.76         62.13         2.21 o                         
   1  -4   2          7.32         12.97         1.29 o                         
   2  -4   2          0.86          1.40         0.92 o                         
   3  -4   2         72.49         69.00         3.98 o                         
   4  -4   2          7.54          9.09         2.71 o                         
   5  -4   2         18.43         16.67         2.71 o                         
   6  -4   2         61.75         61.42         3.98 o                         
   7  -4   2         34.48         37.16         5.30 o                         
   8  -4   2          0.00          0.71         1.49 o                         
 -10  -3   2          0.22         -0.94         2.99 o                         
  -9  -3   2         48.20         45.30         3.98 o                         
  -8  -3   2          2.39          1.14         1.65 o                         
  -7  -3   2         44.85         47.54         4.00 o                         
  -6  -3   2         24.70         24.21         2.92 o                         
  -5  -3   2         72.81         68.07         1.91 o                         
  -4  -3   2        109.07         96.83         2.48 o                         
  -3  -3   2          0.20         -0.24         0.55 o                         
  -2  -3   2        287.52        293.07         4.79 o                         
  -1  -3   2        436.86        464.67         7.60 o                         
   0  -3   2        565.88        569.29        15.09 o                         
   1  -3   2        196.83        209.94        13.70 o                         
   2  -3   2         35.61         31.01         3.06 o                         
   3  -3   2        181.16        192.25        14.56 o                         
   4  -3   2         26.70         28.63         2.37 o                         
   5  -3   2        158.60        156.01         5.00 o                         
   6  -3   2          2.28          1.92         1.60 o                         
   7  -3   2         24.04         25.52         5.49 o                         
   8  -3   2          0.36          1.65         2.99 o                         
 -10  -2   2         28.63         30.13         4.08 o                         
  -9  -2   2          8.09          9.05         2.82 o                         
  -8  -2   2          0.27         -0.20         1.76 o                         
  -7  -2   2         18.59         20.84         2.53 o                         
  -6  -2   2         64.77         75.55         4.12 o                         
  -5  -2   2        420.57        434.26        13.78 o                         
  -4  -2   2        301.79        271.47         4.09 o                         
  -3  -2   2        756.82        768.29        53.73 o                         
  -2  -2   2        888.69        839.23        12.09 o                         
  -1  -2   2       2866.72       2926.76        45.09 o                         
   0  -2   2        327.59        328.07         4.62 o                         
   1  -2   2        545.23        643.47        50.38 o                         
   2  -2   2        132.71        165.60        17.31 o                         
   3  -2   2         12.81          7.52         1.08 o                         
   4  -2   2         40.46         44.04         2.29 o                         
   5  -2   2          9.99         10.61         1.87 o                         
   6  -2   2         87.92         85.65         3.71 o                         
   7  -2   2         10.09          7.35         2.13 o                         
   8  -2   2         17.07         17.10         2.91 o                         
   9  -2   2         45.95         21.07        32.31 o                         
 -10  -1   2          4.69          3.23         2.87 o                         
  -9  -1   2          0.33          0.85         1.97 o                         
  -8  -1   2         33.15         40.93         3.62 o                         
  -7  -1   2          2.10          3.16         1.82 o                         
  -6  -1   2          9.74         11.31         2.63 o                         
  -5  -1   2         75.93         79.10         2.94 o                         
  -4  -1   2         95.73        103.54         3.35 o                         
  -3  -1   2        406.67        372.14        31.37 o                         
  -2  -1   2          0.79          0.46         0.63 o                         
  -1  -1   2        727.73        645.11        44.82 o                         
   0  -1   2        351.94        324.25         3.93 o                         
   1  -1   2         32.27         28.10         1.20 o                         
   2  -1   2         92.52         63.67        13.31 o                         
   3  -1   2        575.35        615.52         9.17 o                         
   4  -1   2        366.56        348.84         8.18 o                         
   5  -1   2        290.21        283.26         7.57 o                         
   6  -1   2        442.17        457.05         8.57 o                         
   7  -1   2         50.57         51.09         3.28 o                         
   8  -1   2          9.38          7.85         1.49 o                         
   9  -1   2          2.01          2.23         2.62 o                         
  -9   0   2          5.88          3.63         3.34 o                         
  -8   0   2         30.69         39.15         7.15 o                         
  -7   0   2          3.80          5.21         3.76 o                         
  -6   0   2         12.97         18.46         4.48 o                         
  -5   0   2        242.62        254.16         9.78 o                         
  -4   0   2          0.86          0.11         1.33 o                         
  -3   0   2        114.51        150.34         5.01 o                         
  -2   0   2       1675.19       1817.99        38.46 o                         
  -1   0   2        846.58        887.35        14.55 o                         
   0   0   2       1887.63       1216.41       567.27 o                         
   1   0   2       4212.85       2645.33      1604.33 o                         
   2   0   2        467.75        462.35         5.67 o                         
   3   0   2        513.47        580.65         8.51 o                         
   4   0   2        680.42        712.33        11.32 o                         
   5   0   2        324.46        307.82         7.91 o                         
   6   0   2        317.94        302.72         4.90 o                         
   7   0   2          0.79          0.94         0.80 o                         
   8   0   2          0.01         -0.31         0.92 o                         
   9   0   2          2.23          3.59         4.70 o                         
  10   0   2          2.06         -3.04         5.58 o                         
  -9   1   2          0.68         -0.50         2.45 o                         
  -8   1   2         52.70         63.96         5.58 o                         
  -7   1   2        162.67        162.85        10.17 o                         
  -6   1   2         16.84         15.05         4.46 o                         
  -5   1   2        761.96        729.62        15.32 o                         
  -4   1   2         97.84         77.66         3.52 o                         
  -3   1   2        409.74        453.91        10.70 o                         
  -2   1   2       1269.24        143.49       659.21 o                         
  -1   1   2        484.22        473.78        15.93 o                         
   0   1   2        136.49        132.79         1.11 o                         
   1   1   2        149.69        123.84         6.81 o                         
   2   1   2         25.79         26.07         0.92 o                         
   3   1   2          0.29          0.21         0.27 o                         
   4   1   2          0.07          0.48         0.39 o                         
   5   1   2         55.01         55.02         1.76 o                         
   6   1   2        240.40        234.33         4.89 o                         
   7   1   2          2.60          2.36         1.10 o                         
   8   1   2         30.14         39.49         2.86 o                         
   9   1   2          8.19          9.34         2.26 o                         
  10   1   2         14.76         23.27         4.90 o                         
  -9   2   2          0.24          0.28         4.40 o                         
  -8   2   2          1.38          0.31         3.76 o                         
  -7   2   2          7.86          1.25         3.22 o                         
  -6   2   2        141.80        109.40         5.98 o                         
  -5   2   2         25.57         18.72         2.23 o                         
  -4   2   2          0.14          0.44         0.98 o                         
  -3   2   2        426.89        519.92         8.10 o                         
  -2   2   2        177.76        177.06         3.86 o                         
  -1   2   2        261.20        269.29        16.69 o                         
   0   2   2       1397.10       1097.46       135.30 o                         
   1   2   2       2147.38       2219.56        47.37 o                         
   2   2   2        316.48        339.36         3.18 o                         
   3   2   2        667.17        647.13        29.14 o                         
   4   2   2       2164.10       2330.07        29.78 o                         
   5   2   2        269.02        239.32         4.04 o                         
   6   2   2         20.16         23.06         1.53 o                         
   7   2   2          8.04          7.06         1.42 o                         
   8   2   2        108.33        114.60         2.94 o                         
   9   2   2         29.73         37.61         4.32 o                         
  10   2   2          0.36          0.79         1.88 o                         
  -8   3   2          2.69          0.46         2.41 o                         
  -7   3   2          3.94          2.49         2.66 o                         
  -6   3   2          8.48          5.97         1.36 o                         
  -5   3   2          5.49          2.18         2.41 o                         
  -4   3   2        144.62        144.87         3.75 o                         
  -3   3   2        876.49        918.04        15.96 o                         
  -2   3   2       1111.53       1173.98        28.01 o                         
  -1   3   2        403.93        297.97        47.76 o                         
   0   3   2       1054.13       1155.42        51.59 o                         
   1   3   2       1161.32       1122.42        21.30 o                         
   2   3   2        132.58        133.22         1.66 o                         
   3   3   2          0.08          0.44         0.26 o                         
   4   3   2        147.57        138.90         2.42 o                         
   5   3   2          6.58          6.47         0.66 o                         
   6   3   2        142.15        136.61         2.51 o                         
   7   3   2         13.18         12.32         1.34 o                         
   8   3   2          0.77          0.87         0.80 o                         
   9   3   2         31.99         40.16         2.72 o                         
  10   3   2          3.26          1.75         2.40 o                         
  -8   4   2          1.87          0.93         2.69 o                         
  -7   4   2          2.72          2.96         1.87 o                         
  -6   4   2          0.56          0.28         0.88 o                         
  -5   4   2         20.18          9.90         5.22 o                         
  -4   4   2        138.42        124.43         3.81 o                         
  -3   4   2          5.61          6.06         1.96 o                         
  -2   4   2         40.04         36.57         3.76 o                         
  -1   4   2        606.74        712.54        70.80 o                         
   0   4   2        151.42        147.17         7.99 o                         
   1   4   2        131.39        116.07         2.51 o                         
   2   4   2         13.94         15.35         1.32 o                         
   3   4   2         19.55         31.11         1.12 o                         
   4   4   2        566.57        586.71        14.70 o                         
   5   4   2         85.34         98.17         3.42 o                         
   6   4   2          5.54          6.86         0.84 o                         
   7   4   2         20.16         10.78         8.00 o                         
   8   4   2         70.25         75.08         3.08 o                         
   9   4   2          0.22          1.33         1.50 o                         
  10   4   2          2.27          1.89         1.69 o                         
  -7   5   2          1.03          2.34         3.50 o                         
  -6   5   2          0.00         -0.26         1.27 o                         
  -5   5   2         32.39         29.95         3.13 o                         
  -4   5   2        122.52        113.46         4.71 o                         
  -3   5   2        177.59        176.35         5.16 o                         
  -2   5   2          1.42          1.74         1.27 o                         
  -1   5   2        221.15        237.87         7.71 o                         
   0   5   2        341.34        318.55        21.90 o                         
   1   5   2        122.90        140.63         6.45 o                         
   2   5   2        215.84        199.78         3.07 o                         
   3   5   2        864.37        851.63        11.12 o                         
   4   5   2          2.79          2.76         0.69 o                         
   5   5   2        306.68        303.77         4.92 o                         
   6   5   2         27.03         28.60         1.80 o                         
   7   5   2          4.78          5.11         1.09 o                         
   8   5   2          1.62         -0.57         1.52 o                         
   9   5   2          9.01          8.53         1.74 o                         
  10   5   2         11.83          9.93         2.49 o                         
  -6   6   2          0.74          0.38         1.46 o                         
  -5   6   2         10.88          8.68         2.16 o                         
  -4   6   2         64.23         43.91        10.98 o                         
  -3   6   2         88.30         82.01         4.08 o                         
  -2   6   2        193.58        182.28         9.96 o                         
  -1   6   2         58.63         61.16         4.16 o                         
   0   6   2        158.21        168.43         6.18 o                         
   1   6   2        465.37        524.92        12.33 o                         
   2   6   2         28.73         27.16         1.56 o                         
   3   6   2         50.72         55.33         2.37 o                         
   4   6   2         35.69         37.58         2.07 o                         
   5   6   2        300.85        331.01         5.98 o                         
   6   6   2         35.44         38.17         2.81 o                         
   7   6   2         17.53         21.01         1.83 o                         
   8   6   2          0.46          1.51         1.04 o                         
   9   6   2          0.47         -0.50         1.43 o                         
  10   6   2          2.30          2.17         2.56 o                         
  -6   7   2         28.92         24.81         4.19 o                         
  -5   7   2         15.21          8.66         2.94 o                         
  -4   7   2         25.45         17.61         2.84 o                         
  -3   7   2          3.67          2.95         1.41 o                         
  -2   7   2         37.60         31.96        10.36 o                         
  -1   7   2          0.88          0.25         1.01 o                         
   0   7   2        127.30        134.85         3.57 o                         
   1   7   2        146.80        142.93         3.70 o                         
   2   7   2         17.12         16.53         1.59 o                         
   3   7   2         22.34         25.83         1.79 o                         
   4   7   2          6.14          7.33         1.49 o                         
   5   7   2         31.54         36.33         1.93 o                         
   6   7   2         60.00         60.87         2.22 o                         
   7   7   2          0.30         -1.16         2.30 o                         
   8   7   2         55.67         55.09         3.05 o                         
   9   7   2         14.21         20.97         4.81 o                         
  10   7   2          0.21          0.43         2.18 o                         
  -5   8   2         17.99         20.91         3.64 o                         
  -4   8   2         12.27         14.31         3.28 o                         
  -3   8   2          1.52          0.60         1.45 o                         
  -2   8   2          1.22          1.06         1.46 o                         
  -1   8   2          4.36          5.53         1.66 o                         
   0   8   2         17.95         18.65         2.24 o                         
   1   8   2         71.23         75.09         2.80 o                         
   2   8   2         39.99         42.19         2.15 o                         
   3   8   2          0.90          1.70         1.57 o                         
   4   8   2          0.59          0.61         1.23 o                         
   5   8   2         26.22         28.50         3.30 o                         
   6   8   2         22.32         19.02         1.80 o                         
   7   8   2         41.76         43.41         2.53 o                         
   8   8   2          0.13         -0.70         1.70 o                         
   9   8   2          0.35         -0.01         0.83 o                         
  -4   9   2         60.67         79.05         7.89 o                         
  -3   9   2          2.35          2.70         1.62 o                         
  -2   9   2          8.12          6.98         2.47 o                         
  -1   9   2          0.15          0.63         1.64 o                         
   0   9   2          1.02          1.62         1.44 o                         
   1   9   2          3.01          2.24         1.64 o                         
   2   9   2          8.70          9.21         1.91 o                         
   3   9   2          0.44          0.09         1.07 o                         
   4   9   2          7.47         10.28         1.87 o                         
   5   9   2          0.78          0.83         1.32 o                         
   6   9   2          1.02          0.67         1.09 o                         
   7   9   2          5.82          4.02         1.59 o                         
   8   9   2          7.64          8.28         3.11 o                         
   9   9   2          3.24          2.48         2.46 o                         
  -2  10   2          1.49          0.69         1.59 o                         
  -1  10   2         13.37          9.57         2.60 o                         
   0  10   2         11.58         13.13         2.53 o                         
   1  10   2         13.93         17.27         2.92 o                         
   2  10   2         58.53         67.11         6.44 o                         
   3  10   2          1.17          1.43         1.48 o                         
   4  10   2          0.17          0.77         1.25 o                         
   5  10   2         36.51         40.93         2.87 o                         
   6  10   2         28.08         29.07        10.76 o                         
   7  10   2          0.01         -0.43         1.52 o                         
   8  10   2          0.18         -0.53         1.30 o                         
  -1  11   2          1.01          2.91         2.68 o                         
   0  11   2          0.00          0.72         1.97 o                         
   1  11   2          0.02         -0.36         1.61 o                         
   2  11   2          4.18          3.06         2.58 o                         
   3  11   2          8.76         10.91         2.11 o                         
   4  11   2          1.44          1.67         1.57 o                         
   5  11   2          1.21         -0.28         1.65 o                         
   6  11   2          0.31          0.09         1.45 o                         
   7  11   2          3.19          2.88         1.85 o                         
   2  12   2          4.32          3.42         2.38 o                         
   3  12   2          0.00          0.31         2.31 o                         
   4  12   2          3.57          3.88         1.64 o                         
  -5 -11   3          1.29          0.92         2.35 o                         
  -4 -11   3          1.25          2.34         3.07 o                         
  -3 -11   3          4.40          3.59         1.89 o                         
  -2 -11   3          0.12         -1.32         3.36 o                         
  -1 -11   3          2.77          3.65         2.66 o                         
  -7 -10   3          0.73          1.51         2.19 o                         
  -6 -10   3         13.38          8.81         3.83 o                         
  -5 -10   3          4.91          2.69         1.60 o                         
  -4 -10   3          1.40         -0.49         1.55 o                         
  -3 -10   3         26.92         20.31         4.85 o                         
  -2 -10   3          0.23         -1.31         2.10 o                         
  -1 -10   3          0.01          0.44         1.82 o                         
   0 -10   3         17.66         16.82         5.49 o                         
   1 -10   3          0.30         -0.67         1.95 o                         
   2 -10   3         24.17         27.62         8.16 o                         
  -8  -9   3         46.04         68.71        11.57 o                         
  -7  -9   3          0.40          1.48         1.52 o                         
  -6  -9   3          4.29          2.48         2.10 o                         
  -5  -9   3          0.96          0.31         1.33 o                         
  -4  -9   3          3.31          2.44         1.50 o                         
  -3  -9   3          3.64          5.36         3.07 o                         
  -2  -9   3          4.37          8.30         3.36 o                         
  -1  -9   3         40.15         44.64         3.44 o                         
   0  -9   3          0.49         -0.31         2.70 o                         
   1  -9   3          4.79          1.81         2.97 o                         
   2  -9   3          2.12          0.90         1.80 o                         
   3  -9   3          2.73          3.33         3.32 o                         
  -8  -8   3          0.39          0.63         2.25 o                         
  -7  -8   3          2.41          1.45         1.05 o                         
  -6  -8   3          4.91          7.57         1.84 o                         
  -5  -8   3          6.98          9.16         1.65 o                         
  -4  -8   3          2.81          1.33         1.63 o                         
  -3  -8   3          0.68          1.61         1.35 o                         
  -2  -8   3        182.76        218.16        15.05 o                         
  -1  -8   3        152.42        161.20         9.38 o                         
   0  -8   3        254.20        263.35        16.77 o                         
   1  -8   3          9.96         11.39         2.87 o                         
   2  -8   3          4.01          3.77         2.98 o                         
   3  -8   3          0.73         -0.83         2.67 o                         
   4  -8   3         10.49         19.51         4.65 o                         
   5  -8   3          2.17         -0.56         3.50 o                         
  -9  -7   3          1.95          1.80         2.06 o                         
  -8  -7   3         34.48         36.53         7.15 o                         
  -7  -7   3          0.03          0.62         1.33 o                         
  -6  -7   3          3.56          4.63         1.32 o                         
  -5  -7   3         34.61         44.29         3.13 o                         
  -4  -7   3         13.38         18.62         3.11 o                         
  -3  -7   3          0.90          0.67         1.29 o                         
  -2  -7   3        100.27        110.20         9.69 o                         
  -1  -7   3          0.99          2.32         2.24 o                         
   0  -7   3         20.44         20.82         3.27 o                         
   1  -7   3        238.15        243.23         8.78 o                         
   2  -7   3          0.05         -0.38         1.44 o                         
   3  -7   3          0.16         -0.72         1.60 o                         
   4  -7   3         15.91         14.75         2.60 o                         
   5  -7   3         32.82         40.79        10.48 o                         
   6  -7   3          7.80          9.39         3.46 o                         
  -9  -6   3          0.04         -0.73         2.47 o                         
  -8  -6   3          4.25          3.17         1.92 o                         
  -7  -6   3          6.65          3.76         3.03 o                         
  -6  -6   3         37.60         37.79         3.80 o                         
  -5  -6   3          3.46          1.38         1.33 o                         
  -4  -6   3          4.87          3.32         1.55 o                         
  -3  -6   3         20.04         20.30         2.14 o                         
  -2  -6   3        150.19        171.03         4.36 o                         
  -1  -6   3         99.21        113.79         8.56 o                         
   0  -6   3         40.23         39.82         2.88 o                         
   1  -6   3        249.17        244.73         8.47 o                         
   2  -6   3         76.30         88.93         4.31 o                         
   3  -6   3          8.94          8.36         2.28 o                         
   4  -6   3         88.34         95.61         5.31 o                         
   5  -6   3         24.29         34.78        11.53 o                         
   6  -6   3         34.77         51.64         5.30 o                         
  -9  -5   3          2.95          3.24         2.15 o                         
  -8  -5   3         22.05         24.66         2.42 o                         
  -7  -5   3          0.11          0.69         0.83 o                         
  -6  -5   3        104.58        105.64         7.13 o                         
  -5  -5   3          2.90          2.46         1.06 o                         
  -4  -5   3         21.07         21.59         2.04 o                         
  -3  -5   3          8.04          7.38         1.59 o                         
  -2  -5   3        578.49        571.08        19.21 o                         
  -1  -5   3         90.18         87.81         7.25 o                         
   0  -5   3          0.76          0.86         1.10 o                         
   1  -5   3         59.49         58.08         2.86 o                         
   2  -5   3        166.23        170.10         5.09 o                         
   3  -5   3        196.17        203.09         5.93 o                         
   4  -5   3         51.49         55.82         3.96 o                         
   5  -5   3         18.27         26.93         3.63 o                         
   6  -5   3          0.75          0.63         1.80 o                         
   7  -5   3          7.15          8.46         3.66 o                         
 -10  -4   3          6.86          3.94         2.72 o                         
  -9  -4   3          5.55          6.14         3.63 o                         
  -8  -4   3         30.02         37.12         3.49 o                         
  -7  -4   3         40.44         43.15         4.05 o                         
  -6  -4   3          0.50          0.19         0.53 o                         
  -5  -4   3          3.51          4.53         1.05 o                         
  -4  -4   3          7.25          3.20         1.29 o                         
  -3  -4   3        310.99        314.74        24.04 o                         
  -2  -4   3        447.96        492.26         7.81 o                         
  -1  -4   3       1851.81       2000.64        88.88 o                         
   0  -4   3          3.49          4.16         1.47 o                         
   1  -4   3        233.26        280.00        18.59 o                         
   2  -4   3          2.34          3.66         1.34 o                         
   3  -4   3        314.24        328.68        12.58 o                         
   4  -4   3          0.02          1.09         1.48 o                         
   5  -4   3        148.66        138.90         4.53 o                         
   6  -4   3          0.13          0.34         1.90 o                         
   7  -4   3         28.44         45.71         5.17 o                         
   8  -4   3         38.67         60.59         8.30 o                         
 -10  -3   3          0.47         -0.67         1.85 o                         
  -9  -3   3         14.85         21.43         4.78 o                         
  -8  -3   3          1.88          2.79         2.72 o                         
  -7  -3   3         29.68         30.49         2.95 o                         
  -6  -3   3         10.55         15.93         3.41 o                         
  -5  -3   3        150.19        142.26         2.87 o                         
  -4  -3   3        233.17        258.98         7.81 o                         
  -3  -3   3        421.61        419.05         7.14 o                         
  -2  -3   3        126.66        118.87         7.95 o                         
  -1  -3   3         47.94         45.94         1.42 o                         
   0  -3   3          7.71          8.94         1.51 o                         
   1  -3   3        216.42        206.25         9.72 o                         
   2  -3   3        654.81        667.94        10.84 o                         
   3  -3   3         47.73         45.92         2.30 o                         
   4  -3   3          8.77         11.66         2.11 o                         
   5  -3   3       1025.71       1121.67        30.79 o                         
   6  -3   3         12.45         12.56         2.38 o                         
   7  -3   3          0.02          0.74         1.32 o                         
   8  -3   3          0.07         -0.18         2.04 o                         
 -10  -2   3          0.68         -0.09         1.97 o                         
  -9  -2   3          0.05         -0.18         2.17 o                         
  -8  -2   3          0.01         -0.09         1.07 o                         
  -7  -2   3         64.47         67.25         3.76 o                         
  -6  -2   3         39.89         38.21         2.30 o                         
  -5  -2   3        193.80        185.57         5.53 o                         
  -4  -2   3        568.43        523.56         7.17 o                         
  -3  -2   3        284.62        302.31        10.46 o                         
  -2  -2   3         15.59         16.26         1.12 o                         
  -1  -2   3       1844.08       1903.47        60.64 o                         
   0  -2   3         94.02        127.85         2.83 o                         
   1  -2   3        619.25        674.11        13.59 o                         
   2  -2   3          0.09          0.89         0.65 o                         
   3  -2   3        414.23        448.12        30.06 o                         
   4  -2   3         20.49         20.98         2.42 o                         
   5  -2   3       1422.60       1329.24       109.66 o                         
   6  -2   3         17.88         19.17         2.33 o                         
   7  -2   3          1.21          0.52         1.99 o                         
   8  -2   3          0.15          1.30         1.57 o                         
   9  -2   3          3.51          4.30         6.11 o                         
  -9  -1   3         21.99         29.61         3.98 o                         
  -8  -1   3          4.53          2.17         2.81 o                         
  -7  -1   3         45.37         57.19         4.65 o                         
  -6  -1   3        253.65        259.28         5.81 o                         
  -5  -1   3          3.28          5.63         1.27 o                         
  -4  -1   3         66.70         48.83         2.15 o                         
  -3  -1   3        979.83        997.45        20.56 o                         
  -2  -1   3       2693.06       2812.65        51.02 o                         
  -1  -1   3         21.56         19.27         1.31 o                         
   0  -1   3         33.40         33.40         1.02 o                         
   1  -1   3         49.08         45.05         2.47 o                         
   2  -1   3         19.07         15.21         1.13 o                         
   3  -1   3         31.71         27.28         6.32 o                         
   4  -1   3        185.46        180.73         7.00 o                         
   5  -1   3        323.43        308.03         6.78 o                         
   6  -1   3         34.54         34.08         2.57 o                         
   7  -1   3         29.94         30.41         2.21 o                         
   8  -1   3         64.00         62.18         4.56 o                         
   9  -1   3          5.41          8.20         3.02 o                         
  -9   0   3          0.81          0.84         1.79 o                         
  -8   0   3         11.94         11.15         2.74 o                         
  -7   0   3         20.85         17.17         3.32 o                         
  -6   0   3          2.46          3.48         2.10 o                         
  -5   0   3         20.93         29.07         2.80 o                         
  -4   0   3          1.88          0.94         1.14 o                         
  -3   0   3        574.37        620.53        14.35 o                         
  -2   0   3        468.38        457.61        12.59 o                         
  -1   0   3       5999.90       6553.34       160.97 o                         
   0   0   3         45.53         50.24         0.85 o                         
   1   0   3       1117.64       1014.64       194.41 o                         
   2   0   3       1159.43       1086.54       223.07 o                         
   3   0   3        128.67        119.35         8.84 o                         
   4   0   3         28.06         33.39         1.92 o                         
   5   0   3         55.47         53.70         2.67 o                         
   6   0   3          3.52          3.25         0.73 o                         
   7   0   3        502.37        465.99        11.55 o                         
   8   0   3          2.60          2.38         1.31 o                         
   9   0   3          0.61          0.68         3.48 o                         
  10   0   3          0.57          0.66         2.25 o                         
  -9   1   3          9.68          8.32         2.99 o                         
  -8   1   3         19.45         23.32         6.63 o                         
  -7   1   3         17.33         22.71         3.74 o                         
  -6   1   3         46.66         43.44         3.74 o                         
  -5   1   3         36.00         48.67         5.32 o                         
  -4   1   3          0.24          0.75         0.56 o                         
  -3   1   3        862.81        822.52        90.57 o                         
  -2   1   3        112.16         57.93        50.74 o                         
  -1   1   3        102.41        111.90         1.40 o                         
   0   1   3       3536.06       2901.77       380.78 o                         
   1   1   3       1164.12       1184.78        67.22 o                         
   2   1   3        100.53         69.66        32.85 o                         
   3   1   3         64.84         60.90         1.86 o                         
   4   1   3         61.73         65.53         1.48 o                         
   5   1   3         55.36         39.20         8.51 o                         
   6   1   3         77.74         74.40         2.34 o                         
   7   1   3         62.76         69.94         2.91 o                         
   8   1   3         37.01         36.07         2.57 o                         
   9   1   3         21.31         22.90         3.48 o                         
  10   1   3         14.56          9.98         7.49 o                         
  -9   2   3          4.44          3.46         4.13 o                         
  -8   2   3          3.95          4.59         3.28 o                         
  -7   2   3          4.42          5.49         4.57 o                         
  -6   2   3          0.08          0.28         0.89 o                         
  -5   2   3          2.78          0.83         0.67 o                         
  -4   2   3          0.62          0.33         0.69 o                         
  -3   2   3        117.51        110.18         2.70 o                         
  -2   2   3        164.39        176.99         3.84 o                         
  -1   2   3         39.20         55.38         1.44 o                         
   0   2   3         45.89         47.75         1.09 o                         
   1   2   3        102.12         74.11         2.74 o                         
   2   2   3       3695.56       3796.72        72.12 o                         
   3   2   3       1405.75       1544.11        15.52 o                         
   4   2   3       1154.55       1252.75        15.59 o                         
   5   2   3       1033.55       1065.15        13.52 o                         
   6   2   3          1.82          2.50         0.81 o                         
   7   2   3          1.76          2.77         1.10 o                         
   8   2   3          6.76          6.20         1.46 o                         
   9   2   3         84.16         82.10         5.23 o                         
  10   2   3          0.18          0.44         1.59 o                         
  -8   3   3          0.38          1.22         4.53 o                         
  -7   3   3          1.47         -0.19         1.27 o                         
  -6   3   3         57.92         53.46         3.82 o                         
  -5   3   3        171.70        147.38         4.54 o                         
  -4   3   3        321.12        324.58         5.74 o                         
  -3   3   3         12.76         11.80         1.43 o                         
  -2   3   3        129.34        138.38         2.33 o                         
  -1   3   3         18.09         14.60         1.08 o                         
   0   3   3        146.50        143.39         3.74 o                         
   1   3   3         61.80         59.99         2.27 o                         
   2   3   3        785.48        751.28         7.04 o                         
   3   3   3       1069.07       1038.86        15.92 o                         
   4   3   3        192.78        166.02         7.31 o                         
   5   3   3        119.63        116.07         2.22 o                         
   6   3   3         47.20         43.09         1.44 o                         
   7   3   3          0.20          0.12         0.78 o                         
   8   3   3          0.56          0.70         1.05 o                         
   9   3   3          1.86          1.88         1.02 o                         
  10   3   3         30.57         36.44         3.62 o                         
  -8   4   3          4.00          1.38         4.53 o                         
  -7   4   3          6.83          5.01         3.23 o                         
  -6   4   3         15.11         12.58         3.14 o                         
  -5   4   3         81.39         60.39         4.33 o                         
  -4   4   3         31.37         27.11         1.47 o                         
  -3   4   3         35.73         32.63         2.16 o                         
  -2   4   3          5.96          6.22         1.13 o                         
  -1   4   3         48.00         61.14         1.81 o                         
   0   4   3         29.18         23.43         0.94 o                         
   1   4   3        594.80        591.02         7.06 o                         
   2   4   3         10.99          9.02         0.49 o                         
   3   4   3         87.53         81.68         1.49 o                         
   4   4   3         91.20        105.25         1.84 o                         
   5   4   3         24.29         21.28         1.43 o                         
   6   4   3         67.70         65.72         1.56 o                         
   7   4   3          6.16          7.24         1.36 o                         
   8   4   3         89.50         96.12         2.58 o                         
   9   4   3         14.93         18.14         2.38 o                         
  10   4   3         45.27         44.84         3.65 o                         
  -7   5   3          2.61          2.90         2.49 o                         
  -6   5   3          0.02          0.95         1.02 o                         
  -5   5   3        124.02        104.65         7.02 o                         
  -4   5   3         40.71         33.64         2.81 o                         
  -3   5   3          0.38          0.48         0.99 o                         
  -2   5   3          0.67          1.11         0.98 o                         
  -1   5   3        757.58        744.88        14.96 o                         
   0   5   3        126.97        120.54         4.30 o                         
   1   5   3         33.48         28.11         1.39 o                         
   2   5   3        365.29        350.33         5.13 o                         
   3   5   3        255.02        252.23         4.54 o                         
   4   5   3          1.20          1.27         0.58 o                         
   5   5   3         11.19          9.40         1.18 o                         
   6   5   3         99.72         74.84        11.70 o                         
   7   5   3        103.61         94.73         2.27 o                         
   8   5   3          3.88          2.55         1.77 o                         
   9   5   3         20.71         19.38         2.36 o                         
  10   5   3         15.29         16.11         5.18 o                         
  -6   6   3          3.87          2.52         3.43 o                         
  -5   6   3          9.89          5.09         1.91 o                         
  -4   6   3         17.85         11.43         1.55 o                         
  -3   6   3         33.56         38.20         2.98 o                         
  -2   6   3          9.96          9.17         1.68 o                         
  -1   6   3        109.59        112.96         5.32 o                         
   0   6   3        135.26        132.46         5.10 o                         
   1   6   3        177.52        162.06        10.33 o                         
   2   6   3         74.52         76.90         2.24 o                         
   3   6   3         38.60         36.93         1.73 o                         
   4   6   3         38.41         40.40         1.98 o                         
   5   6   3          6.93          7.30         0.92 o                         
   6   6   3         55.03         51.42         2.24 o                         
   7   6   3          8.30          8.65         1.99 o                         
   8   6   3          2.39          0.79         1.57 o                         
   9   6   3          0.05          0.31         1.07 o                         
  10   6   3          1.57          1.49         1.63 o                         
  -6   7   3         17.32         27.34         8.59 o                         
  -5   7   3          8.01          5.90         2.10 o                         
  -4   7   3         10.79          9.57         2.71 o                         
  -3   7   3          2.13         -0.12         0.74 o                         
  -2   7   3         36.41         41.98         3.72 o                         
  -1   7   3          4.89          4.65         1.35 o                         
   0   7   3         94.47         98.36         4.91 o                         
   1   7   3         62.25         64.54         3.88 o                         
   2   7   3         22.77         24.08         1.78 o                         
   3   7   3         48.55         51.77         2.57 o                         
   4   7   3         50.51         45.94         1.80 o                         
   5   7   3         52.22         54.11         2.46 o                         
   6   7   3        118.78        119.45         3.66 o                         
   7   7   3          1.28          3.02         1.36 o                         
   8   7   3          5.16          4.13         1.23 o                         
   9   7   3          2.47          2.35         1.31 o                         
  10   7   3         11.54         12.25         3.21 o                         
  -5   8   3          0.76          2.63         2.31 o                         
  -4   8   3          6.49          6.26         2.34 o                         
  -3   8   3          2.02          3.40         1.88 o                         
  -2   8   3         34.97         37.10         2.93 o                         
  -1   8   3         55.01         59.45         2.51 o                         
   0   8   3        127.94        132.19         4.98 o                         
   1   8   3         91.79         86.26         2.89 o                         
   2   8   3          6.24          7.12         1.51 o                         
   3   8   3         44.36         48.99         2.89 o                         
   4   8   3         82.92         89.85         3.57 o                         
   5   8   3          2.47          3.14         1.10 o                         
   6   8   3         60.68         68.60         2.73 o                         
   7   8   3         12.48         15.74         4.00 o                         
   8   8   3          0.03          0.46         0.97 o                         
   9   8   3          4.31          3.27         1.50 o                         
  10   8   3         16.60         15.93         3.61 o                         
  -4   9   3          5.03          5.49         2.91 o                         
  -3   9   3          0.05          0.60         1.62 o                         
  -2   9   3          0.97          1.04         1.48 o                         
  -1   9   3          1.14          1.02         1.47 o                         
   0   9   3          0.45          0.07         1.83 o                         
   1   9   3         17.55         16.93         2.05 o                         
   2   9   3          9.51         11.88         1.91 o                         
   3   9   3         56.50         58.79         3.50 o                         
   4   9   3          0.92          1.61         0.96 o                         
   5   9   3          1.22          0.19         1.13 o                         
   6   9   3          0.01          1.23         1.17 o                         
   7   9   3          1.21          0.58         1.06 o                         
   8   9   3          6.66          2.50         2.23 o                         
   9   9   3          9.21         11.74         1.74 o                         
  -2  10   3          3.12          4.70         2.02 o                         
  -1  10   3         12.06         11.45         2.38 o                         
   0  10   3        109.55        110.36         5.01 o                         
   1  10   3          4.76          7.89         2.72 o                         
   2  10   3          4.07          5.38         2.06 o                         
   3  10   3          1.15          0.41         1.05 o                         
   4  10   3         16.03         17.98         2.26 o                         
   5  10   3          8.61          6.11         1.88 o                         
   6  10   3         15.82         17.42         2.40 o                         
   7  10   3         12.04          7.83         3.42 o                         
   8  10   3          1.01          0.40         2.14 o                         
  -1  11   3          3.92          4.34         1.96 o                         
   0  11   3          5.29          5.22         2.75 o                         
   1  11   3          7.28          5.73         2.55 o                         
   2  11   3          1.21          0.78         1.32 o                         
   3  11   3          0.44          0.72         2.16 o                         
   4  11   3          0.13          0.56         1.63 o                         
   5  11   3          7.77          8.11         2.34 o                         
   6  11   3          1.26          0.08         1.40 o                         
   7  11   3          5.49          5.22         2.17 o                         
   2  12   3          1.71          2.75         2.72 o                         
   3  12   3          0.35          1.13         1.41 o                         
   4  12   3          0.00          0.70         1.62 o                         
   5  12   3          1.36          0.91         1.72 o                         
  -4 -11   4          1.12         -0.81         1.70 o                         
  -3 -11   4          3.47          2.00         2.28 o                         
  -2 -11   4          7.85          6.50         2.77 o                         
  -6 -10   4          2.49          0.44         1.20 o                         
  -5 -10   4          9.69          8.46         3.78 o                         
  -4 -10   4          0.03          0.60         1.62 o                         
  -3 -10   4          6.02          6.19         2.97 o                         
  -2 -10   4        260.74        295.99        13.05 o                         
  -1 -10   4          5.43          2.13         2.46 o                         
   0 -10   4         12.38         10.62         3.28 o                         
   1 -10   4          3.98          3.62         3.83 o                         
  -7  -9   4          0.52          0.37         1.46 o                         
  -6  -9   4          0.01         -0.35         1.18 o                         
  -5  -9   4          0.02          0.66         1.80 o                         
  -4  -9   4          0.00          0.45         1.30 o                         
  -3  -9   4         60.87         66.02         6.52 o                         
  -2  -9   4         21.99         25.19         4.28 o                         
  -1  -9   4          3.44          2.33         2.17 o                         
   0  -9   4         39.86         44.39         4.36 o                         
   1  -9   4          3.83          4.56         2.16 o                         
   2  -9   4          0.33          0.40         1.87 o                         
   3  -9   4          0.73          0.14         1.84 o                         
  -8  -8   4          0.07         -0.09         1.88 o                         
  -7  -8   4          0.04          0.41         1.14 o                         
  -6  -8   4          1.86          2.40         1.30 o                         
  -5  -8   4         10.30          9.62         1.54 o                         
  -4  -8   4          6.55          4.60         2.88 o                         
  -3  -8   4         42.85         46.67         3.62 o                         
  -2  -8   4        281.26        346.08        25.98 o                         
  -1  -8   4        108.44        130.05        11.43 o                         
   0  -8   4        115.59        120.62        12.01 o                         
   1  -8   4         18.28         24.35         3.64 o                         
   2  -8   4         13.26         11.17         2.82 o                         
   3  -8   4          0.19         -1.15         2.16 o                         
   4  -8   4         88.52         95.07         7.84 o                         
  -9  -7   4          3.58          2.80         2.27 o                         
  -8  -7   4         17.63          7.17         5.62 o                         
  -7  -7   4         14.49         10.78         5.47 o                         
  -6  -7   4         10.36         11.37         2.39 o                         
  -5  -7   4         10.13         10.48         1.61 o                         
  -4  -7   4         17.72         13.25         2.32 o                         
  -3  -7   4         44.03         42.98         4.18 o                         
  -2  -7   4         35.60         33.53         3.41 o                         
  -1  -7   4         57.28         59.37         8.91 o                         
   0  -7   4         48.11         52.18         4.71 o                         
   1  -7   4          0.94          0.27         1.50 o                         
   2  -7   4         43.26         44.61         4.48 o                         
   3  -7   4          7.30          5.43         3.22 o                         
   4  -7   4          7.84         10.72         4.48 o                         
   5  -7   4          4.38          3.49         2.08 o                         
  -9  -6   4          1.43          1.27         2.19 o                         
  -8  -6   4          3.69          3.01         2.97 o                         
  -7  -6   4         42.50         38.34         7.10 o                         
  -6  -6   4         20.37         26.17         2.24 o                         
  -5  -6   4          1.06          0.81         0.86 o                         
  -4  -6   4          0.62          2.23         1.55 o                         
  -3  -6   4         28.72         31.26         3.39 o                         
  -2  -6   4        507.27        544.40        37.71 o                         
  -1  -6   4        227.67        258.95         7.21 o                         
   0  -6   4         16.57         17.33         3.19 o                         
   1  -6   4        129.08        123.94         4.62 o                         
   2  -6   4        162.01        158.89         4.66 o                         
   3  -6   4         17.70         27.39         3.85 o                         
   4  -6   4        149.78        143.68         5.49 o                         
   5  -6   4          0.25          1.68         1.80 o                         
   6  -6   4         47.39         66.50         6.99 o                         
  -9  -5   4          3.15          3.33         2.23 o                         
  -8  -5   4         25.77         22.49         4.01 o                         
  -7  -5   4          9.64         13.63         3.15 o                         
  -6  -5   4         21.18         15.04         1.86 o                         
  -5  -5   4          0.30          0.93         1.02 o                         
  -4  -5   4        287.27        317.14         7.08 o                         
  -3  -5   4          1.71          1.06         0.99 o                         
  -2  -5   4        366.40        381.32         7.74 o                         
  -1  -5   4          8.26          7.94         1.66 o                         
   0  -5   4         50.21         53.07         3.54 o                         
   1  -5   4         48.97         44.97         5.38 o                         
   2  -5   4         46.79         44.87         3.05 o                         
   3  -5   4        125.63        130.08         4.17 o                         
   4  -5   4        177.04        181.49         7.32 o                         
   5  -5   4         29.39         35.39         5.47 o                         
   6  -5   4          0.01         -0.24         1.76 o                         
   7  -5   4          2.39          0.49         3.12 o                         
  -9  -4   4          1.48          1.37         2.90 o                         
  -8  -4   4          8.04          7.45         2.52 o                         
  -7  -4   4         21.48         27.31         2.93 o                         
  -6  -4   4        186.22        160.34        12.49 o                         
  -5  -4   4        146.52        141.81         3.71 o                         
  -4  -4   4          0.39          3.67         1.68 o                         
  -3  -4   4        162.64        160.40         6.53 o                         
  -2  -4   4        323.76        354.17         6.79 o                         
  -1  -4   4        155.47        156.15         3.79 o                         
   0  -4   4        207.63        237.00         4.96 o                         
   1  -4   4         28.85         30.45         2.61 o                         
   2  -4   4        108.17         88.12         7.73 o                         
   3  -4   4        592.59        570.81        19.13 o                         
   4  -4   4        812.10        870.07        50.62 o                         
   5  -4   4        228.33        244.85        18.47 o                         
   6  -4   4         12.63         18.33         2.90 o                         
   7  -4   4          0.48          2.61         2.18 o                         
   8  -4   4          1.84          0.93         2.92 o                         
  -9  -3   4          0.34          2.26         2.51 o                         
  -8  -3   4          0.95          2.64         2.11 o                         
  -7  -3   4          0.46          0.80         1.28 o                         
  -6  -3   4          7.47          8.56         1.92 o                         
  -5  -3   4        120.23        110.52         3.89 o                         
  -4  -3   4          8.67         10.23         1.65 o                         
  -3  -3   4        316.10        306.36         7.43 o                         
  -2  -3   4          0.55          1.93         1.19 o                         
  -1  -3   4         56.30         48.57         2.64 o                         
   0  -3   4        281.27        298.65        21.85 o                         
   1  -3   4        316.51        343.58         6.53 o                         
   2  -3   4        493.61        421.01        73.46 o                         
   3  -3   4        520.22        492.78         9.02 o                         
   4  -3   4        122.97        117.61         5.00 o                         
   5  -3   4          5.36          5.72         1.93 o                         
   6  -3   4          9.38          6.67         2.11 o                         
   7  -3   4         16.39         16.51         2.84 o                         
   8  -3   4          0.97          1.22         1.75 o                         
  -9  -2   4          7.04          8.54         2.44 o                         
  -8  -2   4         59.02         62.02         4.23 o                         
  -7  -2   4         23.35         27.21         3.95 o                         
  -6  -2   4          0.01         -0.55         1.20 o                         
  -5  -2   4         13.13         15.64         1.92 o                         
  -4  -2   4         22.59         30.84         0.81 o                         
  -3  -2   4        338.08        323.43        12.58 o                         
  -2  -2   4        205.58        200.99         8.85 o                         
  -1  -2   4        792.66        802.75        11.19 o                         
   0  -2   4        133.79        121.05         7.00 o                         
   1  -2   4          5.76         11.92         1.31 o                         
   2  -2   4        218.10        218.68        29.28 o                         
   3  -2   4         57.05         54.90         2.04 o                         
   4  -2   4        203.45        208.18        11.36 o                         
   5  -2   4         25.16         24.58         1.96 o                         
   6  -2   4        365.41        372.47        12.92 o                         
   7  -2   4         54.72         53.30         4.32 o                         
   8  -2   4          0.71          0.54         2.12 o                         
   9  -2   4         15.76         12.58         3.50 o                         
  -9  -1   4         57.07         66.97         6.94 o                         
  -8  -1   4         16.83         14.64         3.09 o                         
  -7  -1   4         16.97         24.47         2.50 o                         
  -6  -1   4         91.35         85.93         3.91 o                         
  -5  -1   4          3.08          4.94         1.54 o                         
  -4  -1   4         58.75         45.67         1.96 o                         
  -3  -1   4        133.26        116.55         3.52 o                         
  -2  -1   4          3.62          2.38         0.59 o                         
  -1  -1   4          3.61          4.61         0.71 o                         
   0  -1   4        434.86        403.76        20.39 o                         
   1  -1   4          2.91          1.13         0.62 o                         
   2  -1   4          2.69          2.36         0.58 o                         
   3  -1   4        397.14        434.61        29.60 o                         
   4  -1   4         65.15         66.47         6.58 o                         
   5  -1   4        193.67        179.05         8.82 o                         
   6  -1   4        260.44        251.26         6.62 o                         
   7  -1   4         65.32         69.31         3.40 o                         
   8  -1   4         70.13         65.87         3.18 o                         
   9  -1   4         11.58         39.77        10.00 o                         
  -9   0   4          3.68          4.37         2.98 o                         
  -8   0   4          0.05          0.17         1.25 o                         
  -7   0   4          0.51          0.97         1.72 o                         
  -6   0   4         80.41         72.32         3.14 o                         
  -5   0   4          1.57          3.26         3.00 o                         
  -4   0   4        258.76        242.39         8.44 o                         
  -3   0   4         59.15         68.47         1.90 o                         
  -2   0   4       1016.34       1091.96        17.09 o                         
  -1   0   4       2047.08       2143.55        43.92 o                         
   0   0   4       2533.04       2714.44        39.94 o                         
   1   0   4        398.72        449.58        37.58 o                         
   2   0   4        642.49        660.52        18.81 o                         
   3   0   4       3590.87       3516.01       639.74 o                         
   4   0   4        115.84        110.03         2.88 o                         
   5   0   4        229.94        223.15         4.42 o                         
   6   0   4        258.39        257.80         6.32 o                         
   7   0   4        193.70        168.49         5.28 o                         
   8   0   4         57.82         51.59         3.93 o                         
   9   0   4          7.94          6.85         4.55 o                         
  10   0   4          2.70          4.07         2.73 o                         
  -9   1   4          7.38          4.87         2.94 o                         
  -8   1   4          2.77          3.91         2.42 o                         
  -7   1   4         37.63         31.74         6.54 o                         
  -6   1   4        265.94        259.19        11.72 o                         
  -5   1   4        294.58        302.94         9.06 o                         
  -4   1   4         79.12         91.94         4.07 o                         
  -3   1   4        500.65        520.11        11.53 o                         
  -2   1   4        366.04        193.29        98.44 o                         
  -1   1   4       2663.75       2787.54        34.26 o                         
   0   1   4         45.22         40.84         0.91 o                         
   1   1   4        103.59         88.82         6.25 o                         
   2   1   4         84.23         50.12        21.39 o                         
   3   1   4         46.45         44.29         1.87 o                         
   4   1   4        213.26        208.53         3.10 o                         
   5   1   4          1.45          3.09         0.77 o                         
   6   1   4          0.31         -0.04         0.51 o                         
   7   1   4         37.64         35.88         2.88 o                         
   8   1   4          2.18          1.92         1.72 o                         
   9   1   4        110.75        130.24         4.49 o                         
  10   1   4          2.26          3.42         2.75 o                         
  -8   2   4          0.05          1.03         2.67 o                         
  -7   2   4          0.36          0.57         2.01 o                         
  -6   2   4         19.56         12.62         4.90 o                         
  -5   2   4          0.02         -0.05         0.32 o                         
  -4   2   4         98.91         93.85         4.27 o                         
  -3   2   4         33.77         29.59         1.04 o                         
  -2   2   4          1.04          3.46         0.72 o                         
  -1   2   4        637.35        591.90         6.81 o                         
   0   2   4       2833.79       3190.17        34.89 o                         
   1   2   4        107.64         98.75         1.00 o                         
   2   2   4        476.64        477.01         4.62 o                         
   3   2   4       1646.68        155.44       975.52 o                         
   4   2   4         16.73         11.87         0.85 o                         
   5   2   4          0.07          0.79         1.40 o                         
   6   2   4         69.00         71.16         2.73 o                         
   7   2   4         44.56         43.57         1.82 o                         
   8   2   4        158.01        168.83         5.73 o                         
   9   2   4        231.66        229.20         4.52 o                         
  10   2   4          4.83          6.75         3.23 o                         
  -8   3   4         15.11         26.49         9.27 o                         
  -7   3   4         93.88        121.73         7.79 o                         
  -6   3   4         20.29         11.69         2.32 o                         
  -5   3   4        255.43        228.00        11.67 o                         
  -4   3   4          0.82          0.76         0.71 o                         
  -3   3   4          4.09          1.15         0.75 o                         
  -2   3   4        851.27        836.60        10.35 o                         
  -1   3   4          1.09          2.20         0.51 o                         
   0   3   4        394.49        339.84        23.69 o                         
   1   3   4       4486.01       4624.56        54.06 o                         
   2   3   4        321.15        302.90         4.20 o                         
   3   3   4        179.27        166.35         3.05 o                         
   4   3   4         12.31         11.59         0.64 o                         
   5   3   4         19.04         19.14         1.05 o                         
   6   3   4          0.16         -0.06         0.49 o                         
   7   3   4        100.47         96.58         2.81 o                         
   8   3   4         15.65         16.78         3.70 o                         
   9   3   4          0.28          1.14         1.01 o                         
  10   3   4         60.66         67.23         4.07 o                         
  -7   4   4          8.26          5.90         2.40 o                         
  -6   4   4          6.87          4.82         2.39 o                         
  -5   4   4         43.99         42.86         2.77 o                         
  -4   4   4          0.03          0.01         0.80 o                         
  -3   4   4         15.61         16.33         1.21 o                         
  -2   4   4        110.32        100.57         4.16 o                         
  -1   4   4        115.76         96.70         6.93 o                         
   0   4   4         16.27         15.89         1.05 o                         
   1   4   4        289.27        317.32        14.45 o                         
   2   4   4        239.38        265.40         3.09 o                         
   3   4   4          3.01          2.92         0.50 o                         
   4   4   4        425.19        463.17         6.12 o                         
   5   4   4         25.43         22.37         1.28 o                         
   6   4   4          0.18          0.57         0.77 o                         
   7   4   4         20.54         22.24         1.72 o                         
   8   4   4          4.73          5.27         0.93 o                         
   9   4   4         71.85         84.67         3.06 o                         
  10   4   4         74.45         77.86         5.61 o                         
  -7   5   4         13.39         15.00         7.27 o                         
  -6   5   4          8.26         10.73         4.23 o                         
  -5   5   4          0.31          0.16         1.27 o                         
  -4   5   4         53.02         51.92         2.90 o                         
  -3   5   4         72.00         65.13         2.28 o                         
  -2   5   4        205.19        203.62         8.17 o                         
  -1   5   4        435.60        432.64        22.12 o                         
   0   5   4         51.42         54.84         1.84 o                         
   1   5   4        104.23        100.28         2.20 o                         
   2   5   4         47.29         50.39         1.57 o                         
   3   5   4        121.39        124.53         4.61 o                         
   4   5   4       1027.12       1001.47        11.41 o                         
   5   5   4         21.15         19.72         1.06 o                         
   6   5   4        115.15        106.76         2.84 o                         
   7   5   4         38.33         36.59         2.07 o                         
   8   5   4          0.50         -0.38         0.73 o                         
   9   5   4          0.24          0.49         1.11 o                         
  10   5   4         14.98         18.35         2.25 o                         
  -6   6   4          2.90          2.40         2.13 o                         
  -5   6   4         18.38         15.70         4.18 o                         
  -4   6   4          0.08          1.62         1.68 o                         
  -3   6   4          0.25         -0.35         1.32 o                         
  -2   6   4         31.83         33.14         2.88 o                         
  -1   6   4        339.18        345.61        17.27 o                         
   0   6   4         36.86         37.38         1.91 o                         
   1   6   4        297.55        309.24         6.05 o                         
   2   6   4          0.10          0.22         0.58 o                         
   3   6   4         75.74         84.06         2.74 o                         
   4   6   4        458.96        481.02        10.25 o                         
   5   6   4         72.06         73.89         2.02 o                         
   6   6   4          2.08          2.34         1.38 o                         
   7   6   4         68.58         73.12         4.30 o                         
   8   6   4         71.03         74.07         5.75 o                         
   9   6   4         28.76         27.28         3.23 o                         
  10   6   4          3.34          7.32         2.13 o                         
  -5   7   4          3.40          2.87         2.22 o                         
  -4   7   4          0.69          1.66         1.42 o                         
  -3   7   4         58.63         56.70         4.78 o                         
  -2   7   4         14.79         13.82         1.80 o                         
  -1   7   4          1.58          1.18         1.10 o                         
   0   7   4         89.01         92.65         2.71 o                         
   1   7   4          0.10          0.69         0.80 o                         
   2   7   4        179.73        182.86         3.57 o                         
   3   7   4          3.24          2.06         1.02 o                         
   4   7   4          0.63          0.72         0.59 o                         
   5   7   4         55.29         53.16         2.37 o                         
   6   7   4          0.34          2.03         0.99 o                         
   7   7   4         87.36         88.31         3.38 o                         
   8   7   4          1.89          0.94         0.98 o                         
   9   7   4         28.15         30.93         3.25 o                         
  10   7   4         22.82         24.60         3.55 o                         
  -4   8   4          1.79          3.26         1.72 o                         
  -3   8   4          0.33          1.78         1.88 o                         
  -2   8   4          0.32         -0.19         1.46 o                         
  -1   8   4        102.76         98.35         4.68 o                         
   0   8   4         18.11         23.47         2.38 o                         
   1   8   4         33.20         33.80         2.05 o                         
   2   8   4         21.67         23.32         1.83 o                         
   3   8   4          1.62          0.78         0.89 o                         
   4   8   4         66.04         73.88         5.05 o                         
   5   8   4        111.77        110.73         3.56 o                         
   6   8   4          3.14          2.24         1.22 o                         
   7   8   4          8.27          7.26         1.73 o                         
   8   8   4          0.77          0.39         0.80 o                         
   9   8   4          9.62          9.91         1.63 o                         
  10   8   4          3.36          3.88         2.52 o                         
  -3   9   4          2.59          2.23         1.66 o                         
  -2   9   4          0.49          0.62         1.93 o                         
  -1   9   4         75.77         76.53         8.03 o                         
   0   9   4         53.45         55.34         3.22 o                         
   1   9   4         30.18         29.49         2.75 o                         
   2   9   4         47.64         47.48         3.24 o                         
   3   9   4          3.27          3.04         1.21 o                         
   4   9   4          9.58          9.78         1.48 o                         
   5   9   4          8.47         14.44         2.33 o                         
   6   9   4         55.84         57.18         3.18 o                         
   7   9   4         24.30         19.60         2.29 o                         
   8   9   4         14.21          6.62         5.26 o                         
   9   9   4          0.48          3.82         1.94 o                         
  -2  10   4          3.36          2.12         2.00 o                         
  -1  10   4         18.25         16.13         3.09 o                         
   0  10   4         45.86         42.54         2.81 o                         
   1  10   4          0.53          1.07         1.46 o                         
   2  10   4          8.34          7.37         1.86 o                         
   3  10   4          5.64          8.35         2.54 o                         
   4  10   4         48.68         48.54         2.57 o                         
   5  10   4         17.00         21.00         2.14 o                         
   6  10   4          7.77          6.37         2.47 o                         
   7  10   4          0.01          1.92         1.41 o                         
   8  10   4          2.72          2.09         3.14 o                         
   0  11   4          1.45          1.28         2.04 o                         
   1  11   4          5.36          3.82         2.07 o                         
   2  11   4         15.68         11.78         2.71 o                         
   3  11   4          1.81          1.78         2.15 o                         
   4  11   4         49.16         48.16         3.35 o                         
   5  11   4          3.73          4.37         2.08 o                         
   6  11   4          0.67          1.34         1.36 o                         
   7  11   4          0.60          0.81         1.55 o                         
   2  12   4          0.06          0.76         2.03 o                         
   3  12   4          0.07          0.13         2.76 o                         
   4  12   4          9.16          9.98         2.48 o                         
   5  12   4         12.27         15.44         2.96 o                         
  -6 -10   5         12.92         13.52         3.83 o                         
  -5 -10   5          0.87          1.23         1.62 o                         
  -4 -10   5          2.12          3.75         2.58 o                         
  -3 -10   5        159.41        198.60        42.46 o                         
  -2 -10   5         10.00         12.63         3.27 o                         
  -1 -10   5          0.11         -0.01         3.43 o                         
   0 -10   5          8.21          3.02         5.17 o                         
   1 -10   5          2.27          3.47         3.83 o                         
  -7  -9   5          9.55          3.95         2.90 o                         
  -6  -9   5          0.29          4.39         2.27 o                         
  -5  -9   5          0.22          0.58         1.24 o                         
  -4  -9   5          0.25          1.69         2.77 o                         
  -3  -9   5          4.47          1.19         2.51 o                         
  -2  -9   5         56.58         61.42        11.95 o                         
  -1  -9   5         28.84         28.17         5.28 o                         
   0  -9   5          2.79          3.21         2.07 o                         
   1  -9   5          2.37          0.83         1.99 o                         
   2  -9   5          3.24          5.01         3.85 o                         
   3  -9   5          0.28          2.28         2.52 o                         
  -8  -8   5          7.95          4.24         5.47 o                         
  -7  -8   5          1.75          0.95         1.37 o                         
  -6  -8   5          9.22          6.75         2.33 o                         
  -5  -8   5         33.02         26.98        10.94 o                         
  -4  -8   5         66.31         79.13         4.74 o                         
  -3  -8   5          1.74         -1.74         1.82 o                         
  -2  -8   5         46.60         50.59         4.24 o                         
  -1  -8   5        110.99        117.93        13.15 o                         
   0  -8   5         89.03         87.24         5.02 o                         
   1  -8   5          0.22         -0.68         2.03 o                         
   2  -8   5          0.95          0.63         1.64 o                         
   3  -8   5         67.36         70.33         8.54 o                         
   4  -8   5          1.53         -0.61         2.69 o                         
  -8  -7   5         24.72         29.14         4.90 o                         
  -7  -7   5          9.00          2.63         4.10 o                         
  -6  -7   5          1.21          1.71         1.46 o                         
  -5  -7   5         15.50         20.04         2.88 o                         
  -4  -7   5         42.68         43.03         4.11 o                         
  -3  -7   5        106.93        114.39         6.10 o                         
  -2  -7   5         38.26         36.56         2.61 o                         
  -1  -7   5          7.95          7.93         1.98 o                         
   0  -7   5         19.16         17.74         2.87 o                         
   1  -7   5         53.50         50.50         3.18 o                         
   2  -7   5         53.46         53.63         3.76 o                         
   3  -7   5          3.25          1.24         2.04 o                         
   4  -7   5          0.81          1.82         2.19 o                         
   5  -7   5          1.41          3.51         3.23 o                         
  -9  -6   5          1.36         -0.39         1.64 o                         
  -8  -6   5         22.47         22.24         6.80 o                         
  -7  -6   5         35.09         25.46         6.26 o                         
  -6  -6   5          6.19          3.66         1.48 o                         
  -5  -6   5          0.11          0.28         1.41 o                         
  -4  -6   5        139.76        155.16         8.35 o                         
  -3  -6   5         70.24         77.57         3.51 o                         
  -2  -6   5         27.36         33.43         5.38 o                         
  -1  -6   5         14.01         22.95         3.60 o                         
   0  -6   5        109.56        114.69        13.63 o                         
   1  -6   5        427.15        457.51        16.23 o                         
   2  -6   5        349.49        311.55        19.61 o                         
   3  -6   5          2.67          3.96         2.19 o                         
   4  -6   5        179.40        182.96        28.02 o                         
   5  -6   5         37.01         42.07         3.80 o                         
   6  -6   5          0.37          1.66         2.97 o                         
  -9  -5   5          1.90          1.11         2.72 o                         
  -8  -5   5          0.07          2.16         2.87 o                         
  -7  -5   5         18.84         30.56         4.11 o                         
  -6  -5   5         23.33         18.49         2.97 o                         
  -5  -5   5         11.98         13.24         2.32 o                         
  -4  -5   5        124.61        127.79         3.84 o                         
  -3  -5   5         13.56         10.84         1.96 o                         
  -2  -5   5          0.94          0.58         0.95 o                         
  -1  -5   5          0.02          0.91         1.58 o                         
   0  -5   5        253.15        266.25        14.90 o                         
   1  -5   5        191.45        192.97        16.12 o                         
   2  -5   5          0.67          0.37         1.32 o                         
   3  -5   5        215.84        219.51         6.77 o                         
   4  -5   5         28.23         30.95         4.01 o                         
   5  -5   5          1.97          1.55         1.96 o                         
   6  -5   5          0.05         -1.08         3.02 o                         
   7  -5   5          8.10          8.11         3.09 o                         
  -9  -4   5         51.75         60.49         5.02 o                         
  -8  -4   5          0.49          0.05         1.10 o                         
  -7  -4   5          0.80          0.13         1.71 o                         
  -6  -4   5          0.04          0.51         0.64 o                         
  -5  -4   5         17.97         15.57         1.15 o                         
  -4  -4   5          1.46          3.55         1.60 o                         
  -3  -4   5         67.26         74.38         2.91 o                         
  -2  -4   5         74.20         82.19         3.02 o                         
  -1  -4   5        161.98        182.39         5.13 o                         
   0  -4   5        101.09        108.40         5.44 o                         
   1  -4   5         58.20         55.45         3.84 o                         
   2  -4   5        619.48        564.63        29.76 o                         
   3  -4   5        191.31        185.96         5.28 o                         
   4  -4   5          7.47          9.93         1.78 o                         
   5  -4   5          2.67          3.12         1.59 o                         
   6  -4   5         23.54         25.90         5.28 o                         
   7  -4   5         21.77         23.00         4.02 o                         
   8  -4   5         26.87         36.97         8.79 o                         
  -9  -3   5         20.62         19.45         5.15 o                         
  -8  -3   5         45.34         49.65         4.21 o                         
  -7  -3   5         19.22         21.60         3.96 o                         
  -6  -3   5         87.63         77.04         3.18 o                         
  -5  -3   5          0.62          1.93         0.68 o                         
  -4  -3   5         33.78         29.52         3.36 o                         
  -3  -3   5          0.01         -0.03         0.94 o                         
  -2  -3   5         88.06         85.82         2.50 o                         
  -1  -3   5         54.69         56.11         2.56 o                         
   0  -3   5         44.94         35.77         1.68 o                         
   1  -3   5         23.93         23.17         2.85 o                         
   2  -3   5         22.29         20.36         2.21 o                         
   3  -3   5        113.59        124.56         4.47 o                         
   4  -3   5        129.40        132.46        10.76 o                         
   5  -3   5         29.08         24.12         2.71 o                         
   6  -3   5        185.31        200.70         8.74 o                         
   7  -3   5          5.80          9.21         4.15 o                         
   8  -3   5          0.44          0.78         2.01 o                         
  -9  -2   5          4.52          4.42         2.80 o                         
  -8  -2   5         30.77         29.63         3.53 o                         
  -7  -2   5         81.58         79.57         4.30 o                         
  -6  -2   5        151.50        142.89         4.25 o                         
  -5  -2   5         18.52         15.36         2.01 o                         
  -4  -2   5         82.42         74.99         4.94 o                         
  -3  -2   5       1984.59       2116.23        35.19 o                         
  -2  -2   5        893.53        944.65        14.08 o                         
  -1  -2   5          1.64          1.46         0.70 o                         
   0  -2   5       3437.89       4039.21       130.12 o                         
   1  -2   5        248.88        254.44         4.18 o                         
   2  -2   5        300.78        337.88        24.83 o                         
   3  -2   5        555.36        570.33        21.06 o                         
   4  -2   5        391.22        396.38        18.78 o                         
   5  -2   5        732.53        734.37        17.43 o                         
   6  -2   5          9.16          6.15         1.49 o                         
   7  -2   5          5.26          5.19         2.59 o                         
   8  -2   5          7.84          9.04         3.26 o                         
   9  -2   5          5.63          8.92         2.05 o                         
  -9  -1   5          3.93          1.42         2.07 o                         
  -8  -1   5          0.31          1.64         1.82 o                         
  -7  -1   5        232.36        222.48         7.20 o                         
  -6  -1   5          0.21         -0.39         1.80 o                         
  -5  -1   5         66.93         64.79         3.22 o                         
  -4  -1   5        189.31        184.09         4.50 o                         
  -3  -1   5        486.89        485.83        10.87 o                         
  -2  -1   5        931.20        936.17        34.41 o                         
  -1  -1   5        401.73        385.76         7.26 o                         
   0  -1   5         39.33         43.47         1.55 o                         
   1  -1   5         66.54         76.14         1.92 o                         
   2  -1   5        282.70        241.15        28.63 o                         
   3  -1   5         71.60         68.24         1.89 o                         
   4  -1   5          3.77          6.53         1.13 o                         
   5  -1   5        206.21        207.49         6.38 o                         
   6  -1   5         68.01         69.11         3.76 o                         
   7  -1   5          0.73          1.22         1.31 o                         
   8  -1   5         29.60         26.81         2.63 o                         
   9  -1   5         43.30         33.77        13.99 o                         
  -9   0   5         12.82         13.00         3.86 o                         
  -8   0   5          7.64         10.17         4.11 o                         
  -7   0   5         71.26         73.04         4.49 o                         
  -6   0   5         56.45         63.49         4.84 o                         
  -5   0   5        290.86        304.48         8.11 o                         
  -4   0   5         52.39         51.62         2.52 o                         
  -3   0   5        440.12        446.60         5.30 o                         
  -2   0   5       1115.41       1137.77        13.14 o                         
  -1   0   5       1093.96       1289.25        26.58 o                         
   0   0   5       2562.15       2733.52        41.17 o                         
   1   0   5       2016.00       2133.93        30.24 o                         
   2   0   5       2773.80       3334.07       232.57 o                         
   3   0   5       1551.38       1699.76        25.04 o                         
   4   0   5          5.87          2.95         1.01 o                         
   5   0   5          2.75          2.81         1.27 o                         
   6   0   5        458.10        447.57         8.32 o                         
   7   0   5        200.84        195.80         4.53 o                         
   8   0   5          7.19          3.32         2.01 o                         
   9   0   5         35.38         29.95         4.91 o                         
  10   0   5          3.99          8.42         5.21 o                         
  -8   1   5         71.46         80.86         5.51 o                         
  -7   1   5          8.73         14.74         2.34 o                         
  -6   1   5        237.95        243.20        12.25 o                         
  -5   1   5         62.51         55.65         6.06 o                         
  -4   1   5         12.55         18.75         3.92 o                         
  -3   1   5          0.27         -0.52         1.62 o                         
  -2   1   5          4.26          8.29         0.85 o                         
  -1   1   5       1114.90       1182.44        16.96 o                         
   0   1   5        317.86        354.44         4.90 o                         
   1   1   5       1195.42       1214.88        15.95 o                         
   2   1   5          4.11          1.91         1.43 o                         
   3   1   5          4.40          6.16         1.18 o                         
   4   1   5          3.41          2.90         0.71 o                         
   5   1   5        129.91        121.34         2.36 o                         
   6   1   5         74.09         67.25         1.76 o                         
   7   1   5          1.32          1.43         0.85 o                         
   8   1   5         68.90         72.93         3.81 o                         
   9   1   5         76.81         87.25         3.82 o                         
  10   1   5         20.30         17.37         2.79 o                         
  -8   2   5         11.48         10.22         6.69 o                         
  -7   2   5         14.74         13.52         3.61 o                         
  -6   2   5         12.07         13.74         3.19 o                         
  -5   2   5        300.15        325.47        12.64 o                         
  -4   2   5        143.50         93.85        30.60 o                         
  -3   2   5        170.32        157.99         4.71 o                         
  -2   2   5        451.66        196.50       140.74 o                         
  -1   2   5         14.87         19.36         0.94 o                         
   0   2   5         35.87         32.82         1.10 o                         
   1   2   5       1116.46       1392.86        40.07 o                         
   2   2   5         15.98         13.21         1.12 o                         
   3   2   5        606.74        211.21       255.05 o                         
   4   2   5        281.01        346.99         5.50 o                         
   5   2   5          4.49          3.24         0.88 o                         
   6   2   5        167.26        163.87         4.15 o                         
   7   2   5         92.38         96.49         2.98 o                         
   8   2   5        288.16        300.68         5.98 o                         
   9   2   5         10.82          9.24         2.08 o                         
  10   2   5          1.11          1.10         2.35 o                         
  -8   3   5          8.23         12.42         5.29 o                         
  -7   3   5          3.42          3.98         5.18 o                         
  -6   3   5         24.26         25.33         3.89 o                         
  -5   3   5         65.70         47.29        12.99 o                         
  -4   3   5          0.41          1.30         0.74 o                         
  -3   3   5        991.90        954.81        16.97 o                         
  -2   3   5        617.77        572.98        11.89 o                         
  -1   3   5          2.40          2.56         0.55 o                         
   0   3   5        521.21        547.26         5.73 o                         
   1   3   5        292.14        321.32         3.33 o                         
   2   3   5          6.25          7.95         0.49 o                         
   3   3   5        477.46        410.77        18.20 o                         
   4   3   5        157.88        146.78         2.32 o                         
   5   3   5         47.99         37.37         1.36 o                         
   6   3   5          6.85          9.78         0.89 o                         
   7   3   5         11.27          8.61         1.11 o                         
   8   3   5          8.73          7.76         1.35 o                         
   9   3   5          6.85          6.74         1.52 o                         
  10   3   5          1.10          2.71         3.71 o                         
  -7   4   5          0.01         -0.59         2.54 o                         
  -6   4   5          1.77         -0.34         1.50 o                         
  -5   4   5         19.64         11.44         3.01 o                         
  -4   4   5         26.68         24.34         3.14 o                         
  -3   4   5        392.05        371.24         9.04 o                         
  -2   4   5        140.37        133.20         4.94 o                         
  -1   4   5          5.56          4.91         0.93 o                         
   0   4   5        547.40        562.51         9.12 o                         
   1   4   5       1980.37       2091.47        22.58 o                         
   2   4   5        761.99        771.71         7.94 o                         
   3   4   5        480.82        532.22         5.47 o                         
   4   4   5         46.28         46.61         2.69 o                         
   5   4   5        197.77        200.94         2.72 o                         
   6   4   5        646.24        677.11        11.89 o                         
   7   4   5         35.77         38.70         1.72 o                         
   8   4   5          1.36          0.45         0.68 o                         
   9   4   5          4.05          3.08         1.28 o                         
  10   4   5         63.59         62.78         3.81 o                         
  -7   5   5         48.76         57.15        35.67 o                         
  -6   5   5          1.15          0.82         2.13 o                         
  -5   5   5         87.38         89.68         4.83 o                         
  -4   5   5         22.86         21.50         1.76 o                         
  -3   5   5         69.17         61.99         4.51 o                         
  -2   5   5        101.01         91.51         2.74 o                         
  -1   5   5        328.02        301.51         9.18 o                         
   0   5   5        116.56        106.82         2.68 o                         
   1   5   5        320.39        307.89        10.29 o                         
   2   5   5        221.30        213.19        16.39 o                         
   3   5   5        532.59        527.29         5.80 o                         
   4   5   5        356.04        350.34         4.97 o                         
   5   5   5          3.91          4.14         1.04 o                         
   6   5   5          3.57          3.32         0.76 o                         
   7   5   5        108.96        110.13         3.97 o                         
   8   5   5         43.75         42.35         2.30 o                         
   9   5   5          2.58          1.58         1.26 o                         
  10   5   5         22.39         27.29         2.22 o                         
  -6   6   5          5.24          7.58         2.81 o                         
  -5   6   5         23.84         24.70         5.32 o                         
  -4   6   5          7.88         10.20         1.92 o                         
  -3   6   5         25.48         25.31         1.83 o                         
  -2   6   5        126.30        125.51         6.24 o                         
  -1   6   5          0.37          0.67         0.84 o                         
   0   6   5          0.06          1.68         0.89 o                         
   1   6   5        343.68        357.88        13.03 o                         
   2   6   5          0.05          0.73         0.78 o                         
   3   6   5        328.63        332.11         4.90 o                         
   4   6   5          9.44          9.22         0.76 o                         
   5   6   5         50.98         49.99         1.84 o                         
   6   6   5         17.61         20.00         1.61 o                         
   7   6   5          2.00          1.92         0.90 o                         
   8   6   5         39.33         35.81         2.10 o                         
   9   6   5          3.08          4.58         1.53 o                         
  10   6   5          1.94          2.57         1.66 o                         
  -5   7   5          0.68          1.18         1.60 o                         
  -4   7   5          0.11          0.01         1.29 o                         
  -3   7   5         19.29         24.91         1.94 o                         
  -2   7   5          0.60          0.40         1.23 o                         
  -1   7   5        345.04        337.40        27.42 o                         
   0   7   5         59.31         61.63         5.34 o                         
   1   7   5        478.85        467.56         8.02 o                         
   2   7   5         22.18         23.07         1.38 o                         
   3   7   5          0.10         -0.60         0.82 o                         
   4   7   5         76.16         81.57         2.41 o                         
   5   7   5        295.21        284.45         4.87 o                         
   6   7   5          5.08          4.51         1.33 o                         
   7   7   5        152.73        152.32         5.15 o                         
   8   7   5          7.91          6.33         1.61 o                         
   9   7   5          3.75          3.13         1.92 o                         
  10   7   5          7.72         11.38         2.76 o                         
  -4   8   5          0.11          0.19         1.42 o                         
  -3   8   5          2.10          2.71         1.75 o                         
  -2   8   5          1.92          4.44         2.06 o                         
  -1   8   5        308.33        311.06        19.83 o                         
   0   8   5        129.46        138.17         4.64 o                         
   1   8   5        253.94        269.93         5.79 o                         
   2   8   5         56.82         55.64         2.34 o                         
   3   8   5         66.86         63.82         2.02 o                         
   4   8   5          5.43          3.39         1.36 o                         
   5   8   5         20.82         24.67         2.66 o                         
   6   8   5         22.02         23.26         2.09 o                         
   7   8   5         43.93         52.96         6.04 o                         
   8   8   5          2.26          1.63         0.93 o                         
   9   8   5          2.23          4.99         2.33 o                         
  10   8   5         22.44         18.57         2.81 o                         
  -3   9   5          3.42          4.93         2.29 o                         
  -2   9   5          2.48          1.57         1.73 o                         
  -1   9   5         11.75          8.96         2.06 o                         
   0   9   5          0.30          0.72         1.38 o                         
   1   9   5          2.34          1.88         1.42 o                         
   2   9   5        129.90        129.58         3.91 o                         
   3   9   5        181.73        190.19         3.94 o                         
   4   9   5         25.84         22.05         1.72 o                         
   5   9   5          0.81          1.53         1.08 o                         
   6   9   5          1.47          3.01         1.61 o                         
   7   9   5          5.62          3.32         3.17 o                         
   8   9   5          0.77          0.06         0.95 o                         
   9   9   5          2.48          0.96         0.89 o                         
  -2  10   5          2.96          3.22         2.11 o                         
  -1  10   5          6.44          5.85         1.98 o                         
   0  10   5         36.17         37.61         3.19 o                         
   1  10   5         12.69          9.58         1.74 o                         
   2  10   5         52.83         50.25         2.99 o                         
   3  10   5         85.95         81.41         4.21 o                         
   4  10   5          0.68          0.43         1.05 o                         
   5  10   5         52.28         55.36         3.46 o                         
   6  10   5         20.36         24.08         3.59 o                         
   7  10   5         27.07         28.31         3.15 o                         
   8  10   5         12.29          9.46         5.80 o                         
   0  11   5          5.94          7.21         2.59 o                         
   1  11   5          0.34          0.41         1.38 o                         
   2  11   5          0.47          0.76         1.43 o                         
   3  11   5          3.75          4.73         2.24 o                         
   4  11   5         47.18         47.43         3.54 o                         
   5  11   5         15.29         15.13         2.29 o                         
   6  11   5         48.52         46.02         3.80 o                         
   7  11   5          1.73          0.97         1.90 o                         
   3  12   5          1.54          2.38         2.13 o                         
   4  12   5          6.67          5.22         2.18 o                         
   5  12   5          3.66          6.67         3.32 o                         
  -5 -10   6          0.19          1.18         1.39 o                         
  -4 -10   6          4.51          3.61         3.53 o                         
  -3 -10   6          2.32          3.86         3.21 o                         
  -2 -10   6         42.29         29.43         5.86 o                         
  -1 -10   6          1.39          2.37         2.80 o                         
   0 -10   6          3.61          3.72         2.96 o                         
  -6  -9   6          0.38          1.71         1.60 o                         
  -5  -9   6          8.86          2.10         1.71 o                         
  -4  -9   6          0.03          0.72         2.33 o                         
  -3  -9   6         22.20         22.91         3.46 o                         
  -2  -9   6          0.71          0.24         2.80 o                         
  -1  -9   6          0.16          0.13         1.58 o                         
   0  -9   6          0.75          0.23         2.00 o                         
   1  -9   6          2.14          0.77         3.02 o                         
   2  -9   6          0.03         -1.22         2.42 o                         
  -7  -8   6          0.06          5.32         3.37 o                         
  -6  -8   6          6.11          4.56         2.30 o                         
  -5  -8   6         42.46         38.16         3.37 o                         
  -4  -8   6          0.74          1.30         1.61 o                         
  -3  -8   6         47.80         55.14         5.36 o                         
  -2  -8   6          8.18          7.76         3.52 o                         
  -1  -8   6        236.67        308.74        29.55 o                         
   0  -8   6         47.09         47.81         4.29 o                         
   1  -8   6          0.89          1.63         2.03 o                         
   2  -8   6         20.27         16.03         3.25 o                         
   3  -8   6         12.55         10.12         3.77 o                         
   4  -8   6         33.86         31.48         4.78 o                         
  -8  -7   6          8.04          5.69         3.72 o                         
  -7  -7   6          3.74          5.05         5.14 o                         
  -6  -7   6         15.23         14.53         3.76 o                         
  -5  -7   6         34.56         38.70         4.93 o                         
  -4  -7   6         26.66         34.67         3.14 o                         
  -3  -7   6         18.88         21.94         2.93 o                         
  -2  -7   6          0.42          0.55         0.95 o                         
  -1  -7   6          4.50          3.99         1.90 o                         
   0  -7   6         24.57         29.59         3.77 o                         
   1  -7   6         23.89         23.69         3.15 o                         
   2  -7   6          6.10          8.02         2.52 o                         
   3  -7   6          2.85          2.53         1.74 o                         
   4  -7   6          3.09          3.86         3.34 o                         
   5  -7   6          0.12          0.56         3.02 o                         
  -8  -6   6         15.72         10.96         2.74 o                         
  -7  -6   6          3.73          3.00         2.73 o                         
  -6  -6   6          9.10          5.60         2.67 o                         
  -5  -6   6          3.09          4.36         2.10 o                         
  -4  -6   6          2.94          1.18         1.91 o                         
  -3  -6   6        109.81        108.91         5.31 o                         
  -2  -6   6         74.09         84.21         6.18 o                         
  -1  -6   6          2.49          0.93         1.44 o                         
   0  -6   6          0.82          2.87         1.44 o                         
   1  -6   6        454.09        485.44        26.44 o                         
   2  -6   6         53.85         66.98         3.43 o                         
   3  -6   6        106.86        110.25         8.02 o                         
   4  -6   6         26.49         26.36         4.38 o                         
   5  -6   6          0.62          1.57         2.38 o                         
   6  -6   6          8.67          5.90         2.92 o                         
  -9  -5   6          0.15          0.89         2.49 o                         
  -8  -5   6          0.39         -0.28         1.83 o                         
  -7  -5   6         28.36         40.47         7.42 o                         
  -6  -5   6         14.51         11.30         3.62 o                         
  -5  -5   6          6.00          7.06         2.11 o                         
  -4  -5   6         36.97         43.69         4.01 o                         
  -3  -5   6         23.00         26.06         2.92 o                         
  -2  -5   6         48.44         51.84         2.45 o                         
  -1  -5   6          5.46          7.64         1.83 o                         
   0  -5   6         28.19         28.51         3.20 o                         
   1  -5   6        118.61        112.74         3.58 o                         
   2  -5   6         19.85         14.21         2.89 o                         
   3  -5   6         38.58         38.15         2.53 o                         
   4  -5   6          2.90          3.95         2.20 o                         
   5  -5   6          8.34          8.68         2.36 o                         
   6  -5   6          0.85          0.93         1.82 o                         
   7  -5   6          0.75          1.40         1.94 o                         
  -9  -4   6         20.24         12.74         4.83 o                         
  -8  -4   6          1.27          2.88         2.31 o                         
  -7  -4   6         22.71         21.12         2.92 o                         
  -6  -4   6        130.31        107.44         9.67 o                         
  -5  -4   6         95.36         89.05         4.99 o                         
  -4  -4   6        184.10        197.65         7.20 o                         
  -3  -4   6          0.30          1.02         1.17 o                         
  -2  -4   6        527.96        545.14        17.43 o                         
  -1  -4   6        602.49        672.40        12.78 o                         
   0  -4   6         42.41         51.72         7.04 o                         
   1  -4   6         52.44         55.36         2.65 o                         
   2  -4   6         41.71         40.58         2.75 o                         
   3  -4   6        804.97        855.65        33.60 o                         
   4  -4   6         38.71         30.57         3.64 o                         
   5  -4   6         58.34         64.80         3.91 o                         
   6  -4   6         25.34         34.83         7.38 o                         
   7  -4   6         23.80         31.25         3.40 o                         
  -9  -3   6         13.47         10.35         4.37 o                         
  -8  -3   6         39.25         39.49         3.53 o                         
  -7  -3   6         59.31         62.27         5.23 o                         
  -6  -3   6          3.77          2.92         1.77 o                         
  -5  -3   6          8.83          7.91         0.67 o                         
  -4  -3   6        352.06        352.68         9.62 o                         
  -3  -3   6         35.90         39.28         1.96 o                         
  -2  -3   6         10.05         12.56         1.51 o                         
  -1  -3   6        125.43        121.35         5.74 o                         
   0  -3   6         69.38         63.94         2.34 o                         
   1  -3   6        333.17        350.57         7.20 o                         
   2  -3   6         23.94         28.07         2.47 o                         
   3  -3   6         62.97         71.17         2.91 o                         
   4  -3   6        359.12        359.53         7.93 o                         
   5  -3   6         21.80         25.24         2.11 o                         
   6  -3   6          2.92          3.32         1.86 o                         
   7  -3   6          1.04          2.85         3.48 o                         
   8  -3   6          3.27          3.51         2.64 o                         
  -9  -2   6         18.33         16.03         4.11 o                         
  -8  -2   6         91.23         99.55        10.83 o                         
  -7  -2   6         48.82         54.13         4.09 o                         
  -6  -2   6         22.73         31.39         2.46 o                         
  -5  -2   6         25.09         24.67         1.96 o                         
  -4  -2   6        557.57        564.49        13.74 o                         
  -3  -2   6          7.85          9.04         1.51 o                         
  -2  -2   6        149.58        137.53         3.91 o                         
  -1  -2   6        551.41        537.40        20.42 o                         
   0  -2   6        457.37        490.75        16.95 o                         
   1  -2   6         64.58         93.06         3.29 o                         
   2  -2   6        675.38        810.32        55.09 o                         
   3  -2   6        107.12        121.32         3.28 o                         
   4  -2   6        277.21        258.76        10.83 o                         
   5  -2   6        266.48        275.29        18.21 o                         
   6  -2   6         26.70         31.43         3.28 o                         
   7  -2   6         34.82         33.32         3.06 o                         
   8  -2   6          1.00          0.10         1.69 o                         
   9  -2   6         12.73         14.04         5.75 o                         
  -9  -1   6          9.21          8.66         3.58 o                         
  -8  -1   6          4.82         10.29         3.15 o                         
  -7  -1   6         24.93         24.76         3.42 o                         
  -6  -1   6        156.64        159.96         5.62 o                         
  -5  -1   6         14.99         15.32         2.18 o                         
  -4  -1   6         42.92         44.99         1.09 o                         
  -3  -1   6         66.28         61.62         4.09 o                         
  -2  -1   6         93.72         96.47         4.16 o                         
  -1  -1   6        398.71        375.53         6.24 o                         
   0  -1   6         71.37         79.32         2.90 o                         
   1  -1   6         12.40         18.23         2.09 o                         
   2  -1   6         60.45         66.76         4.40 o                         
   3  -1   6         58.04         50.98         2.24 o                         
   4  -1   6        281.82        274.62         5.79 o                         
   5  -1   6          8.66          8.65         1.91 o                         
   6  -1   6         40.29         45.29         2.61 o                         
   7  -1   6        227.88        235.75         7.12 o                         
   8  -1   6          2.16          3.25         1.37 o                         
   9  -1   6         32.73         30.28         5.13 o                         
  -8   0   6         10.90          9.66         3.29 o                         
  -7   0   6        103.78        123.29         5.68 o                         
  -6   0   6        234.12        245.81         8.50 o                         
  -5   0   6         76.60         73.48         3.58 o                         
  -4   0   6         32.58         33.33         2.29 o                         
  -3   0   6        114.83        102.63         1.87 o                         
  -2   0   6         16.86         21.31         1.20 o                         
  -1   0   6        220.24        201.44         5.14 o                         
   0   0   6       1373.97       1510.50        21.47 o                         
   1   0   6        752.55        746.73         9.76 o                         
   2   0   6        157.02        193.23         2.73 o                         
   3   0   6        878.75       1080.65        15.58 o                         
   4   0   6          2.48          1.31         0.62 o                         
   5   0   6         22.00         19.23         1.82 o                         
   6   0   6        101.35         97.86         4.31 o                         
   7   0   6         81.09         75.99         2.59 o                         
   8   0   6         46.16         44.35         6.79 o                         
   9   0   6          1.81          3.33         2.41 o                         
  -8   1   6         32.23         36.50         4.06 o                         
  -7   1   6         25.45         21.75         3.29 o                         
  -6   1   6         70.62         69.92         3.44 o                         
  -5   1   6        146.36        174.78         6.72 o                         
  -4   1   6        452.15        456.25        11.81 o                         
  -3   1   6         30.40         29.11         1.41 o                         
  -2   1   6        160.52        155.83         2.70 o                         
  -1   1   6        529.37        505.81         8.81 o                         
   0   1   6       1399.48       1360.45        39.79 o                         
   1   1   6         11.49         12.00         0.95 o                         
   2   1   6         35.24         30.96        12.32 o                         
   3   1   6         75.03         72.53        29.22 o                         
   4   1   6          9.95          9.82         0.95 o                         
   5   1   6         30.66         30.54         1.34 o                         
   6   1   6         22.64         20.23         1.58 o                         
   7   1   6         39.27         36.35         2.80 o                         
   8   1   6          5.12          3.52         1.85 o                         
   9   1   6          9.06         10.75         2.43 o                         
  10   1   6          8.73          9.20         2.53 o                         
  -8   2   6         12.46         16.85         3.63 o                         
  -7   2   6          2.31          0.59         3.50 o                         
  -6   2   6         37.51         41.54         4.40 o                         
  -5   2   6        257.87        240.95         8.22 o                         
  -4   2   6        113.33        110.47         6.91 o                         
  -3   2   6        137.43        129.87         4.53 o                         
  -2   2   6        200.10        190.52         3.01 o                         
  -1   2   6         96.42        104.86         3.16 o                         
   0   2   6       3804.41       4358.35        60.01 o                         
   1   2   6         90.44         88.56         1.19 o                         
   2   2   6         57.76         66.41         2.54 o                         
   3   2   6        470.92        482.99        11.22 o                         
   4   2   6       2226.81        247.85      1148.09 o                         
   5   2   6        318.02        313.58        11.10 o                         
   6   2   6        104.21         97.85         2.74 o                         
   7   2   6         33.49         46.16         2.79 o                         
   8   2   6         22.26         22.15         1.52 o                         
   9   2   6         63.68         68.97         3.45 o                         
  10   2   6         14.37         22.75         3.65 o                         
  -7   3   6         20.98         38.87         5.23 o                         
  -6   3   6         73.63         83.34         8.55 o                         
  -5   3   6          1.39          1.22         1.90 o                         
  -4   3   6         43.92         36.51         2.29 o                         
  -3   3   6        176.94        157.25         6.02 o                         
  -2   3   6         20.35         18.59         1.26 o                         
  -1   3   6        303.29        282.88         3.27 o                         
   0   3   6         19.98         21.38         0.92 o                         
   1   3   6          2.53          3.87         0.44 o                         
   2   3   6       1862.54       1771.65       167.35 o                         
   3   3   6          0.76         -0.11         1.10 o                         
   4   3   6         92.58         37.34        28.12 o                         
   5   3   6        237.61        225.72         3.86 o                         
   6   3   6         38.25         36.70         1.58 o                         
   7   3   6         35.10         32.02         1.84 o                         
   8   3   6         43.88         48.74         2.54 o                         
   9   3   6          6.14          9.49         1.60 o                         
  10   3   6          0.60          2.75         2.64 o                         
  -7   4   6         13.26         16.36         7.20 o                         
  -6   4   6         57.30         73.13         9.62 o                         
  -5   4   6          5.99          6.08         1.11 o                         
  -4   4   6        103.77         99.79         6.86 o                         
  -3   4   6        770.35        722.69        25.63 o                         
  -2   4   6          4.37          4.77         1.34 o                         
  -1   4   6        491.59        473.83        10.18 o                         
   0   4   6         23.84         26.65         1.02 o                         
   1   4   6         18.17         19.13         0.88 o                         
   2   4   6        157.31        180.87         2.71 o                         
   3   4   6        138.24        115.73         7.35 o                         
   4   4   6        137.27        126.74         2.47 o                         
   5   4   6          0.03          1.81         1.01 o                         
   6   4   6         31.93         38.36         1.56 o                         
   7   4   6          3.18          4.25         0.98 o                         
   8   4   6         50.78         52.32         2.48 o                         
   9   4   6          7.23          5.41         1.41 o                         
  10   4   6         66.42         69.13         3.80 o                         
  -6   5   6          5.04          4.95         1.95 o                         
  -5   5   6          1.58         -0.06         0.78 o                         
  -4   5   6          0.17          0.27         0.90 o                         
  -3   5   6         23.80         28.45         2.07 o                         
  -2   5   6         40.24         30.94         2.51 o                         
  -1   5   6        437.53        418.29        12.62 o                         
   0   5   6        173.12        164.78         4.91 o                         
   1   5   6          8.88         10.65         0.99 o                         
   2   5   6        222.40        214.31         2.86 o                         
   3   5   6        120.61        119.58         1.82 o                         
   4   5   6         64.55         61.99         1.34 o                         
   5   5   6        419.88        393.68         8.99 o                         
   6   5   6        129.87        118.78         2.77 o                         
   7   5   6         14.20         14.38         1.06 o                         
   8   5   6         25.39         24.63         1.99 o                         
   9   5   6         31.17         30.78         1.96 o                         
  10   5   6          0.32          1.11         1.48 o                         
  -6   6   6          3.64          6.03         3.72 o                         
  -5   6   6          9.85          7.08         2.48 o                         
  -4   6   6          6.39          7.20         2.20 o                         
  -3   6   6         71.82         65.05         3.40 o                         
  -2   6   6        282.75        272.74         8.64 o                         
  -1   6   6       2044.47       2112.72        79.46 o                         
   0   6   6        215.53        213.90        10.13 o                         
   1   6   6          0.36          1.37         0.76 o                         
   2   6   6        118.14        111.18         2.11 o                         
   3   6   6          0.55          0.80         0.55 o                         
   4   6   6         25.14         27.46         1.26 o                         
   5   6   6        206.03        207.79         6.98 o                         
   6   6   6         28.58         26.42         1.09 o                         
   7   6   6         21.53         20.43         1.25 o                         
   8   6   6         49.72         50.86         2.61 o                         
   9   6   6         21.36         22.67         1.74 o                         
  10   6   6          0.86          1.49         1.82 o                         
  -5   7   6          0.31          1.08         1.73 o                         
  -4   7   6          7.96          8.14         1.58 o                         
  -3   7   6          4.66          2.28         1.48 o                         
  -2   7   6         15.56         11.54         1.64 o                         
  -1   7   6        127.31        127.22         9.05 o                         
   0   7   6        132.24        130.71         5.50 o                         
   1   7   6        222.07        224.84         9.12 o                         
   2   7   6         11.23         13.21         1.54 o                         
   3   7   6         69.83         65.04         2.01 o                         
   4   7   6          1.72          2.09         0.85 o                         
   5   7   6         25.76         25.59         2.52 o                         
   6   7   6          6.94          3.72         1.53 o                         
   7   7   6          0.87          0.51         0.84 o                         
   8   7   6          8.55          6.23         1.70 o                         
   9   7   6         12.06          8.43         2.16 o                         
  10   7   6          5.15          5.14         2.25 o                         
  -4   8   6         12.96         15.62         2.30 o                         
  -3   8   6         11.28         11.64         5.37 o                         
  -2   8   6          0.18         -0.76         1.48 o                         
  -1   8   6         28.85         32.65         3.40 o                         
   0   8   6          3.04          3.53         1.24 o                         
   1   8   6        586.64        580.42         9.69 o                         
   2   8   6          0.87          1.48         0.90 o                         
   3   8   6         75.14         72.75         2.76 o                         
   4   8   6         37.13         34.46         2.07 o                         
   5   8   6        504.17        444.97        28.78 o                         
   6   8   6         35.77         33.26         2.02 o                         
   7   8   6          3.29          2.34         2.03 o                         
   8   8   6          4.52          2.67         0.99 o                         
   9   8   6         40.94         31.94         3.43 o                         
  -3   9   6          2.60          0.04         2.62 o                         
  -2   9   6          1.58          2.56         1.59 o                         
  -1   9   6         23.86         30.16         2.13 o                         
   0   9   6          3.16          1.84         1.59 o                         
   1   9   6         13.62         13.16         1.40 o                         
   2   9   6         41.05         40.98         3.09 o                         
   3   9   6         21.21         25.77         2.14 o                         
   4   9   6         12.56         13.19         1.72 o                         
   5   9   6         20.07         20.81         1.73 o                         
   6   9   6         59.73         56.69         2.37 o                         
   7   9   6         16.32          8.38         6.54 o                         
   8   9   6          9.18          2.95         2.07 o                         
   9   9   6          0.00          0.00         1.42 o                         
  -2  10   6         15.08         10.70         3.89 o                         
  -1  10   6         35.96         46.77         7.81 o                         
   0  10   6         10.87          8.59         2.27 o                         
   1  10   6         10.58          9.78         2.28 o                         
   2  10   6          2.09          1.91         1.77 o                         
   3  10   6        100.91         97.11         7.17 o                         
   4  10   6          2.74          3.42         1.64 o                         
   5  10   6         60.51         51.45         7.73 o                         
   6  10   6          3.30          1.96         1.30 o                         
   7  10   6         45.98         40.99         4.49 o                         
   8  10   6          0.11          0.53         1.51 o                         
   0  11   6          2.04          2.42         1.72 o                         
   1  11   6          1.95          1.61         2.06 o                         
   2  11   6          2.10          0.31         1.66 o                         
   3  11   6          2.88          5.11         2.11 o                         
   4  11   6         18.05         13.07         2.44 o                         
   5  11   6         21.47         21.52         2.52 o                         
   6  11   6          3.84          5.39         2.13 o                         
   7  11   6          0.24          1.48         1.74 o                         
   4  12   6         32.44         27.04         3.34 o                         
  -3 -10   7         34.18         43.58        10.65 o                         
  -2 -10   7         11.66         13.01         4.82 o                         
  -1 -10   7          5.00          5.54         2.70 o                         
  -6  -9   7          0.20         -1.09         2.21 o                         
  -5  -9   7         13.50         18.46         4.33 o                         
  -4  -9   7          0.12          0.22         3.31 o                         
  -3  -9   7          7.76          5.01         3.31 o                         
  -2  -9   7          1.07          0.45         1.79 o                         
  -1  -9   7          1.80          1.32         2.52 o                         
   0  -9   7          3.82          3.86         3.60 o                         
   1  -9   7          0.05          1.04         2.15 o                         
   2  -9   7          0.60          0.41         1.82 o                         
  -7  -8   7          0.34         -1.27         4.51 o                         
  -6  -8   7          0.01          0.50         1.45 o                         
  -5  -8   7          3.80          2.76         2.16 o                         
  -4  -8   7         10.31         12.38         4.05 o                         
  -3  -8   7         16.67         32.02         5.93 o                         
  -2  -8   7          9.74         11.03         3.08 o                         
  -1  -8   7          8.16          8.62         3.34 o                         
   0  -8   7          0.98         -0.61         1.60 o                         
   1  -8   7         77.12         81.88         5.27 o                         
   2  -8   7          0.60          0.12         2.63 o                         
   3  -8   7         73.30         85.05         7.80 o                         
  -7  -7   7          5.09          8.68         3.87 o                         
  -6  -7   7          0.06          0.88         1.68 o                         
  -5  -7   7         20.10         19.47         3.44 o                         
  -4  -7   7          1.28          2.13         1.51 o                         
  -3  -7   7          0.59          0.90         2.12 o                         
  -2  -7   7          2.67          2.79         1.90 o                         
  -1  -7   7          6.61         11.43         3.67 o                         
   0  -7   7          7.90          8.84         2.43 o                         
   1  -7   7         15.58         13.93         3.69 o                         
   2  -7   7          5.55          4.02         2.19 o                         
   3  -7   7          0.01          1.88         2.17 o                         
   4  -7   7          0.10          0.26         1.60 o                         
   5  -7   7          0.48          0.76         1.82 o                         
  -8  -6   7         11.67         12.30         2.56 o                         
  -7  -6   7         42.71         42.63         7.92 o                         
  -6  -6   7          1.21          1.34         1.48 o                         
  -5  -6   7          0.00          0.75         1.50 o                         
  -4  -6   7         11.97         14.54         2.60 o                         
  -3  -6   7         74.28         80.42         3.31 o                         
  -2  -6   7          0.29          3.05         1.72 o                         
  -1  -6   7         18.76         18.68         8.54 o                         
   0  -6   7         79.75         88.03        11.99 o                         
   1  -6   7          5.35          7.61         2.31 o                         
   2  -6   7         88.40         85.77         3.80 o                         
   3  -6   7          1.76          2.88         1.96 o                         
   4  -6   7          2.75          3.13         2.58 o                         
   5  -6   7         53.75         54.16         4.47 o                         
   6  -6   7          7.46          6.80         3.32 o                         
  -8  -5   7         17.77         13.62         3.22 o                         
  -7  -5   7         38.29         33.20        23.22 o                         
  -6  -5   7         11.22         11.15         4.95 o                         
  -5  -5   7         18.10         19.28         2.74 o                         
  -4  -5   7         38.99         44.22         3.22 o                         
  -3  -5   7         27.73         29.94         2.23 o                         
  -2  -5   7         84.12         81.72         3.73 o                         
  -1  -5   7          1.01          1.60         1.46 o                         
   0  -5   7          0.08         -0.28         1.49 o                         
   1  -5   7         41.65         42.48         3.59 o                         
   2  -5   7          7.53          7.03         2.70 o                         
   3  -5   7         18.80         16.59         2.23 o                         
   4  -5   7         16.12         17.08         2.20 o                         
   5  -5   7          2.77          4.36         2.05 o                         
   6  -5   7          0.34          0.25         1.67 o                         
   7  -5   7          2.27          0.84         1.78 o                         
  -8  -4   7          4.30          4.34         2.12 o                         
  -7  -4   7          2.08          3.26         2.71 o                         
  -6  -4   7         66.24         75.40         5.29 o                         
  -5  -4   7          4.09          1.49         3.28 o                         
  -4  -4   7        190.17        212.08         5.99 o                         
  -3  -4   7          3.18          5.32         2.15 o                         
  -2  -4   7         12.48         14.54         1.93 o                         
  -1  -4   7          8.32         12.29         1.71 o                         
   0  -4   7          0.38          0.19         1.07 o                         
   1  -4   7          0.05          0.76         1.13 o                         
   2  -4   7          9.41         13.96         1.97 o                         
   3  -4   7         91.27         97.19         6.74 o                         
   4  -4   7         16.05         21.16         2.14 o                         
   5  -4   7         20.17         23.19         2.17 o                         
   6  -4   7          4.26          1.45         1.88 o                         
   7  -4   7          0.85          1.02         1.55 o                         
  -8  -3   7          0.67          0.70         2.08 o                         
  -7  -3   7         49.49         56.97         5.57 o                         
  -6  -3   7          0.52          0.46         1.12 o                         
  -5  -3   7          0.28         -0.48         2.30 o                         
  -4  -3   7         29.61         27.41         4.59 o                         
  -3  -3   7         32.25         36.42         2.48 o                         
  -2  -3   7         44.30         44.63         1.92 o                         
  -1  -3   7         29.30         32.83         2.61 o                         
   0  -3   7          7.47          5.16         1.65 o                         
   1  -3   7        271.19        269.74         5.49 o                         
   2  -3   7         60.63         53.47         4.87 o                         
   3  -3   7         10.91          8.95         1.52 o                         
   4  -3   7         98.97         95.43         3.47 o                         
   5  -3   7         51.78         56.27         4.82 o                         
   6  -3   7         13.69         10.21         5.35 o                         
   7  -3   7          5.74          4.68         2.56 o                         
   8  -3   7         12.10         12.26         2.73 o                         
  -8  -2   7        117.96        131.00         6.89 o                         
  -7  -2   7         19.75         15.30         2.65 o                         
  -6  -2   7          0.08          0.51         1.40 o                         
  -5  -2   7         84.76         84.47         7.38 o                         
  -4  -2   7         11.33         11.97         3.67 o                         
  -3  -2   7         32.05         32.07         2.56 o                         
  -2  -2   7          0.59          3.46         1.40 o                         
  -1  -2   7       1364.97       1333.91        58.20 o                         
   0  -2   7         15.93         13.67         1.06 o                         
   1  -2   7        923.00       1034.74        16.53 o                         
   2  -2   7        195.57        192.30        13.26 o                         
   3  -2   7         71.02         84.71         3.96 o                         
   4  -2   7        210.70        185.84         4.42 o                         
   5  -2   7         65.25         64.99         2.88 o                         
   6  -2   7          2.13          3.55         2.16 o                         
   7  -2   7          6.32          5.56         1.71 o                         
   8  -2   7         34.87         37.64         5.17 o                         
  -8  -1   7         43.24         52.81         3.95 o                         
  -7  -1   7        175.63        177.87         8.09 o                         
  -6  -1   7          3.73          6.12         2.10 o                         
  -5  -1   7         16.65         21.24         1.98 o                         
  -4  -1   7          1.67          2.32         0.58 o                         
  -3  -1   7         17.09         14.65         1.35 o                         
  -2  -1   7         62.17         65.62         4.13 o                         
  -1  -1   7        181.24        182.42         3.25 o                         
   0  -1   7          4.06          4.91         1.00 o                         
   1  -1   7          6.93          8.20         1.14 o                         
   2  -1   7         41.11         51.83         6.29 o                         
   3  -1   7         17.35         15.87         1.51 o                         
   4  -1   7         85.68         95.72         3.18 o                         
   5  -1   7        147.05        139.58         6.08 o                         
   6  -1   7         10.78         11.09         2.19 o                         
   7  -1   7         58.11         58.10         4.04 o                         
   8  -1   7         15.34         18.70         3.43 o                         
   9  -1   7          1.13          2.48         2.56 o                         
  -8   0   7         13.50         15.54         3.74 o                         
  -7   0   7          1.99          0.72         1.86 o                         
  -6   0   7        183.71        183.83         6.22 o                         
  -5   0   7          0.36         -0.10         1.08 o                         
  -4   0   7         26.89         25.26         2.04 o                         
  -3   0   7         62.25         57.51         1.61 o                         
  -2   0   7       1439.24       1378.69        39.15 o                         
  -1   0   7        561.52        584.55         8.83 o                         
   0   0   7        277.69        278.40         4.69 o                         
   1   0   7          4.69          4.95         0.69 o                         
   2   0   7        988.63       1140.21       117.56 o                         
   3   0   7        858.70        924.85        13.37 o                         
   4   0   7        200.33        222.06         4.28 o                         
   5   0   7        230.01        226.24         4.86 o                         
   6   0   7         12.44         14.47         3.34 o                         
   7   0   7        111.19        109.72         4.40 o                         
   8   0   7          1.07          1.48         1.06 o                         
   9   0   7         19.01         21.62         2.51 o                         
  -8   1   7         41.72         57.52         7.14 o                         
  -7   1   7         13.71         13.71         3.05 o                         
  -6   1   7         89.28         89.82         4.03 o                         
  -5   1   7         28.76         23.70         2.72 o                         
  -4   1   7         34.43         31.89         2.49 o                         
  -3   1   7        410.80        400.92         5.34 o                         
  -2   1   7        347.94        339.04         4.67 o                         
  -1   1   7        149.04        144.31         2.32 o                         
   0   1   7          3.14          6.25         0.70 o                         
   1   1   7         21.56         16.28         0.78 o                         
   2   1   7         47.05         31.08        15.09 o                         
   3   1   7        161.10        107.02        48.70 o                         
   4   1   7         16.54         16.92         1.04 o                         
   5   1   7         19.72         18.53         1.31 o                         
   6   1   7        163.69        138.87         3.17 o                         
   7   1   7          4.30          3.14         2.51 o                         
   8   1   7          4.37          6.95         2.39 o                         
   9   1   7         13.13         22.40         6.43 o                         
  10   1   7         14.24         14.40         1.79 o                         
  -8   2   7          5.62          2.97         2.43 o                         
  -7   2   7         11.35          7.98         2.76 o                         
  -6   2   7         25.70         33.82         6.56 o                         
  -5   2   7         33.10         39.15         3.65 o                         
  -4   2   7        732.60        786.69        22.86 o                         
  -3   2   7          8.47          7.22         3.02 o                         
  -2   2   7        431.14        439.54         7.10 o                         
  -1   2   7        148.21        130.65         3.17 o                         
   0   2   7          0.45          2.18         0.54 o                         
   1   2   7        228.47        195.38         2.33 o                         
   2   2   7        494.77        495.87        12.60 o                         
   3   2   7         26.71         25.35         2.06 o                         
   4   2   7        127.82         76.80        27.56 o                         
   5   2   7          6.21          4.12         0.88 o                         
   6   2   7         41.73         50.10         2.36 o                         
   7   2   7          1.87          0.26         0.94 o                         
   8   2   7         29.91         26.72         2.18 o                         
   9   2   7         26.45         27.74         2.10 o                         
  10   2   7          1.20          1.33         1.56 o                         
  -7   3   7          2.99          5.86         3.57 o                         
  -6   3   7          9.14          7.02         4.86 o                         
  -5   3   7          6.93          5.36         2.47 o                         
  -4   3   7         96.57         98.67         6.96 o                         
  -3   3   7         35.14         28.53         5.45 o                         
  -2   3   7        181.25        141.82        29.24 o                         
  -1   3   7         24.36         23.35         0.99 o                         
   0   3   7        589.53        249.65       217.47 o                         
   1   3   7          9.91         15.34         0.73 o                         
   2   3   7        126.30        118.29         3.78 o                         
   3   3   7        230.85        231.19         6.28 o                         
   4   3   7          1.68          3.22         2.41 o                         
   5   3   7         11.36          7.51         2.63 o                         
   6   3   7         94.55         89.32         3.10 o                         
   7   3   7          2.64          2.15         0.96 o                         
   8   3   7          0.90          0.71         0.77 o                         
   9   3   7         51.97         58.84         3.07 o                         
  10   3   7          7.40          6.82         2.06 o                         
  -7   4   7          3.61          2.69         6.04 o                         
  -6   4   7          6.69         10.11         3.92 o                         
  -5   4   7          1.79          5.84         4.62 o                         
  -4   4   7         67.59         57.21         5.46 o                         
  -3   4   7         51.85         46.84         5.13 o                         
  -2   4   7       1722.44       1637.84        65.73 o                         
  -1   4   7        224.71        183.38        22.34 o                         
   0   4   7        125.29        120.76         2.13 o                         
   1   4   7         67.98         53.17         1.70 o                         
   2   4   7        456.63        463.79         9.67 o                         
   3   4   7         21.46         21.54         2.32 o                         
   4   4   7        275.73        281.56         6.49 o                         
   5   4   7         10.71         13.03         0.63 o                         
   6   4   7        110.22        103.68         4.30 o                         
   7   4   7         57.27         67.56         2.11 o                         
   8   4   7         17.84         18.17         1.73 o                         
   9   4   7          0.01         -0.02         0.82 o                         
  10   4   7          0.01         -0.01         0.94 o                         
  -6   5   7          8.87          9.91         5.84 o                         
  -5   5   7          3.38          1.49         1.56 o                         
  -4   5   7          0.10          0.14         0.82 o                         
  -3   5   7         15.05         13.26         1.94 o                         
  -2   5   7       1055.28       1000.88        29.18 o                         
  -1   5   7          0.45         -0.10         0.56 o                         
   0   5   7          2.18          2.88         1.07 o                         
   1   5   7          4.09          3.07         0.57 o                         
   2   5   7          0.26          0.52         0.44 o                         
   3   5   7        311.58        289.75         5.61 o                         
   4   5   7         13.16         13.14         0.72 o                         
   5   5   7        127.80         98.17        10.30 o                         
   6   5   7        111.15         99.62         7.07 o                         
   7   5   7          2.73          2.27         0.93 o                         
   8   5   7          9.94         12.90         1.54 o                         
   9   5   7         24.33         22.87         1.65 o                         
  10   5   7          0.22          0.55         1.23 o                         
  -6   6   7          3.27          2.97         5.38 o                         
  -5   6   7          5.63         10.17         4.76 o                         
  -4   6   7         17.31         19.65         4.97 o                         
  -3   6   7         23.94         27.44         3.28 o                         
  -2   6   7         17.72         16.68         1.86 o                         
  -1   6   7         20.33         19.74         1.61 o                         
   0   6   7        282.80        282.62        14.37 o                         
   1   6   7        111.58        111.77         3.67 o                         
   2   6   7          0.10          0.14         0.64 o                         
   3   6   7         99.93         97.35         3.18 o                         
   4   6   7        814.29        809.89        13.37 o                         
   5   6   7        286.09        248.97        25.73 o                         
   6   6   7         92.84         88.42         3.88 o                         
   7   6   7          0.50          0.55         0.67 o                         
   8   6   7         38.59         32.90         2.04 o                         
   9   6   7          0.05          0.13         0.81 o                         
  10   6   7         11.75         -0.26         1.51 o                         
  -5   7   7          2.87          5.34         2.45 o                         
  -4   7   7          9.74         10.24         2.17 o                         
  -3   7   7          4.93          5.52         1.36 o                         
  -2   7   7         75.23         80.78         7.27 o                         
  -1   7   7         22.64         21.02         2.93 o                         
   0   7   7        115.45        117.87         7.24 o                         
   1   7   7          8.61          7.73         1.41 o                         
   2   7   7          8.57          9.33         1.06 o                         
   3   7   7          4.99          4.70         1.02 o                         
   4   7   7         59.56         57.86         1.68 o                         
   5   7   7         39.27         36.73         3.42 o                         
   6   7   7         19.75         17.85         2.94 o                         
   7   7   7          6.09          5.29         1.03 o                         
   8   7   7         17.64         18.06         2.26 o                         
   9   7   7         47.01         14.61         3.11 o                         
  -4   8   7          1.07          3.21         2.19 o                         
  -3   8   7         28.64         34.45         6.39 o                         
  -2   8   7         37.01         39.80         4.38 o                         
  -1   8   7         28.04         29.50         2.81 o                         
   0   8   7         36.36         38.87         2.37 o                         
   1   8   7         85.08         89.51         3.51 o                         
   2   8   7        134.91        134.45         3.54 o                         
   3   8   7         15.74         12.02         1.57 o                         
   4   8   7        100.35         94.79         2.89 o                         
   5   8   7         80.16         69.27         8.95 o                         
   6   8   7         18.62          9.92         2.15 o                         
   7   8   7         40.07         33.84         4.78 o                         
   8   8   7          3.50          0.94         1.11 o                         
  -3   9   7         19.74         29.04         7.18 o                         
  -2   9   7         31.24         27.13        12.25 o                         
  -1   9   7         11.01          5.26         2.42 o                         
   0   9   7          1.09          0.85         1.29 o                         
   1   9   7          0.00         -0.16         1.23 o                         
   2   9   7         78.79         68.17         2.73 o                         
   3   9   7         23.40         24.44         1.72 o                         
   4   9   7         22.78         22.39         1.44 o                         
   5   9   7          2.05          1.45         0.81 o                         
   6   9   7          0.46          0.82         0.76 o                         
   7   9   7          0.35          0.32         1.68 o                         
   8   9   7          7.09          0.00         1.90 o                         
  -1  10   7          2.79          2.26         1.57 o                         
   0  10   7          6.88          6.41         1.85 o                         
   1  10   7          0.25         -0.14         1.18 o                         
   2  10   7          2.07          2.63         1.43 o                         
   3  10   7        230.80        228.26        12.38 o                         
   4  10   7         51.74         42.76         5.60 o                         
   5  10   7         74.97         67.31         9.58 o                         
   6  10   7          5.17          2.14         1.44 o                         
   7  10   7          2.01          0.00         1.92 o                         
   8  10   7          6.76         -0.02         1.86 o                         
   0  11   7         11.73          6.77         2.52 o                         
   1  11   7          1.66          1.56         2.11 o                         
   2  11   7          0.53          2.72         2.10 o                         
   3  11   7         16.33         13.33         1.97 o                         
   4  11   7         73.60         56.21         9.47 o                         
   5  11   7          4.09          3.79         1.40 o                         
   6  11   7          2.95          5.62         3.50 o                         
   7  11   7          4.61          4.46         3.26 o                         
  -5  -9   8          5.45          5.48         5.08 o                         
  -4  -9   8          0.04         -0.86         1.71 o                         
  -3  -9   8          5.73          5.43         3.48 o                         
  -2  -9   8          2.98          3.28         2.87 o                         
  -1  -9   8          0.59         -0.69         2.37 o                         
   0  -9   8          2.94          1.44         2.52 o                         
   1  -9   8          0.08         -0.67         1.80 o                         
  -6  -8   8          2.03          2.32         1.76 o                         
  -5  -8   8          1.93          1.75         2.34 o                         
  -4  -8   8          0.08          0.27         1.44 o                         
  -3  -8   8          9.23          7.65         3.84 o                         
  -2  -8   8         28.21         38.38         3.66 o                         
  -1  -8   8         15.97         19.44         4.12 o                         
   0  -8   8          4.50          6.69         3.05 o                         
   1  -8   8         33.92         28.24         5.19 o                         
   2  -8   8          7.57          5.68         2.80 o                         
   3  -8   8          1.16          1.23         2.55 o                         
  -7  -7   8          1.06          1.03         2.84 o                         
  -6  -7   8          0.33          0.99         1.01 o                         
  -5  -7   8         15.50         18.49         3.87 o                         
  -4  -7   8         13.21         14.55         2.83 o                         
  -3  -7   8          0.34          0.10         1.62 o                         
  -2  -7   8          8.90         10.35         2.15 o                         
  -1  -7   8          6.68         10.16         3.85 o                         
   0  -7   8          1.58          2.76         2.20 o                         
   1  -7   8          1.37          1.34         2.51 o                         
   2  -7   8          2.09          1.35         1.99 o                         
   3  -7   8          2.10          1.61         2.05 o                         
   4  -7   8          6.92          7.74         2.69 o                         
  -7  -6   8          4.28          5.51         5.71 o                         
  -6  -6   8          1.55          2.25         4.37 o                         
  -5  -6   8          3.25          5.24         2.45 o                         
  -4  -6   8         38.71         44.43         6.09 o                         
  -3  -6   8          6.09          7.85         2.09 o                         
  -2  -6   8         11.67         14.01         3.55 o                         
  -1  -6   8         15.47         16.25         3.85 o                         
   0  -6   8          3.95          3.35         2.27 o                         
   1  -6   8          0.33          1.67         1.66 o                         
   2  -6   8          0.33          0.23         2.57 o                         
   3  -6   8          9.32          7.99         2.56 o                         
   4  -6   8          4.29          1.80         2.33 o                         
   5  -6   8          1.23          2.28         2.13 o                         
  -8  -5   8          8.79          7.96         2.83 o                         
  -7  -5   8          8.88          5.61         5.50 o                         
  -6  -5   8          4.07          5.16         2.78 o                         
  -5  -5   8         20.55         24.84         4.55 o                         
  -4  -5   8          1.89          3.29         1.91 o                         
  -3  -5   8          3.17          2.28         2.15 o                         
  -2  -5   8         11.64          8.57         1.95 o                         
  -1  -5   8         70.07         78.10        10.02 o                         
   0  -5   8         28.44         29.88         2.70 o                         
   1  -5   8          7.65          5.39         2.41 o                         
   2  -5   8         78.14         73.90         3.77 o                         
   3  -5   8          1.69          2.42         1.72 o                         
   4  -5   8          0.36         -0.90         1.35 o                         
   5  -5   8          9.74          7.00         2.35 o                         
   6  -5   8          2.42          2.03         3.42 o                         
  -8  -4   8          1.13          0.64         2.04 o                         
  -7  -4   8          5.72          9.46         3.55 o                         
  -6  -4   8          4.79          4.37         4.40 o                         
  -5  -4   8         22.63         30.43         3.98 o                         
  -4  -4   8          1.44          2.12         1.63 o                         
  -3  -4   8         30.08         26.87         3.26 o                         
  -2  -4   8        200.86        216.11         6.86 o                         
  -1  -4   8        142.52        147.67         4.36 o                         
   0  -4   8          9.34          9.72         1.78 o                         
   1  -4   8          7.71          6.62         1.72 o                         
   2  -4   8        366.21        356.78        12.41 o                         
   3  -4   8         94.48         87.56         3.60 o                         
   4  -4   8         17.80         15.78         2.94 o                         
   5  -4   8          5.42          6.06         2.14 o                         
   6  -4   8         18.38         19.67         3.17 o                         
   7  -4   8         25.31         21.08         2.97 o                         
  -8  -3   8          2.74          1.83         2.01 o                         
  -7  -3   8         39.04         40.68         6.65 o                         
  -6  -3   8         15.58         16.43         3.35 o                         
  -5  -3   8          6.15          4.75         3.41 o                         
  -4  -3   8          2.01          2.65         3.02 o                         
  -3  -3   8         54.56         59.49         3.86 o                         
  -2  -3   8         18.26         14.72         2.40 o                         
  -1  -3   8          0.11         -0.41         0.80 o                         
   0  -3   8         33.45         32.30         3.99 o                         
   1  -3   8          0.98          1.02         0.82 o                         
   2  -3   8        105.92        114.37        10.44 o                         
   3  -3   8         36.93         39.00         2.34 o                         
   4  -3   8         11.16          8.04         1.64 o                         
   5  -3   8        144.98        150.21        10.95 o                         
   6  -3   8          8.52          7.51         2.64 o                         
   7  -3   8          0.02          0.18         1.31 o                         
   8  -3   8         11.59         10.46         3.07 o                         
  -8  -2   8         20.28         14.36         5.37 o                         
  -7  -2   8         10.13          9.80         2.42 o                         
  -6  -2   8          4.95          3.45         1.73 o                         
  -5  -2   8          4.87          2.62         0.90 o                         
  -4  -2   8         60.16         67.31         5.84 o                         
  -3  -2   8        470.40        472.16        14.52 o                         
  -2  -2   8         23.11         25.04         5.06 o                         
  -1  -2   8        482.52        481.80         7.89 o                         
   0  -2   8         74.46         80.35         2.46 o                         
   1  -2   8         46.33         49.24         2.53 o                         
   2  -2   8        162.57        148.96         9.41 o                         
   3  -2   8         14.36         13.21         1.39 o                         
   4  -2   8        108.71        100.43         3.63 o                         
   5  -2   8          5.34          5.88         1.47 o                         
   6  -2   8         32.94         31.65         2.12 o                         
   7  -2   8          4.91          3.74         2.55 o                         
   8  -2   8          1.83          0.58         2.08 o                         
  -8  -1   8          2.62         -0.43         2.08 o                         
  -7  -1   8         13.59         10.38         3.77 o                         
  -6  -1   8         29.42         31.85         4.20 o                         
  -5  -1   8         14.74         14.34         2.99 o                         
  -4  -1   8          5.83          4.63         0.86 o                         
  -3  -1   8        470.75        472.07         8.35 o                         
  -2  -1   8         13.73         18.86         1.86 o                         
  -1  -1   8        306.93        307.23         6.09 o                         
   0  -1   8         74.73         66.46         3.23 o                         
   1  -1   8         10.52         11.36         1.22 o                         
   2  -1   8         84.34         76.87         4.15 o                         
   3  -1   8         65.83         65.25         1.90 o                         
   4  -1   8         59.45         50.42         1.94 o                         
   5  -1   8        170.90        165.08         6.57 o                         
   6  -1   8          5.52          4.01         1.16 o                         
   7  -1   8          0.24          0.46         1.11 o                         
   8  -1   8         49.52         54.55         7.83 o                         
   9  -1   8          2.41          5.59         1.55 o                         
  -8   0   8          5.42          6.55         3.33 o                         
  -7   0   8          0.21         -0.12         1.25 o                         
  -6   0   8        118.13        132.86         4.79 o                         
  -5   0   8         43.93         44.76         2.66 o                         
  -4   0   8          0.09          0.13         0.39 o                         
  -3   0   8         64.90         68.57         2.36 o                         
  -2   0   8         64.73         58.30         1.70 o                         
  -1   0   8        248.50        251.39         7.19 o                         
   0   0   8        340.84        313.98         4.88 o                         
   1   0   8          0.10          0.41         0.55 o                         
   2   0   8       1477.07       1483.11        61.51 o                         
   3   0   8        138.84        133.84         2.69 o                         
   4   0   8          1.27          1.20         0.83 o                         
   5   0   8        103.66        107.37         3.19 o                         
   6   0   8         95.25         83.16         8.50 o                         
   7   0   8          1.92          2.61         1.39 o                         
   8   0   8          0.00          1.14         0.93 o                         
   9   0   8          5.80         11.62         2.51 o                         
  -8   1   8         17.97         24.43         5.93 o                         
  -7   1   8          8.57          7.25         2.87 o                         
  -6   1   8          1.76          2.78         2.08 o                         
  -5   1   8         79.82         84.19         4.10 o                         
  -4   1   8         84.04         72.77         5.27 o                         
  -3   1   8        235.56        248.14         4.28 o                         
  -2   1   8          1.47          1.47         0.84 o                         
  -1   1   8         20.11         22.41         1.77 o                         
   0   1   8        119.83        113.24         5.39 o                         
   1   1   8         95.33         94.50         1.99 o                         
   2   1   8         12.97          7.58         4.80 o                         
   3   1   8        371.58        187.37       129.82 o                         
   4   1   8          1.02          0.90         0.47 o                         
   5   1   8         24.51         29.24         1.72 o                         
   6   1   8         25.54         29.05         1.68 o                         
   7   1   8         12.97         13.95         4.71 o                         
   8   1   8         76.51         75.91         3.42 o                         
   9   1   8          0.64          0.41         1.45 o                         
  -7   2   8          0.08          1.00         2.12 o                         
  -6   2   8         11.54         15.39         3.69 o                         
  -5   2   8          3.46          4.31         1.83 o                         
  -4   2   8         91.74         94.50         3.25 o                         
  -3   2   8         14.71         12.85         1.02 o                         
  -2   2   8        243.97        239.76         4.23 o                         
  -1   2   8         40.40         41.44         1.64 o                         
   0   2   8        155.07        168.31         2.47 o                         
   1   2   8        155.82        147.05         1.96 o                         
   2   2   8         76.62         76.17         4.53 o                         
   3   2   8        612.48        615.41        14.26 o                         
   4   2   8         11.19          8.98         0.92 o                         
   5   2   8        388.29        380.90        10.13 o                         
   6   2   8          3.82          7.65         1.49 o                         
   7   2   8          3.12          2.99         1.23 o                         
   8   2   8        141.81        140.09         5.39 o                         
   9   2   8          6.15          5.96         1.87 o                         
  10   2   8          1.97          2.12         1.31 o                         
  -7   3   8          0.06          0.66         1.65 o                         
  -6   3   8          0.43          0.42         1.99 o                         
  -5   3   8          7.24          6.34         4.22 o                         
  -4   3   8        135.51        152.35         6.15 o                         
  -3   3   8        767.43        755.95        18.59 o                         
  -2   3   8        533.29        507.61        30.18 o                         
  -1   3   8         18.20         17.08         1.01 o                         
   0   3   8          4.58          4.37         0.97 o                         
   1   3   8         49.11         47.58         0.92 o                         
   2   3   8         75.83         78.11         3.43 o                         
   3   3   8        196.16        194.51         7.90 o                         
   4   3   8        173.46        167.40         5.60 o                         
   5   3   8          0.00          0.19         0.25 o                         
   6   3   8        166.96        151.21         8.37 o                         
   7   3   8          9.43          9.55         1.15 o                         
   8   3   8          0.00          0.39         0.65 o                         
   9   3   8         17.71         17.02         2.11 o                         
  10   3   8          3.15          5.84         2.22 o                         
  -6   4   8          2.70          7.07         3.81 o                         
  -5   4   8         11.98          7.77         4.81 o                         
  -4   4   8         44.80         37.48         6.35 o                         
  -3   4   8          3.25          2.98         1.19 o                         
  -2   4   8          0.20          2.38         0.97 o                         
  -1   4   8         10.45          9.33         0.92 o                         
   0   4   8        179.60        178.56         7.89 o                         
   1   4   8         36.46         37.26         3.87 o                         
   2   4   8         89.85         97.14         1.11 o                         
   3   4   8         10.47         13.80         1.87 o                         
   4   4   8        874.80        931.71        25.16 o                         
   5   4   8         10.43         10.15         3.50 o                         
   6   4   8         59.11         55.25         2.42 o                         
   7   4   8         26.20         24.01         2.17 o                         
   8   4   8         85.48         84.45         4.38 o                         
   9   4   8         36.80         39.49         2.23 o                         
  10   4   8         17.48         24.87         3.52 o                         
  -6   5   8         47.15         60.31         9.41 o                         
  -5   5   8          0.69          0.92         2.19 o                         
  -4   5   8         16.88         10.33         3.82 o                         
  -3   5   8         19.93         16.60         1.76 o                         
  -2   5   8         52.61         47.73         2.76 o                         
  -1   5   8         82.92         79.62         4.29 o                         
   0   5   8        291.29        275.61        13.17 o                         
   1   5   8         19.38         19.22         1.81 o                         
   2   5   8        116.96        107.85         3.34 o                         
   3   5   8        177.49        164.52        13.04 o                         
   4   5   8         11.35         14.01         1.82 o                         
   5   5   8          0.36          1.25         1.33 o                         
   6   5   8         17.21         13.69         1.55 o                         
   7   5   8         67.12         56.65         5.86 o                         
   8   5   8          2.57          2.49         0.96 o                         
   9   5   8         47.69         55.45         7.22 o                         
  10   5   8         31.26         42.61         6.85 o                         
  -5   6   8          0.59          1.07         1.60 o                         
  -4   6   8         19.96         19.50         4.90 o                         
  -3   6   8          7.74          5.85         1.69 o                         
  -2   6   8         43.34         40.42         3.45 o                         
  -1   6   8         19.24         19.49         2.05 o                         
   0   6   8        240.89        238.45         9.02 o                         
   1   6   8         47.38         42.21         5.55 o                         
   2   6   8         99.15         98.46         2.81 o                         
   3   6   8         79.94         69.24         1.53 o                         
   4   6   8        445.10        424.18        14.28 o                         
   5   6   8         90.25         79.16         4.49 o                         
   6   6   8          2.19          1.55         0.53 o                         
   7   6   8         70.88         17.96        40.85 o                         
   8   6   8         71.17         61.02         7.31 o                         
   9   6   8          2.89          0.68         3.08 o                         
  10   6   8          0.00          0.20         1.75 o                         
  -4   7   8         86.52         93.90        11.85 o                         
  -3   7   8         24.68         25.17         2.45 o                         
  -2   7   8         39.10         41.93         2.22 o                         
  -1   7   8         31.34         29.55         1.88 o                         
   0   7   8         46.12         48.62         4.83 o                         
   1   7   8         78.17         75.49         2.89 o                         
   2   7   8          0.12          0.87         0.83 o                         
   3   7   8         18.92         20.00         1.18 o                         
   4   7   8          2.78          2.21         0.74 o                         
   5   7   8         21.11         20.71         2.49 o                         
   6   7   8         35.60         27.16         6.69 o                         
   7   7   8          3.85          1.24         1.11 o                         
   8   7   8         10.48         10.98         4.94 o                         
   9   7   8         10.44         10.13         4.79 o                         
  10   7   8         15.83         -0.44         1.88 o                         
  -3   8   8          9.70         10.84         2.86 o                         
  -2   8   8          0.77          1.69         1.63 o                         
  -1   8   8         21.44         21.67         8.79 o                         
   0   8   8          4.59          3.88         1.81 o                         
   1   8   8          1.19          0.00         0.65 o                         
   2   8   8        282.11        278.01         6.68 o                         
   3   8   8         49.69         51.08         2.16 o                         
   4   8   8        113.04        106.61         2.91 o                         
   5   8   8         23.49         22.18         1.39 o                         
   6   8   8          0.36         -0.07         1.47 o                         
   7   8   8         59.89         35.74        28.89 o                         
  -2   9   8         26.47         24.71        10.43 o                         
  -1   9   8          3.48          2.29         2.11 o                         
   0   9   8          1.68          0.81         1.13 o                         
   1   9   8         28.72         31.03         3.67 o                         
   2   9   8         68.60         62.61         2.54 o                         
   3   9   8          0.22         -0.17         0.62 o                         
   4   9   8         44.90         38.62         3.92 o                         
   5   9   8          5.01          3.88         1.11 o                         
   6   9   8          0.78          0.96         2.17 o                         
   7   9   8          0.31         -0.39         2.23 o                         
   8   9   8          8.28          0.00         1.75 o                         
  -1  10   8          0.55          0.68         1.45 o                         
   0  10   8         14.68         16.80         5.26 o                         
   1  10   8          1.86          1.73         1.49 o                         
   2  10   8          2.54          0.85         1.38 o                         
   3  10   8         29.89         31.07         1.74 o                         
   4  10   8         25.10         21.17         2.36 o                         
   5  10   8          2.63          1.72         1.77 o                         
   6  10   8          1.28         -0.55         2.19 o                         
   7  10   8         20.18         15.53         6.45 o                         
   8  10   8          7.40          0.00         2.19 o                         
   1  11   8          1.28          1.97         2.48 o                         
   2  11   8          7.23          5.67         2.21 o                         
   3  11   8          1.37          1.08         1.35 o                         
   4  11   8          1.75          0.23         0.74 o                         
   5  11   8          2.21          3.22         3.35 o                         
   6  11   8          1.51          3.41         3.24 o                         
  -3  -9   9          0.66         -0.53         2.50 o                         
  -2  -9   9          0.01         -1.60         3.61 o                         
  -1  -9   9          0.26          0.42         2.07 o                         
   0  -9   9          0.47          0.50         2.04 o                         
  -5  -8   9          8.30          5.01         3.74 o                         
  -4  -8   9          1.01          1.30         3.60 o                         
  -3  -8   9         15.36         16.11         3.67 o                         
  -2  -8   9          5.34          5.30         4.08 o                         
  -1  -8   9         11.61          9.25         3.25 o                         
   0  -8   9          3.00          2.39         3.43 o                         
   1  -8   9          2.65          2.17         2.29 o                         
   2  -8   9          8.54          8.29         3.05 o                         
  -6  -7   9          0.04          0.59         2.43 o                         
  -5  -7   9         22.72         29.41         3.73 o                         
  -4  -7   9          0.02          0.66         1.80 o                         
  -3  -7   9          3.69          5.11         4.63 o                         
  -2  -7   9          0.05         -0.56         1.37 o                         
  -1  -7   9          0.54          0.95         1.77 o                         
   0  -7   9          4.53          3.62         3.23 o                         
   1  -7   9          0.01          0.66         2.57 o                         
   2  -7   9          0.04          0.03         1.77 o                         
   3  -7   9          0.85          2.44         2.20 o                         
   4  -7   9          2.59          1.36         1.81 o                         
  -7  -6   9          0.00          0.52         2.54 o                         
  -6  -6   9         23.10         32.61         4.88 o                         
  -5  -6   9         26.53         36.39        14.21 o                         
  -4  -6   9         12.96         11.81         2.52 o                         
  -3  -6   9          3.63          1.87         1.41 o                         
  -2  -6   9         22.22         35.46         4.65 o                         
  -1  -6   9         71.89         72.87        10.78 o                         
   0  -6   9          2.46          3.22         1.97 o                         
   1  -6   9        219.49        219.47        20.04 o                         
   2  -6   9          2.41          0.84         2.34 o                         
   3  -6   9         24.69         15.47         8.22 o                         
   4  -6   9         52.76         61.47        10.55 o                         
   5  -6   9          2.81          2.45         3.30 o                         
  -7  -5   9          0.24          0.87         1.72 o                         
  -6  -5   9          0.04          1.07         3.76 o                         
  -5  -5   9          5.83          7.11         2.97 o                         
  -4  -5   9         45.77         51.67         4.98 o                         
  -3  -5   9         33.92         43.56         4.53 o                         
  -2  -5   9         91.20         87.18         3.88 o                         
  -1  -5   9          5.02          4.81         1.63 o                         
   0  -5   9          8.14          6.98         1.93 o                         
   1  -5   9          0.23         -0.05         1.68 o                         
   2  -5   9          0.20          1.85         1.56 o                         
   3  -5   9          6.81          7.61         2.04 o                         
   4  -5   9          7.64         10.23         2.61 o                         
   5  -5   9          0.25          0.38         1.30 o                         
   6  -5   9          0.19          0.12         1.59 o                         
  -7  -4   9          1.17          3.27         2.36 o                         
  -6  -4   9          4.37          2.41         3.10 o                         
  -5  -4   9         11.76          8.55         4.51 o                         
  -4  -4   9         50.62         53.72         3.49 o                         
  -3  -4   9          4.42          3.55         1.47 o                         
  -2  -4   9         14.60         15.41         2.17 o                         
  -1  -4   9        203.47        207.01         8.54 o                         
   0  -4   9         33.23         32.38         2.36 o                         
   1  -4   9        149.36        149.44         8.16 o                         
   2  -4   9         32.25         38.05         3.39 o                         
   3  -4   9         58.29         57.60         2.61 o                         
   4  -4   9         57.13         63.37         4.67 o                         
   5  -4   9         21.27         29.25         5.47 o                         
   6  -4   9         27.11         31.81         4.33 o                         
   7  -4   9         15.17         11.83         3.61 o                         
  -8  -3   9          5.98          6.50         3.84 o                         
  -7  -3   9          0.00          0.72         1.51 o                         
  -6  -3   9         25.69         29.91         9.62 o                         
  -5  -3   9          1.48          1.74         0.94 o                         
  -4  -3   9          8.30          8.57         2.69 o                         
  -3  -3   9         22.78         26.32         4.04 o                         
  -2  -3   9         52.98         52.02         3.76 o                         
  -1  -3   9         40.54         37.86         1.92 o                         
   0  -3   9        108.74        108.78         5.37 o                         
   1  -3   9         11.60         11.97         2.24 o                         
   2  -3   9        120.97        112.12        10.20 o                         
   3  -3   9        133.06        118.35         9.46 o                         
   4  -3   9          4.17          5.60         2.46 o                         
   5  -3   9         32.52         32.62         2.15 o                         
   6  -3   9         19.00         25.97         2.59 o                         
   7  -3   9          0.78          0.37         1.14 o                         
  -8  -2   9          0.56          1.21         3.29 o                         
  -7  -2   9         16.15         20.15         4.72 o                         
  -6  -2   9          6.15          6.62         2.38 o                         
  -5  -2   9          2.96          1.67         0.78 o                         
  -4  -2   9          8.59          9.30         1.75 o                         
  -3  -2   9        111.80        119.06         6.89 o                         
  -2  -2   9          2.75          2.84         1.07 o                         
  -1  -2   9        183.27        175.27         4.19 o                         
   0  -2   9        261.99        242.40         9.01 o                         
   1  -2   9        403.95        410.43        33.43 o                         
   2  -2   9          4.36         11.14         1.80 o                         
   3  -2   9         13.14         20.88         2.10 o                         
   4  -2   9         13.78         17.24         2.34 o                         
   5  -2   9        382.02        368.85         8.50 o                         
   6  -2   9         11.99          9.46         2.34 o                         
   7  -2   9         15.78         17.06         4.35 o                         
   8  -2   9         31.64         39.98         4.55 o                         
  -8  -1   9          3.73          4.04         2.53 o                         
  -7  -1   9          5.81          8.77         3.05 o                         
  -6  -1   9          1.98          1.18         1.83 o                         
  -5  -1   9          0.51         -0.95         1.43 o                         
  -4  -1   9         80.77         79.35         2.02 o                         
  -3  -1   9        411.75        405.25         8.31 o                         
  -2  -1   9         30.46         34.12         3.72 o                         
  -1  -1   9        298.38        268.21         5.30 o                         
   0  -1   9          2.84          3.93         1.23 o                         
   1  -1   9        177.90        164.12         8.67 o                         
   2  -1   9          0.45          1.67         0.97 o                         
   3  -1   9         38.30         36.16         1.41 o                         
   4  -1   9          1.93          1.81         1.07 o                         
   5  -1   9         43.72         52.20         5.13 o                         
   6  -1   9         58.87         56.63         3.16 o                         
   7  -1   9          5.94          5.78         2.20 o                         
   8  -1   9         10.35         10.89         2.52 o                         
  -7   0   9          2.43          1.96         1.81 o                         
  -6   0   9          3.66          5.69         1.86 o                         
  -5   0   9          0.17         -0.41         1.06 o                         
  -4   0   9          3.34          3.10         0.84 o                         
  -3   0   9         81.78         77.71         2.21 o                         
  -2   0   9          3.24          4.47         0.95 o                         
  -1   0   9        363.70        349.78         6.66 o                         
   0   0   9        429.72        377.81        11.30 o                         
   1   0   9        348.16        339.50        13.80 o                         
   2   0   9        101.67        105.87         6.04 o                         
   3   0   9        204.61        201.10        17.00 o                         
   4   0   9         27.44         34.77         1.86 o                         
   5   0   9        175.52        152.14         3.38 o                         
   6   0   9         16.50         21.31         2.06 o                         
   7   0   9        142.95        142.24        15.82 o                         
   8   0   9         60.58         65.99        11.75 o                         
   9   0   9         37.02         46.11         6.00 o                         
  -7   1   9          7.78         11.72         4.22 o                         
  -6   1   9          0.06         -0.34         2.15 o                         
  -5   1   9         74.36         82.49         4.18 o                         
  -4   1   9         32.53         29.93         3.96 o                         
  -3   1   9        494.43        510.74         9.22 o                         
  -2   1   9          0.34          0.96         0.72 o                         
  -1   1   9         13.63         11.64         1.28 o                         
   0   1   9          3.98          2.73         0.61 o                         
   1   1   9        602.91        573.55         9.18 o                         
   2   1   9          0.02          0.22         0.26 o                         
   3   1   9         16.95          9.58         5.71 o                         
   4   1   9        216.24        127.47        70.29 o                         
   5   1   9          0.14          0.02         0.51 o                         
   6   1   9          0.98          1.04         0.85 o                         
   7   1   9         26.35         20.29         5.43 o                         
   8   1   9         21.96         25.50         2.68 o                         
   9   1   9          7.33          8.20         2.23 o                         
  -7   2   9          1.25          1.96         2.49 o                         
  -6   2   9          0.02         -0.81         2.37 o                         
  -5   2   9          1.16          0.10         1.32 o                         
  -4   2   9          4.90          5.05         1.51 o                         
  -3   2   9          4.79          5.63         1.10 o                         
  -2   2   9        217.32        218.05         4.16 o                         
  -1   2   9        195.36        199.97         3.30 o                         
   0   2   9         31.29         35.18         1.50 o                         
   1   2   9         24.45         25.05         0.83 o                         
   2   2   9          1.90          4.62         2.47 o                         
   3   2   9        418.17        409.75        10.61 o                         
   4   2   9        320.99        316.89        11.09 o                         
   5   2   9         79.35         68.96         4.70 o                         
   6   2   9         29.61         41.21         3.64 o                         
   7   2   9        193.62        180.32         5.06 o                         
   8   2   9          1.92          2.17         1.23 o                         
   9   2   9          0.20         -0.44         0.88 o                         
  -7   3   9         27.89         38.80         4.71 o                         
  -6   3   9         12.00         24.75         4.11 o                         
  -5   3   9         35.05         38.80         3.33 o                         
  -4   3   9         71.81         82.38         4.72 o                         
  -3   3   9         80.45         80.74         5.95 o                         
  -2   3   9         14.75         14.77         1.87 o                         
  -1   3   9        106.09         98.01         2.84 o                         
   0   3   9          5.72          5.65         0.90 o                         
   1   3   9        181.72        162.38         4.10 o                         
   2   3   9         55.67         55.60         3.17 o                         
   3   3   9          6.81          8.68         2.10 o                         
   4   3   9        136.68        134.29         5.38 o                         
   5   3   9          0.42          0.09         1.16 o                         
   6   3   9          0.01          0.02         0.33 o                         
   7   3   9        136.10        133.99         4.95 o                         
   8   3   9         27.91         26.55         1.67 o                         
   9   3   9          0.68         -0.52         1.73 o                         
  10   3   9         24.67         30.58         4.20 o                         
  -6   4   9          1.03          0.79         4.40 o                         
  -5   4   9          2.02         -0.24         2.93 o                         
  -4   4   9          0.01          0.61         1.73 o                         
  -3   4   9         13.16         11.53         2.36 o                         
  -2   4   9         48.06         50.42         2.93 o                         
  -1   4   9         27.80         24.74         1.31 o                         
   0   4   9          1.10          2.12         0.77 o                         
   1   4   9         17.87         18.96         1.48 o                         
   2   4   9        518.31        530.23        24.50 o                         
   3   4   9         31.52         33.97         4.90 o                         
   4   4   9       1142.08       1189.87        29.38 o                         
   5   4   9         62.19         71.81         4.18 o                         
   6   4   9        164.42        190.70         6.96 o                         
   7   4   9         27.59         24.04         1.82 o                         
   8   4   9          4.39          2.38         1.23 o                         
   9   4   9          0.02          0.92         3.15 o                         
  10   4   9          0.95          9.34         4.59 o                         
  -5   5   9         11.61          0.46         2.17 o                         
  -4   5   9        209.35        203.26        36.56 o                         
  -3   5   9          4.41          3.11         1.51 o                         
  -2   5   9         13.67         12.77         1.45 o                         
  -1   5   9         44.96         46.01         3.27 o                         
   0   5   9          9.80          8.62         1.13 o                         
   1   5   9         14.11         13.15         0.95 o                         
   2   5   9          0.01          0.34         0.62 o                         
   3   5   9         71.74         72.03         3.11 o                         
   4   5   9         51.93         51.75         2.70 o                         
   5   5   9          8.46         10.46         2.54 o                         
   6   5   9         20.24         14.66         2.76 o                         
   7   5   9         96.17         77.23         5.64 o                         
   8   5   9          5.29          4.97         3.74 o                         
   9   5   9          1.07          1.03         2.03 o                         
  10   5   9         29.07         49.61         5.40 o                         
  -5   6   9          0.99          3.76         7.59 o                         
  -4   6   9         31.32         21.78         6.40 o                         
  -3   6   9          3.81          2.34         1.13 o                         
  -2   6   9         80.49         77.53         8.35 o                         
  -1   6   9          0.93          0.74         0.95 o                         
   0   6   9          0.04          0.11         0.55 o                         
   1   6   9          1.21          1.97         0.81 o                         
   2   6   9        110.59         99.24         1.87 o                         
   3   6   9          0.85          0.61         0.29 o                         
   4   6   9        233.55        249.09        12.75 o                         
   5   6   9         17.37         24.81         2.84 o                         
   6   6   9        145.39        170.49        10.39 o                         
   7   6   9          0.00          1.57         2.21 o                         
   8   6   9          4.02          7.63         3.02 o                         
   9   6   9          3.55          3.13         4.20 o                         
  10   6   9         14.54         -0.68         3.70 o                         
  -4   7   9          1.72          2.35         1.73 o                         
  -3   7   9         18.72         13.96         1.94 o                         
  -2   7   9         13.38         13.23         1.96 o                         
  -1   7   9         84.01         84.51         4.83 o                         
   0   7   9          2.76          1.90         1.35 o                         
   1   7   9          1.36          2.69         1.24 o                         
   2   7   9        101.36         79.36        25.22 o                         
   3   7   9         17.49         16.32         1.02 o                         
   4   7   9          0.81          0.99         0.61 o                         
   5   7   9          6.85          7.07         3.07 o                         
   6   7   9         32.97         42.29         4.66 o                         
   7   7   9        153.09        181.86        11.88 o                         
   8   7   9         22.49         25.22         6.50 o                         
   9   7   9         12.10         13.80         3.76 o                         
  -3   8   9          6.04          5.09         2.06 o                         
  -2   8   9          2.94          1.51         1.41 o                         
  -1   8   9          2.50          1.28         1.60 o                         
   0   8   9         10.33          4.83         2.27 o                         
   1   8   9         26.42         32.24         2.71 o                         
   2   8   9         81.45         77.72         2.61 o                         
   3   8   9         38.37         37.88         1.80 o                         
   4   8   9         81.85         77.01         2.58 o                         
   5   8   9          0.55          0.78         0.69 o                         
   6   8   9          4.06          4.03         2.40 o                         
   7   8   9          1.76          1.74         1.97 o                         
   8   8   9          0.34         -1.47         2.47 o                         
   9   8   9          3.77          2.38         2.58 o                         
  -2   9   9          1.24          0.87         1.91 o                         
  -1   9   9          6.08          3.46         1.84 o                         
   0   9   9         24.26         25.30         9.55 o                         
   1   9   9         13.55         12.13         2.15 o                         
   2   9   9         62.92         59.56         2.94 o                         
   3   9   9          0.77          0.30         0.66 o                         
   4   9   9          0.12         -0.02         0.80 o                         
   5   9   9         27.40         36.18         7.00 o                         
   6   9   9         10.17         12.93         6.56 o                         
   7   9   9          0.27          0.87         3.52 o                         
   8   9   9          5.04          0.00         1.05 o                         
  -1  10   9          0.60          1.05         2.16 o                         
   0  10   9         19.01         22.09         4.08 o                         
   1  10   9          0.14          0.00         1.19 o                         
   2  10   9          0.13          0.23         1.04 o                         
   3  10   9          6.52          4.85         1.52 o                         
   4  10   9          3.96          6.39         5.45 o                         
   5  10   9          9.31          9.30         3.65 o                         
   6  10   9          0.76          1.27         2.65 o                         
   7  10   9          5.13          6.65         4.22 o                         
   2  11   9         17.32         13.01         2.26 o                         
   3  11   9          3.94          3.11         5.32 o                         
   4  11   9          2.11          1.09         2.89 o                         
   5  11   9          4.81          2.38         3.17 o                         
   6  11   9          5.48          5.34         5.88 o                         
  -4  -8  10          1.12          3.47         2.83 o                         
  -3  -8  10          3.57          3.01         2.44 o                         
  -2  -8  10         45.71         57.94         7.20 o                         
  -1  -8  10          3.01          4.08         2.52 o                         
   0  -8  10         11.12          6.26         3.99 o                         
   1  -8  10         33.71         41.06         9.11 o                         
  -5  -7  10         16.09         18.93         5.77 o                         
  -4  -7  10          3.32          5.36         5.58 o                         
  -3  -7  10         61.87         62.82        13.12 o                         
  -2  -7  10         25.43         21.91         3.39 o                         
  -1  -7  10          0.47          1.09         2.20 o                         
   0  -7  10         12.07          9.14         3.59 o                         
   1  -7  10          1.05          0.60         2.30 o                         
   2  -7  10          0.11          1.25         1.95 o                         
   3  -7  10          2.43          2.51         2.00 o                         
  -6  -6  10          4.35          2.27         2.97 o                         
  -5  -6  10         78.96         86.44         4.55 o                         
  -4  -6  10          3.73          5.02         2.90 o                         
  -3  -6  10          3.29          1.69         2.41 o                         
  -2  -6  10         39.51         50.02         6.08 o                         
  -1  -6  10         44.06         56.16         5.23 o                         
   0  -6  10         18.83         16.79         3.73 o                         
   1  -6  10         18.60         18.38         8.08 o                         
   2  -6  10          4.64          4.54         3.18 o                         
   3  -6  10         46.12         56.06         5.26 o                         
   4  -6  10          6.50          2.79         2.94 o                         
  -7  -5  10          4.76          4.40         2.05 o                         
  -6  -5  10         28.38         33.42         5.01 o                         
  -5  -5  10          5.75          5.86         4.90 o                         
  -4  -5  10          0.03         -0.30         2.46 o                         
  -3  -5  10          0.07          1.42         1.89 o                         
  -2  -5  10          4.81          2.79         2.32 o                         
  -1  -5  10         53.43         52.35         7.19 o                         
   0  -5  10        146.02        133.50        16.64 o                         
   1  -5  10         13.09         12.24         3.25 o                         
   2  -5  10         13.03         12.31         2.37 o                         
   3  -5  10         15.44         11.64         2.33 o                         
   4  -5  10         12.44         10.91         2.48 o                         
   5  -5  10          1.21          0.44         1.81 o                         
  -7  -4  10          8.18          6.35         2.49 o                         
  -6  -4  10          5.08          5.81         3.35 o                         
  -5  -4  10         12.95         13.21         3.30 o                         
  -4  -4  10          1.94          2.60         2.27 o                         
  -3  -4  10        387.02        426.41        11.39 o                         
  -2  -4  10        126.44        138.72         5.67 o                         
  -1  -4  10          0.12          0.76         1.08 o                         
   0  -4  10          2.11          2.44         1.90 o                         
   1  -4  10         27.65         26.74         4.19 o                         
   2  -4  10          0.12          2.01         1.40 o                         
   3  -4  10         12.13          8.10         1.85 o                         
   4  -4  10         31.66         28.14         2.69 o                         
   5  -4  10         44.34         50.90         4.59 o                         
   6  -4  10          9.53         10.24         2.11 o                         
  -7  -3  10          0.02         -0.84         1.94 o                         
  -6  -3  10          4.15          5.76         2.04 o                         
  -5  -3  10          0.00         -0.08         1.12 o                         
  -4  -3  10        365.64        444.92        17.61 o                         
  -3  -3  10        164.83        156.31         5.03 o                         
  -2  -3  10        378.91        366.98         8.19 o                         
  -1  -3  10          0.03         -0.27         0.78 o                         
   0  -3  10         13.02         14.97         1.52 o                         
   1  -3  10          5.04          3.05         1.72 o                         
   2  -3  10         49.81         44.29         3.15 o                         
   3  -3  10         80.49         82.52         3.86 o                         
   4  -3  10         16.58         13.65         2.58 o                         
   5  -3  10          2.63          2.28         1.78 o                         
   6  -3  10          4.19          1.91         1.65 o                         
   7  -3  10          3.37          3.43         2.51 o                         
  -7  -2  10          1.30          2.35         2.43 o                         
  -6  -2  10          1.32          2.05         2.05 o                         
  -5  -2  10          1.26          2.23         1.67 o                         
  -4  -2  10         53.94         49.98         8.90 o                         
  -3  -2  10         89.95         93.36         4.83 o                         
  -2  -2  10        467.50        453.94         9.94 o                         
  -1  -2  10        525.36        503.70        10.34 o                         
   0  -2  10         16.38         15.68         2.73 o                         
   1  -2  10         42.64         39.72         2.59 o                         
   2  -2  10         33.23         43.53         3.10 o                         
   3  -2  10        617.51        526.78        21.01 o                         
   4  -2  10         45.20         38.59         2.66 o                         
   5  -2  10         18.85         14.72         1.62 o                         
   6  -2  10          4.51          7.31         1.72 o                         
   7  -2  10         81.73        113.46         7.00 o                         
   8  -2  10         11.59         16.38         3.14 o                         
  -7  -1  10          8.77         11.55         3.31 o                         
  -6  -1  10          0.43          0.39         1.62 o                         
  -5  -1  10          1.02          2.43         2.45 o                         
  -4  -1  10         44.01         41.27         1.76 o                         
  -3  -1  10         98.92         97.14         3.86 o                         
  -2  -1  10         39.84         35.11         1.90 o                         
  -1  -1  10        269.65        247.34         5.78 o                         
   0  -1  10        273.18        259.26         5.63 o                         
   1  -1  10        146.82        143.69        13.33 o                         
   2  -1  10        187.25        165.21        14.46 o                         
   3  -1  10         32.74         30.71         1.89 o                         
   4  -1  10         90.06         71.53         2.76 o                         
   5  -1  10          0.20          0.79         0.76 o                         
   6  -1  10         67.15         77.79         7.39 o                         
   7  -1  10         17.31         15.28         2.73 o                         
   8  -1  10          2.09          2.00         2.46 o                         
  -7   0  10          0.38          1.71         2.36 o                         
  -6   0  10          0.48         -0.14         1.33 o                         
  -5   0  10          2.97          4.58         1.71 o                         
  -4   0  10         16.67         18.48         2.46 o                         
  -3   0  10        265.92        269.23         4.75 o                         
  -2   0  10         15.90         16.84         1.25 o                         
  -1   0  10          1.24          1.72         0.94 o                         
   0   0  10         62.56         58.32         2.24 o                         
   1   0  10         48.85         39.09         1.75 o                         
   2   0  10        209.42        209.37        22.33 o                         
   3   0  10        697.46        662.94        42.74 o                         
   4   0  10         62.12         45.85         6.21 o                         
   5   0  10        134.75        101.76         7.90 o                         
   6   0  10          2.14          5.24         1.25 o                         
   7   0  10         33.10         28.08         1.75 o                         
   8   0  10          5.02          5.19         1.74 o                         
   9   0  10          7.88          6.55         3.17 o                         
  -7   1  10          8.08         11.27         4.03 o                         
  -6   1  10          0.13          3.08         3.10 o                         
  -5   1  10        184.63        203.87        11.70 o                         
  -4   1  10         26.75         27.06         1.57 o                         
  -3   1  10        244.23        233.54         3.96 o                         
  -2   1  10          5.88          5.13         0.89 o                         
  -1   1  10          6.84          7.45         0.86 o                         
   0   1  10         59.36         55.40         1.53 o                         
   1   1  10        204.42        178.64         4.79 o                         
   2   1  10          2.57          0.91         0.92 o                         
   3   1  10         11.83          7.25         3.29 o                         
   4   1  10         14.15          9.29         4.14 o                         
   5   1  10         76.71         54.92         8.10 o                         
   6   1  10        154.70        142.66         9.86 o                         
   7   1  10         10.31          6.91         3.58 o                         
   8   1  10          7.30          8.52         2.29 o                         
   9   1  10         27.72         32.83         4.02 o                         
  -7   2  10          3.42          7.13         3.89 o                         
  -6   2  10         16.99         16.84         3.24 o                         
  -5   2  10          3.19          5.25         2.20 o                         
  -4   2  10          0.80          1.13         1.21 o                         
  -3   2  10         59.91         64.24         2.55 o                         
  -2   2  10         36.06         44.38         1.80 o                         
  -1   2  10          2.76          2.91         0.72 o                         
   0   2  10        251.34        257.00         4.07 o                         
   1   2  10          0.02          0.39         0.46 o                         
   2   2  10        446.62        430.73         4.68 o                         
   3   2  10       2040.13       2040.92        49.74 o                         
   4   2  10         23.91         24.83         4.44 o                         
   5   2  10         97.27         78.05         7.02 o                         
   6   2  10          0.15          0.66         1.43 o                         
   7   2  10          0.13          0.17         0.70 o                         
   8   2  10          8.59         13.47         4.81 o                         
   9   2  10          5.81          7.00         2.78 o                         
  -6   3  10         27.80         26.38         3.16 o                         
  -5   3  10         85.14        103.81         5.11 o                         
  -4   3  10          5.49          8.28         2.17 o                         
  -3   3  10          0.01          1.29         1.70 o                         
  -2   3  10         22.80         22.39         1.53 o                         
  -1   3  10        135.33        115.28         2.57 o                         
   0   3  10          5.64          3.35         0.79 o                         
   1   3  10        366.80        344.17         8.91 o                         
   2   3  10        210.03        207.37         8.92 o                         
   3   3  10        742.86        761.51        19.42 o                         
   4   3  10        150.65        151.85         6.02 o                         
   5   3  10          9.31          9.12         3.94 o                         
   6   3  10          1.12          1.03         1.73 o                         
   7   3  10          6.12          3.79         1.17 o                         
   8   3  10          5.62          5.86         2.56 o                         
   9   3  10         27.70         34.10         6.72 o                         
  -6   4  10          3.00          0.73         2.83 o                         
  -5   4  10         23.32         13.88         9.14 o                         
  -4   4  10          8.58          0.90         1.90 o                         
  -3   4  10         46.36         46.44         5.34 o                         
  -2   4  10         27.57         23.44        17.17 o                         
  -1   4  10         18.08         19.54         2.13 o                         
   0   4  10         24.69         36.48         1.60 o                         
   1   4  10         68.03         67.10         1.96 o                         
   2   4  10        135.98        129.45         5.32 o                         
   3   4  10        562.18        628.12        19.12 o                         
   4   4  10          1.41          0.79         1.71 o                         
   5   4  10        151.08        171.71         9.38 o                         
   6   4  10         66.62         78.40         7.24 o                         
   7   4  10          3.09          3.17         2.30 o                         
   8   4  10          6.84          7.98         4.59 o                         
   9   4  10         82.34        100.97         6.43 o                         
  -5   5  10          2.02         -0.66         2.19 o                         
  -4   5  10          0.38          0.11         2.47 o                         
  -3   5  10          0.32         -0.18         0.80 o                         
  -2   5  10          1.79          1.11         1.15 o                         
  -1   5  10        101.92         60.58        40.45 o                         
   0   5  10          3.57          2.23         1.00 o                         
   1   5  10         17.43         20.20         2.34 o                         
   2   5  10          8.15          8.50         0.74 o                         
   3   5  10         22.82         22.68         2.46 o                         
   4   5  10         19.23         16.49         2.91 o                         
   5   5  10        785.49        851.81        26.29 o                         
   6   5  10         35.68         40.40         6.50 o                         
   7   5  10         97.33        110.84         8.53 o                         
   8   5  10         74.01         80.50         5.38 o                         
   9   5  10          1.93          1.49         3.78 o                         
  -4   6  10          0.10         -0.80         2.71 o                         
  -3   6  10         10.14          7.42         5.06 o                         
  -2   6  10          7.07          6.28         1.63 o                         
  -1   6  10          0.22          0.74         0.74 o                         
   0   6  10         49.00         44.23         2.75 o                         
   1   6  10          0.11         -0.09         0.64 o                         
   2   6  10        246.67        113.30        84.97 o                         
   3   6  10        129.63        137.45         9.14 o                         
   4   6  10        148.80        167.03         9.67 o                         
   5   6  10          0.81          2.73         3.76 o                         
   6   6  10          8.67         10.37         5.07 o                         
   7   6  10         50.40         56.63         7.50 o                         
   8   6  10         35.51         46.57         8.18 o                         
   9   6  10         44.05         55.82         5.88 o                         
  -4   7  10         19.11         17.54         4.11 o                         
  -3   7  10          3.61          3.64         1.51 o                         
  -2   7  10         58.68         59.66         4.38 o                         
  -1   7  10         51.06         52.40         2.45 o                         
   0   7  10         24.54         26.12         4.06 o                         
   1   7  10         80.34         70.64         2.13 o                         
   2   7  10        111.52        101.04         3.47 o                         
   3   7  10         64.05         56.16         4.43 o                         
   4   7  10         10.23         12.63         3.56 o                         
   5   7  10          1.71         -0.20         1.40 o                         
   6   7  10          1.63          2.15         1.61 o                         
   7   7  10         51.23         54.42         5.47 o                         
   8   7  10         13.77         21.31         4.40 o                         
   9   7  10          4.30          4.29         5.16 o                         
  -3   8  10          8.38          5.54         1.67 o                         
  -2   8  10          9.59          8.65         2.32 o                         
  -1   8  10         58.82         61.98        10.56 o                         
   0   8  10          0.79          0.35         0.80 o                         
   1   8  10          3.36          3.60         1.36 o                         
   2   8  10         27.82         29.15         2.55 o                         
   3   8  10          2.87          2.53         0.83 o                         
   4   8  10          0.01         -0.28         1.76 o                         
   5   8  10          3.73          3.46         1.96 o                         
   6   8  10         27.34         31.72         4.55 o                         
   7   8  10         20.80         23.62         6.87 o                         
   8   8  10        197.01        223.29        14.35 o                         
   9   8  10         35.49         33.51         4.86 o                         
  -1   9  10          4.06          2.89         1.79 o                         
   0   9  10         65.59         64.09         2.92 o                         
   1   9  10          3.64          2.71         1.23 o                         
   2   9  10          8.95          6.55         1.35 o                         
   3   9  10          0.13         -0.44         2.01 o                         
   4   9  10         30.00         32.40         4.59 o                         
   5   9  10          1.89          3.11         4.53 o                         
   6   9  10         15.39         21.17         7.66 o                         
   7   9  10         31.83         26.75         6.98 o                         
   0  10  10          0.05          0.99         1.57 o                         
   1  10  10          2.71          1.44         1.40 o                         
   2  10  10          9.57          5.37         2.45 o                         
   3  10  10          4.16          3.54         3.08 o                         
   4  10  10          5.99          4.77         5.27 o                         
   5  10  10          0.86          0.72         2.54 o                         
   6  10  10          1.75          1.42         3.32 o                         
   7  10  10          0.60         -0.02         2.62 o                         
   3  11  10          0.54          2.25         5.03 o                         
   4  11  10          0.04          0.04         1.90 o                         
   5  11  10          6.28          0.50         4.24 o                         
  -2  -8  11          8.62          7.39         3.72 o                         
  -1  -8  11          1.31          0.76         2.61 o                         
  -4  -7  11          0.96          0.25         3.37 o                         
  -3  -7  11          0.05         -0.42         2.38 o                         
  -2  -7  11          0.01         -0.28         2.15 o                         
  -1  -7  11         24.26         20.12         3.41 o                         
   0  -7  11          7.35          9.51         3.67 o                         
   1  -7  11          0.63          0.13         1.53 o                         
   2  -7  11          0.47          0.43         2.09 o                         
  -5  -6  11         64.39         68.14         9.91 o                         
  -4  -6  11        110.25        136.04        12.34 o                         
  -3  -6  11          5.52          7.35         3.62 o                         
  -2  -6  11          9.48         13.44         3.39 o                         
  -1  -6  11          1.91          1.77         1.69 o                         
   0  -6  11         24.29         20.36         4.40 o                         
   1  -6  11          4.08          4.36         2.25 o                         
   2  -6  11          1.68          1.86         3.07 o                         
   3  -6  11          0.17          0.71         2.14 o                         
   4  -6  11          7.77          0.91         2.24 o                         
  -6  -5  11          3.24          6.02         5.84 o                         
  -5  -5  11         34.14         43.79         5.21 o                         
  -4  -5  11        295.21        293.84         9.20 o                         
  -3  -5  11         16.54         17.21         3.07 o                         
  -2  -5  11          8.19          6.19         2.19 o                         
  -1  -5  11          0.95          1.61         2.18 o                         
   0  -5  11          3.25          2.82         1.82 o                         
   1  -5  11          2.45          5.76         2.83 o                         
   2  -5  11         24.47         25.66         2.54 o                         
   3  -5  11          4.03          4.07         1.95 o                         
   4  -5  11          3.79          3.39         2.85 o                         
   5  -5  11          4.64          4.07         2.88 o                         
  -6  -4  11          0.01         -0.60         1.38 o                         
  -5  -4  11          0.31          4.27         4.68 o                         
  -4  -4  11        120.93        122.63         9.71 o                         
  -3  -4  11        149.75        154.42         4.96 o                         
  -2  -4  11         18.51         19.57         3.55 o                         
  -1  -4  11         87.21         87.18         4.70 o                         
   0  -4  11          2.03          2.51         1.98 o                         
   1  -4  11         68.73         62.29        10.81 o                         
   2  -4  11        261.37        251.02         6.87 o                         
   3  -4  11         61.34         53.57         3.96 o                         
   4  -4  11         65.10         67.79         6.92 o                         
   5  -4  11          2.19          3.14         1.77 o                         
   6  -4  11         11.52         11.87         7.27 o                         
  -7  -3  11          0.26          0.67         2.75 o                         
  -6  -3  11          6.18          3.63         2.27 o                         
  -5  -3  11          0.30          1.57         1.51 o                         
  -4  -3  11         75.59         88.59         5.42 o                         
  -3  -3  11         21.23         23.62         4.94 o                         
  -2  -3  11        226.18        224.17         6.15 o                         
  -1  -3  11          0.99          0.51         0.79 o                         
   0  -3  11         76.37         81.06        11.25 o                         
   1  -3  11        148.34        153.61        20.69 o                         
   2  -3  11         70.65         61.81         3.67 o                         
   3  -3  11         20.26         13.91         3.01 o                         
   4  -3  11          5.82          5.30         1.37 o                         
   5  -3  11         31.41         35.27         3.48 o                         
   6  -3  11          0.63          3.31         3.16 o                         
   7  -3  11         33.10         30.37         2.88 o                         
  -7  -2  11          0.01          0.01         1.71 o                         
  -6  -2  11         12.53         15.37         2.88 o                         
  -5  -2  11         58.38         61.00         3.93 o                         
  -4  -2  11         22.26         17.43         1.82 o                         
  -3  -2  11         17.26         27.98         4.68 o                         
  -2  -2  11         15.13         15.82         2.32 o                         
  -1  -2  11        114.11        115.43         4.47 o                         
   0  -2  11         41.67         36.62         3.18 o                         
   1  -2  11          8.81          9.84         1.37 o                         
   2  -2  11        347.04        321.16        43.21 o                         
   3  -2  11          2.54          4.83         1.64 o                         
   4  -2  11          0.03          0.27         1.11 o                         
   5  -2  11         54.34         48.39         2.53 o                         
   6  -2  11         10.36          7.33         2.08 o                         
   7  -2  11          3.66          0.91         1.84 o                         
  -7  -1  11          3.04          1.76         2.36 o                         
  -6  -1  11         25.93         26.76         3.58 o                         
  -5  -1  11         21.61         24.70         3.03 o                         
  -4  -1  11        323.04        305.67         6.00 o                         
  -3  -1  11         48.16         44.71         1.89 o                         
  -2  -1  11         97.74         98.01         3.90 o                         
  -1  -1  11          8.63         10.26         2.78 o                         
   0  -1  11        477.27        451.42        14.91 o                         
   1  -1  11         20.54         18.55         1.37 o                         
   2  -1  11         39.92         38.71         2.85 o                         
   3  -1  11          4.41          3.55         1.20 o                         
   4  -1  11        211.91        166.40        16.85 o                         
   5  -1  11          4.00          2.81         0.83 o                         
   6  -1  11         50.05         38.00         3.64 o                         
   7  -1  11         14.79         10.37         2.08 o                         
   8  -1  11          9.95         15.72         5.15 o                         
  -7   0  11          3.20          0.17         2.46 o                         
  -6   0  11          2.61          3.85         3.30 o                         
  -5   0  11          1.92          0.97         2.23 o                         
  -4   0  11         12.45         11.72         1.32 o                         
  -3   0  11          2.50          4.23         1.06 o                         
  -2   0  11         55.54         50.21         2.28 o                         
  -1   0  11         10.99         11.54         1.90 o                         
   0   0  11        295.85        276.76         6.17 o                         
   1   0  11       1038.71        973.54        12.92 o                         
   2   0  11        508.86        518.96        54.46 o                         
   3   0  11        429.94        414.08        11.21 o                         
   4   0  11          8.18          5.36         1.01 o                         
   5   0  11          3.01          0.44         0.76 o                         
   6   0  11          0.28          0.06         0.69 o                         
   7   0  11          1.74          1.34         0.90 o                         
   8   0  11          4.01          8.25         5.99 o                         
  -6   1  11          7.73          6.69         2.21 o                         
  -5   1  11          9.67         12.20         2.58 o                         
  -4   1  11         17.88         17.48         1.59 o                         
  -3   1  11          1.22          0.57         0.58 o                         
  -2   1  11        116.65         98.11         2.59 o                         
  -1   1  11         75.99         73.22         2.34 o                         
   0   1  11        251.47        224.52         3.45 o                         
   1   1  11        218.33        197.76         4.00 o                         
   2   1  11       1874.20       1971.19        81.65 o                         
   3   1  11        128.96        122.53         4.12 o                         
   4   1  11         18.94         17.81         1.75 o                         
   5   1  11         58.54         37.67        19.33 o                         
   6   1  11          2.19          0.88         0.70 o                         
   7   1  11         18.03         18.50         1.47 o                         
   8   1  11          0.68         -0.15         1.66 o                         
   9   1  11         38.01         42.15         4.72 o                         
  -6   2  11         11.28          8.48         2.91 o                         
  -5   2  11         14.95         16.53         2.84 o                         
  -4   2  11          0.33          0.15         0.97 o                         
  -3   2  11          7.01          7.78         1.58 o                         
  -2   2  11          4.96          3.18         0.96 o                         
  -1   2  11        109.86         95.80         2.63 o                         
   0   2  11         45.03         49.31         1.74 o                         
   1   2  11        322.35        302.43         6.81 o                         
   2   2  11        368.73        374.62         4.29 o                         
   3   2  11          3.79          7.20         2.30 o                         
   4   2  11          1.75          3.70         2.10 o                         
   5   2  11        152.58        162.74         6.74 o                         
   6   2  11         13.74          7.49         2.14 o                         
   7   2  11        118.26        120.44         8.90 o                         
   8   2  11         29.18         31.00         6.37 o                         
   9   2  11         38.02         45.04         4.81 o                         
  -6   3  11          0.66          1.15         1.81 o                         
  -5   3  11          2.66          2.83         2.22 o                         
  -4   3  11          0.03         -0.81         1.54 o                         
  -3   3  11         64.91         69.13         5.65 o                         
  -2   3  11          3.36          3.55         1.33 o                         
  -1   3  11         13.75          7.71         1.31 o                         
   0   3  11          5.33          3.71         0.84 o                         
   1   3  11          0.10          0.58         0.47 o                         
   2   3  11          2.68          2.84         2.93 o                         
   3   3  11        302.90        301.95         9.73 o                         
   4   3  11        547.96        594.85        19.25 o                         
   5   3  11        470.86        489.81        17.48 o                         
   6   3  11        117.25        116.31         5.97 o                         
   7   3  11          2.96          3.50         2.43 o                         
   8   3  11        135.73        152.49        10.41 o                         
   9   3  11         12.76         15.95         5.75 o                         
  -5   4  11          0.69          1.47         2.14 o                         
  -4   4  11         26.26         34.89         3.31 o                         
  -3   4  11         34.38         36.45         3.43 o                         
  -2   4  11          0.05          0.50         0.82 o                         
  -1   4  11         84.31         84.85         2.20 o                         
   0   4  11         74.85         68.81         2.16 o                         
   1   4  11        191.95        164.58         2.58 o                         
   2   4  11        145.69        155.42         6.10 o                         
   3   4  11        105.04        117.25         5.53 o                         
   4   4  11        194.23        208.55        10.87 o                         
   5   4  11         99.85        106.33         8.42 o                         
   6   4  11         27.92         32.90         5.99 o                         
   7   4  11         43.94         48.85         7.09 o                         
   8   4  11         27.58         36.07         4.46 o                         
   9   4  11          0.50          0.22         3.15 o                         
  -5   5  11         24.13         28.25         2.99 o                         
  -4   5  11         54.67         68.99         7.79 o                         
  -3   5  11        154.73        180.77         9.93 o                         
  -2   5  11         16.28         18.24         2.47 o                         
  -1   5  11         24.70         19.42         2.00 o                         
   0   5  11         21.48         24.33         1.96 o                         
   1   5  11        326.28        293.89         9.09 o                         
   2   5  11         45.32         43.38         3.89 o                         
   3   5  11          8.10          5.36         2.34 o                         
   4   5  11          2.88          0.50         2.78 o                         
   5   5  11         31.85         35.17         6.47 o                         
   6   5  11         19.91         25.35         3.94 o                         
   7   5  11         60.35         66.56         8.31 o                         
   8   5  11         35.00         38.87         7.09 o                         
   9   5  11         36.38         40.71         4.72 o                         
  -4   6  11          0.07         -0.46         3.04 o                         
  -3   6  11         15.23         13.89         6.65 o                         
  -2   6  11         80.17         91.07        23.56 o                         
  -1   6  11          1.62          3.06         1.17 o                         
   0   6  11         35.70         34.71         1.95 o                         
   1   6  11        103.21        108.19         8.59 o                         
   2   6  11         80.94         77.15         3.03 o                         
   3   6  11         13.71         16.68         2.65 o                         
   4   6  11          0.37          0.59         3.00 o                         
   5   6  11        104.28        117.73         6.74 o                         
   6   6  11        300.77        352.66        12.56 o                         
   7   6  11        178.76        203.06         9.54 o                         
   8   6  11         24.97         34.82         7.74 o                         
   9   6  11         12.30         15.12         7.17 o                         
  -3   7  11          5.29          2.65         2.33 o                         
  -2   7  11         89.50         88.12         4.25 o                         
  -1   7  11         31.25         24.90         7.67 o                         
   0   7  11         30.93         28.93         4.71 o                         
   1   7  11          9.71          9.05         0.92 o                         
   2   7  11          4.95          6.55         1.19 o                         
   3   7  11         25.25         23.51         3.14 o                         
   4   7  11         12.69         13.15         3.63 o                         
   5   7  11         54.49         67.56         8.30 o                         
   6   7  11          0.08         -1.88         4.31 o                         
   7   7  11        160.97        192.58        13.72 o                         
   8   7  11         90.42        114.40        11.72 o                         
   9   7  11          9.80          7.15         3.87 o                         
  -2   8  11          1.85          1.83         1.54 o                         
  -1   8  11          1.03          1.17         1.72 o                         
   0   8  11         16.62         19.41         2.68 o                         
   1   8  11          3.93          2.61         1.24 o                         
   2   8  11         19.99         19.00         1.92 o                         
   3   8  11          0.40          0.08         1.59 o                         
   4   8  11          0.26          0.57         1.85 o                         
   5   8  11         47.48         48.80         4.57 o                         
   6   8  11         34.33         33.67         3.27 o                         
   7   8  11         77.30         83.84         7.37 o                         
   8   8  11          0.03          1.90         3.13 o                         
  -1   9  11         25.46         28.14         5.19 o                         
   0   9  11         44.19         40.95         3.07 o                         
   1   9  11         25.73         25.79         2.44 o                         
   2   9  11          0.99          2.01         2.60 o                         
   3   9  11         14.63         11.02         3.63 o                         
   4   9  11          1.18         -0.35         3.87 o                         
   5   9  11         12.95         16.56         7.57 o                         
   6   9  11          4.57          1.85         2.93 o                         
   7   9  11          6.34          4.43         2.17 o                         
   8   9  11         19.79          1.40         2.82 o                         
   1  10  11          7.02          4.37         5.03 o                         
   2  10  11         30.82         25.77         7.39 o                         
   3  10  11          0.04          0.90         4.09 o                         
   4  10  11          0.27         -0.35         2.27 o                         
   5  10  11         29.06         38.04         6.61 o                         
   6  10  11          6.83          2.27         4.75 o                         
  -3  -7  12          4.48          4.87         4.53 o                         
  -2  -7  12          0.86         -0.04         1.90 o                         
  -1  -7  12          0.49         -0.56         2.46 o                         
   0  -7  12          4.04          4.26         2.28 o                         
   1  -7  12          0.01          0.38         1.55 o                         
  -4  -6  12          5.84          4.61         2.93 o                         
  -3  -6  12          5.18          6.59         2.36 o                         
  -2  -6  12          0.00         -0.72         2.51 o                         
  -1  -6  12         17.74         17.16         2.83 o                         
   0  -6  12         11.56         11.80         3.38 o                         
   1  -6  12          6.96          6.59         2.18 o                         
   2  -6  12         21.40         16.77         4.76 o                         
   3  -6  12          7.95          7.49         3.86 o                         
  -5  -5  12         30.70         43.68         8.18 o                         
  -4  -5  12          5.58          4.79         4.88 o                         
  -3  -5  12         12.72          9.38         3.30 o                         
  -2  -5  12         23.32         25.89         2.69 o                         
  -1  -5  12         12.37         13.09         2.43 o                         
   0  -5  12          2.64          3.44         1.81 o                         
   1  -5  12         65.03         62.42        11.22 o                         
   2  -5  12          1.56          1.08         1.60 o                         
   3  -5  12          0.34          0.32         1.87 o                         
   4  -5  12          2.84          1.96         2.65 o                         
  -6  -4  12          9.99          7.72         3.45 o                         
  -5  -4  12          2.23          2.89         2.82 o                         
  -4  -4  12          1.50          1.92         2.41 o                         
  -3  -4  12          6.92          5.86         2.88 o                         
  -2  -4  12         68.53         64.50         3.08 o                         
  -1  -4  12          1.95          3.64         2.46 o                         
   0  -4  12          4.42          4.96         2.54 o                         
   1  -4  12          9.57          7.12         1.71 o                         
   2  -4  12         73.84         81.84         4.90 o                         
   3  -4  12          0.92          1.31         2.01 o                         
   4  -4  12          4.76          3.13         1.93 o                         
   5  -4  12          0.28          3.25         2.43 o                         
  -6  -3  12         26.49         25.96         4.94 o                         
  -5  -3  12         17.30         10.32         2.41 o                         
  -4  -3  12         98.51         97.43         8.71 o                         
  -3  -3  12          0.02         -0.46         1.60 o                         
  -2  -3  12         38.11         36.84         3.75 o                         
  -1  -3  12         19.10         14.47         2.61 o                         
   0  -3  12         10.73          7.76         2.22 o                         
   1  -3  12         67.23         67.62        12.49 o                         
   2  -3  12          1.63          1.13         1.04 o                         
   3  -3  12         49.26         47.18         3.81 o                         
   4  -3  12         31.76         28.11         3.10 o                         
   5  -3  12         32.26         22.80         4.32 o                         
   6  -3  12          0.11          1.08         1.36 o                         
  -6  -2  12          1.08          0.18         2.25 o                         
  -5  -2  12          4.34          3.52         2.85 o                         
  -4  -2  12          1.78          1.53         1.08 o                         
  -3  -2  12         20.07         19.33         5.68 o                         
  -2  -2  12        114.31        111.60         4.97 o                         
  -1  -2  12        142.11        134.42         4.24 o                         
   0  -2  12        244.25        234.21         6.28 o                         
   1  -2  12         30.55         26.15         2.96 o                         
   2  -2  12        262.79        236.44        43.13 o                         
   3  -2  12         30.35         21.87         5.03 o                         
   4  -2  12         26.13         18.71         4.54 o                         
   5  -2  12          0.56          1.33         1.16 o                         
   6  -2  12          8.00          5.23         1.60 o                         
   7  -2  12          0.62          2.41         2.17 o                         
  -6  -1  12         39.07         42.21         4.22 o                         
  -5  -1  12          0.26          0.50         1.25 o                         
  -4  -1  12         19.66         25.46         4.32 o                         
  -3  -1  12         19.53         15.66         1.99 o                         
  -2  -1  12          0.14         -0.21         0.91 o                         
  -1  -1  12          5.86          4.98         1.14 o                         
   0  -1  12        394.72        370.68        11.09 o                         
   1  -1  12         58.53         51.51         2.10 o                         
   2  -1  12        282.47        270.09        16.50 o                         
   3  -1  12          0.21          0.46         0.87 o                         
   4  -1  12         32.63         25.42         5.72 o                         
   5  -1  12          0.76          0.78         0.79 o                         
   6  -1  12          3.53          2.10         1.45 o                         
   7  -1  12         15.25         18.69         2.72 o                         
  -6   0  12          7.79         10.44         3.10 o                         
  -5   0  12          0.02          0.40         2.06 o                         
  -4   0  12          4.76          4.42         1.87 o                         
  -3   0  12         52.23         50.29         1.90 o                         
  -2   0  12         84.07         80.89         2.53 o                         
  -1   0  12          5.01          4.45         0.90 o                         
   0   0  12        319.66        309.81         5.81 o                         
   1   0  12          3.44          2.60         0.77 o                         
   2   0  12         69.38         71.24         3.41 o                         
   3   0  12          3.53          3.09         0.82 o                         
   4   0  12          0.15          0.72         0.65 o                         
   5   0  12         54.12         40.02         8.11 o                         
   6   0  12         45.88         35.39         3.23 o                         
   7   0  12         16.55         10.59         3.28 o                         
   8   0  12         24.50         36.90         5.93 o                         
  -6   1  12          0.48          0.92         1.82 o                         
  -5   1  12          1.55          2.70         1.74 o                         
  -4   1  12          0.81          1.08         1.54 o                         
  -3   1  12          0.84          0.25         0.71 o                         
  -2   1  12         17.11         15.77         1.78 o                         
  -1   1  12         38.38         42.00         2.13 o                         
   0   1  12        104.02         93.47         2.33 o                         
   1   1  12          8.87          8.21         0.76 o                         
   2   1  12         25.90         29.99         2.94 o                         
   3   1  12          5.40          5.23         1.45 o                         
   4   1  12        211.42        179.52        11.15 o                         
   5   1  12         10.82          9.48         1.36 o                         
   6   1  12         66.83         70.22         5.71 o                         
   7   1  12         57.19         65.51         9.23 o                         
   8   1  12          0.36          1.40         2.41 o                         
  -5   2  12         13.87         11.01         2.55 o                         
  -4   2  12          2.16          0.98         1.20 o                         
  -3   2  12         43.68         46.54         2.64 o                         
  -2   2  12        145.60        142.81         3.32 o                         
  -1   2  12         18.90         14.38         2.58 o                         
   0   2  12          1.82          4.17         1.05 o                         
   1   2  12        332.66        308.97         6.32 o                         
   2   2  12         56.21         47.66         1.02 o                         
   3   2  12        164.40        163.31         6.52 o                         
   4   2  12         28.34         31.65         3.57 o                         
   5   2  12          8.74         10.54         2.91 o                         
   6   2  12         60.83         61.66         7.37 o                         
   7   2  12          6.99         10.17         5.12 o                         
   8   2  12         20.24         24.70         6.32 o                         
   9   2  12          0.48          3.65         2.87 o                         
  -5   3  12        168.06        206.52         8.93 o                         
  -4   3  12          5.12          5.77         2.12 o                         
  -3   3  12          0.58          2.00         0.95 o                         
  -2   3  12         33.28         37.60         2.30 o                         
  -1   3  12         33.72         31.22         1.91 o                         
   0   3  12        221.61        192.47         5.39 o                         
   1   3  12          1.58          0.51         0.48 o                         
   2   3  12          5.83          4.16         3.35 o                         
   3   3  12         29.86         31.15         3.57 o                         
   4   3  12         42.37         40.47         3.98 o                         
   5   3  12          5.29          5.32         4.11 o                         
   6   3  12         14.28         21.37         3.61 o                         
   7   3  12         39.63         45.63         4.57 o                         
   8   3  12          2.88          4.13         4.51 o                         
   9   3  12         14.82         18.24         6.43 o                         
  -5   4  12         11.10          4.58         6.70 o                         
  -4   4  12          0.01         -0.90         1.67 o                         
  -3   4  12         24.19         30.32         3.54 o                         
  -2   4  12          8.14          8.85         1.27 o                         
  -1   4  12         18.27         14.07         1.38 o                         
   0   4  12          3.53          2.42         0.88 o                         
   1   4  12        141.39        142.89         6.07 o                         
   2   4  12         16.15         12.71         4.35 o                         
   3   4  12        134.46        143.82         6.32 o                         
   4   4  12        385.40        449.54        16.97 o                         
   5   4  12         59.52         74.42         7.66 o                         
   6   4  12          0.00          0.98         3.43 o                         
   7   4  12        125.15        160.86        11.53 o                         
   8   4  12          0.42          1.97         2.60 o                         
   9   4  12          3.19          1.71         4.55 o                         
  -4   5  12          0.00         -0.13         1.84 o                         
  -3   5  12         99.83        110.10         5.37 o                         
  -2   5  12         74.42         81.52         3.36 o                         
  -1   5  12         19.61         19.55         1.59 o                         
   0   5  12         23.38         24.04         1.38 o                         
   1   5  12          5.83          6.60         0.86 o                         
   2   5  12         13.94         12.38         4.59 o                         
   3   5  12         40.33         41.50         3.96 o                         
   4   5  12          0.73          0.33         2.82 o                         
   5   5  12         41.83         42.79         4.68 o                         
   6   5  12        262.68        303.86        11.57 o                         
   7   5  12          0.07         -0.28         2.12 o                         
   8   5  12         41.49         49.11         8.53 o                         
   9   5  12          8.03          9.97         3.63 o                         
  -3   6  12          4.73         14.20         4.64 o                         
  -2   6  12         18.85         24.26         4.09 o                         
  -1   6  12         49.25         61.49         5.07 o                         
   0   6  12          4.77          3.56         1.17 o                         
   1   6  12          3.17          3.33         0.90 o                         
   2   6  12         72.11         74.77         7.90 o                         
   3   6  12         45.63         49.46         4.75 o                         
   4   6  12         88.65        104.89         6.45 o                         
   5   6  12         10.21         10.37         3.39 o                         
   6   6  12          4.45          2.91         4.68 o                         
   7   6  12         63.85         83.30         9.95 o                         
   8   6  12          1.96          5.84         3.46 o                         
   9   6  12          0.74          1.33         4.46 o                         
  -3   7  12          2.63          8.71         4.90 o                         
  -2   7  12         25.26         21.65         5.74 o                         
  -1   7  12        145.89        162.82        30.77 o                         
   0   7  12          0.00          0.55         1.17 o                         
   1   7  12         10.33          6.81         1.41 o                         
   2   7  12          0.62         -0.85         2.24 o                         
   3   7  12          9.38          6.18         3.14 o                         
   4   7  12         48.51         47.26         7.10 o                         
   5   7  12          7.54          9.97         5.99 o                         
   6   7  12         34.22         46.68         9.08 o                         
   7   7  12          5.97          6.72         6.50 o                         
   8   7  12          0.43          5.58         6.47 o                         
  -2   8  12          6.26          5.23         2.17 o                         
  -1   8  12         27.57         10.08         4.64 o                         
   0   8  12          1.45          1.44         1.86 o                         
   1   8  12         45.91         47.53         8.07 o                         
   2   8  12         10.35          9.80         5.77 o                         
   3   8  12         46.36         51.36         3.60 o                         
   4   8  12         64.75         69.32        10.46 o                         
   5   8  12          2.00          3.23         2.03 o                         
   6   8  12          6.41          8.20         4.02 o                         
   7   8  12          9.45         13.87         7.39 o                         
   8   8  12         37.68         52.30         6.69 o                         
   0   9  12          0.42          0.44         3.98 o                         
   1   9  12        103.35        119.43        12.45 o                         
   2   9  12          0.19         -0.55         2.54 o                         
   3   9  12         16.66         16.78         4.77 o                         
   4   9  12         46.09         46.75         8.16 o                         
   5   9  12         35.07         22.16        18.48 o                         
   6   9  12          1.70          2.01         1.93 o                         
   7   9  12         14.23         12.42         4.37 o                         
   2  10  12          0.90          1.18         4.46 o                         
   3  10  12          0.36          0.50         4.70 o                         
   4  10  12          2.88          3.24         3.98 o                         
   5  10  12          1.29          1.79         4.72 o                         
   6  10  12          1.79         -1.31         4.53 o                         
  -3  -6  13          8.20         11.12         4.41 o                         
  -2  -6  13          0.15         -0.27         1.61 o                         
  -1  -6  13          0.88          0.80         2.79 o                         
   0  -6  13          4.26          6.47         3.28 o                         
   1  -6  13         25.22         25.27         2.89 o                         
   2  -6  13         54.16         58.71        21.98 o                         
  -4  -5  13         14.23         14.81         4.72 o                         
  -3  -5  13          0.50          0.12         1.27 o                         
  -2  -5  13          4.60          4.90         2.59 o                         
  -1  -5  13         13.32         12.35         3.24 o                         
   0  -5  13          9.70          9.97         2.44 o                         
   1  -5  13         18.65         15.70         2.99 o                         
   2  -5  13          1.23          1.97         1.39 o                         
   3  -5  13          2.70          1.39         2.37 o                         
  -5  -4  13          2.73          0.70         1.54 o                         
  -4  -4  13          4.33          7.33         4.94 o                         
  -3  -4  13         34.41         32.37         4.90 o                         
  -2  -4  13          0.02          0.45         1.84 o                         
  -1  -4  13          0.05          0.27         2.02 o                         
   0  -4  13         24.42         25.71         2.91 o                         
   1  -4  13         11.33         11.23         4.72 o                         
   2  -4  13         61.07         50.50         6.31 o                         
   3  -4  13          3.44          2.50         1.38 o                         
   4  -4  13         31.87         44.97         4.85 o                         
   5  -4  13          7.63          6.80         2.80 o                         
  -5  -3  13         11.32          7.91         3.16 o                         
  -4  -3  13         28.41         29.68         6.54 o                         
  -3  -3  13         24.99         35.59         5.91 o                         
  -2  -3  13          0.27         -0.50         1.08 o                         
  -1  -3  13         14.45         14.14         2.95 o                         
   0  -3  13         25.64         22.98         2.30 o                         
   1  -3  13         14.19          8.84         1.87 o                         
   2  -3  13          0.07          0.13         0.98 o                         
   3  -3  13         37.76         32.76         5.40 o                         
   4  -3  13          0.11          0.38         1.07 o                         
   5  -3  13         28.63         31.83         4.30 o                         
   6  -3  13          3.43          2.39         2.26 o                         
  -5  -2  13          1.12          2.35         2.91 o                         
  -4  -2  13         27.61         24.89         5.16 o                         
  -3  -2  13          3.04          3.92         2.19 o                         
  -2  -2  13          8.52          7.15         2.25 o                         
  -1  -2  13          0.04          1.11         1.18 o                         
   0  -2  13        108.23        113.51        15.22 o                         
   1  -2  13          1.13          1.69         1.52 o                         
   2  -2  13        127.10        114.31        20.51 o                         
   3  -2  13          0.40          0.07         1.16 o                         
   4  -2  13          0.08          0.10         1.33 o                         
   5  -2  13          0.29          0.60         0.96 o                         
   6  -2  13          2.22          1.13         1.68 o                         
  -5  -1  13         11.19          8.16         2.63 o                         
  -4  -1  13          2.92          3.88         2.01 o                         
  -3  -1  13          6.69          6.50         1.84 o                         
  -2  -1  13         13.33         15.52         1.68 o                         
  -1  -1  13         27.21         27.45         2.20 o                         
   0  -1  13        206.35        179.37         6.93 o                         
   1  -1  13         15.83         12.48         1.86 o                         
   2  -1  13          1.07          0.79         1.00 o                         
   3  -1  13          2.43          1.12         1.07 o                         
   4  -1  13          3.90          1.72         0.87 o                         
   5  -1  13         27.30         17.95         5.40 o                         
   6  -1  13         14.07         11.62         3.37 o                         
   7  -1  13          0.13          1.75         3.83 o                         
  -5   0  13          0.70          1.54         2.55 o                         
  -4   0  13         21.01         16.28         2.40 o                         
  -3   0  13          7.30          5.37         1.46 o                         
  -2   0  13          0.88          0.82         0.94 o                         
  -1   0  13        101.83         89.81         5.01 o                         
   0   0  13         36.22         35.48         2.93 o                         
   1   0  13         17.53         16.10         1.95 o                         
   2   0  13         78.37         74.16         2.36 o                         
   3   0  13          8.42          8.80         1.29 o                         
   4   0  13         23.00         23.35         1.44 o                         
   5   0  13          8.86         10.50         4.79 o                         
   6   0  13         57.99         60.31         5.40 o                         
   7   0  13          2.88          3.72         4.62 o                         
  -5   1  13         15.95         20.56         4.68 o                         
  -4   1  13         16.30         15.73         3.46 o                         
  -3   1  13         64.27         62.91         2.45 o                         
  -2   1  13          5.48          5.14         1.50 o                         
  -1   1  13          7.08          6.05         1.48 o                         
   0   1  13         47.13         41.29         2.00 o                         
   1   1  13          3.03          1.89         0.65 o                         
   2   1  13         22.22         23.16         2.40 o                         
   3   1  13         41.44         35.84         7.17 o                         
   4   1  13         54.50         46.55        10.62 o                         
   5   1  13         35.34         46.55         4.97 o                         
   6   1  13         51.43         69.93         6.21 o                         
   7   1  13         27.27         41.78         7.63 o                         
   8   1  13          0.01         -0.81         2.43 o                         
  -5   2  13          1.77          2.43         1.79 o                         
  -4   2  13          2.92          4.85         2.18 o                         
  -3   2  13          3.66          5.60         1.80 o                         
  -2   2  13          3.78          4.99         1.07 o                         
  -1   2  13          6.97          6.58         1.22 o                         
   0   2  13          3.58          2.59         0.78 o                         
   1   2  13         26.18         23.82         1.32 o                         
   2   2  13        184.27        173.40         6.84 o                         
   3   2  13          4.94          5.86         3.89 o                         
   4   2  13          2.41          2.06         2.14 o                         
   5   2  13         29.20         23.49         3.78 o                         
   6   2  13         41.98         53.94         7.79 o                         
   7   2  13          4.89          6.45         3.11 o                         
   8   2  13          5.46          7.61         5.34 o                         
  -5   3  13          0.01          0.53         2.21 o                         
  -4   3  13          5.64          3.31         1.60 o                         
  -3   3  13        116.03        116.38         5.23 o                         
  -2   3  13          0.60          0.83         0.93 o                         
  -1   3  13          7.84          5.25         1.38 o                         
   0   3  13        111.62        106.18         5.48 o                         
   1   3  13          9.11          8.49         0.82 o                         
   2   3  13          0.68          1.53         3.04 o                         
   3   3  13         40.20         40.23         3.98 o                         
   4   3  13          7.64         10.52         3.08 o                         
   5   3  13         25.30         29.60         6.37 o                         
   6   3  13         63.39         66.24         5.42 o                         
   7   3  13         27.60         28.72         4.59 o                         
   8   3  13          9.79         10.83         5.84 o                         
  -4   4  13          0.90          0.11         1.38 o                         
  -3   4  13          5.35          6.41         2.58 o                         
  -2   4  13         70.90         84.72         3.48 o                         
  -1   4  13          8.82          7.36         1.21 o                         
   0   4  13         50.49         47.94         2.12 o                         
   1   4  13        199.93        189.49         5.24 o                         
   2   4  13         52.91         68.47         7.07 o                         
   3   4  13         57.17         59.50         4.64 o                         
   4   4  13         16.69         20.56         5.73 o                         
   5   4  13         47.60         61.84         7.79 o                         
   6   4  13         19.16         18.33         6.12 o                         
   7   4  13         45.70         70.98         9.38 o                         
   8   4  13          9.55          6.72         3.59 o                         
  -3   5  13          0.55          1.76         2.24 o                         
  -2   5  13        106.41        121.53         3.70 o                         
  -1   5  13         10.89          9.95         1.77 o                         
   0   5  13          1.22          2.69         1.05 o                         
   1   5  13         28.36         25.45         2.88 o                         
   2   5  13          0.06          0.20         2.52 o                         
   3   5  13         49.34         53.18         4.53 o                         
   4   5  13         24.30         35.39         6.93 o                         
   5   5  13          0.18          2.19         2.71 o                         
   6   5  13         73.39         85.20         6.56 o                         
   7   5  13          8.26          8.62         3.83 o                         
   8   5  13          1.11          0.48         3.87 o                         
  -3   6  13          7.80         15.09         4.22 o                         
  -2   6  13          3.50          5.52         2.33 o                         
  -1   6  13          0.06          0.03         0.90 o                         
   0   6  13         17.34         19.34         1.71 o                         
   1   6  13         43.03         40.45         6.78 o                         
   2   6  13         66.61         79.18         8.66 o                         
   3   6  13          0.33          1.75         4.11 o                         
   4   6  13         96.56        109.72         7.00 o                         
   5   6  13         49.02         60.94         8.90 o                         
   6   6  13         21.23         20.23         6.74 o                         
   7   6  13         75.71        101.96        11.20 o                         
   8   6  13          1.56          1.75         4.75 o                         
  -2   7  13         30.15         33.91         3.48 o                         
  -1   7  13          1.54          1.57         2.87 o                         
   1   7  13         51.02         46.46         4.35 o                         
   2   7  13         58.72         65.40         5.62 o                         
   3   7  13         31.74         40.49         7.98 o                         
   4   7  13          4.91          8.01         5.84 o                         
   5   7  13         13.06         21.33         7.81 o                         
   6   7  13         13.28         15.40         4.81 o                         
   7   7  13          3.32          1.84         3.46 o                         
   8   7  13          0.05         -0.90         3.13 o                         
  -1   8  13          2.44          1.20         2.89 o                         
   0   8  13          3.72          2.03         3.61 o                         
   1   8  13          3.49          3.13         3.96 o                         
   2   8  13          2.01          1.42         3.61 o                         
   3   8  13          1.24          3.74         2.45 o                         
   4   8  13          4.87          7.21         2.71 o                         
   5   8  13          0.95          2.43         3.26 o                         
   6   8  13          0.04          0.11         3.61 o                         
   7   8  13         25.35         24.85         9.01 o                         
   1   9  13          0.26         -0.83         3.52 o                         
   2   9  13          5.67          5.95         3.24 o                         
   3   9  13          7.96          5.97         3.32 o                         
   4   9  13          0.06          1.62         4.27 o                         
   5   9  13          3.82          2.86         2.08 o                         
   6   9  13          9.42          9.27         4.22 o                         
  -3  -5  14          3.65          1.26         1.91 o                         
  -2  -5  14          0.83          1.96         2.77 o                         
  -1  -5  14          0.97          1.80         2.90 o                         
   0  -5  14          9.00          9.58         2.48 o                         
   1  -5  14          0.17          0.90         2.85 o                         
   2  -5  14          6.51          2.49         1.94 o                         
  -4  -4  14          3.58          2.84         4.37 o                         
  -3  -4  14          0.44          1.33         4.35 o                         
  -2  -4  14         18.34         16.57         3.64 o                         
  -1  -4  14          0.01         -0.17         1.68 o                         
   0  -4  14         36.56         38.62         9.20 o                         
   1  -4  14         65.79         61.13        21.15 o                         
   2  -4  14         23.92         15.31         3.31 o                         
   3  -4  14          1.25          5.34         2.19 o                         
   4  -4  14         13.04         15.72         2.74 o                         
  -4  -3  14         11.57          8.80         3.49 o                         
  -3  -3  14          0.30         -1.71         2.17 o                         
  -2  -3  14          5.16          0.83         2.47 o                         
  -1  -3  14         77.03         84.80         5.09 o                         
   0  -3  14          2.37          0.77         1.71 o                         
   1  -3  14         50.32         38.83        15.90 o                         
   2  -3  14         12.21          7.09         2.38 o                         
   3  -3  14          5.90          4.27         2.03 o                         
   4  -3  14         16.82         14.67         4.77 o                         
   5  -3  14         11.82         11.25         6.26 o                         
  -4  -2  14          1.10          2.93         1.86 o                         
  -3  -2  14         11.63          7.60         2.50 o                         
  -2  -2  14         62.64         61.47         4.22 o                         
  -1  -2  14          2.04          2.08         1.44 o                         
   0  -2  14         11.04         10.81         2.72 o                         
   1  -2  14         62.55         69.69         6.79 o                         
   2  -2  14          6.72          2.77         1.62 o                         
   3  -2  14          0.21          0.71         0.96 o                         
   4  -2  14         18.75          6.00         1.81 o                         
  -5  -1  14         11.39          8.85         3.79 o                         
  -4  -1  14          0.98          0.91         1.85 o                         
  -3  -1  14         49.67         50.25         4.06 o                         
  -2  -1  14         32.31         27.51         2.23 o                         
  -1  -1  14          2.50          1.76         1.91 o                         
   0  -1  14         18.65         15.17         1.88 o                         
   1  -1  14          0.16          0.12         0.96 o                         
   2  -1  14          6.89          6.88         1.74 o                         
   3  -1  14         68.27         59.27         2.70 o                         
   4  -1  14         24.70         17.50         2.73 o                         
   5  -1  14         57.62         54.45         5.07 o                         
   6  -1  14          0.00          1.95         2.60 o                         
  -5   0  14          2.20          2.46         1.65 o                         
  -4   0  14         10.14          8.47         2.97 o                         
  -3   0  14         15.94         12.55         1.90 o                         
  -2   0  14          0.34          0.81         0.86 o                         
  -1   0  14          7.12          7.07         1.19 o                         
   0   0  14          2.78          1.14         0.73 o                         
   1   0  14         26.02         23.49         2.93 o                         
   2   0  14         61.45         54.04         3.60 o                         
   3   0  14          0.02          0.01         0.69 o                         
   4   0  14         12.50         11.22         5.14 o                         
   5   0  14          1.45          1.42         2.43 o                         
   6   0  14         46.75         49.13         5.42 o                         
   7   0  14         27.92         32.79        10.22 o                         
  -4   1  14          6.16          3.81         2.71 o                         
  -3   1  14          0.52          1.47         1.17 o                         
  -2   1  14          7.03          4.62         1.34 o                         
  -1   1  14         65.47         60.19         2.42 o                         
   0   1  14         17.95         15.45         1.22 o                         
   1   1  14         43.07         40.62         2.57 o                         
   2   1  14          2.61          1.30         0.76 o                         
   3   1  14         15.17         16.87         3.59 o                         
   4   1  14         15.55         15.68         3.85 o                         
   5   1  14          9.37         10.50         3.92 o                         
   6   1  14         10.10         10.74         6.89 o                         
   7   1  14          4.19          5.60         3.37 o                         
  -4   2  14          0.90          0.99         1.73 o                         
  -3   2  14         15.74         19.12         2.52 o                         
  -2   2  14          3.81          3.83         1.05 o                         
  -1   2  14         29.65         28.89         2.24 o                         
   0   2  14         74.43         69.12         3.40 o                         
   1   2  14         52.52         47.94         2.12 o                         
   2   2  14        230.38        241.97         8.86 o                         
   3   2  14         12.08         15.90         5.14 o                         
   4   2  14         16.02         14.44         5.42 o                         
   5   2  14         30.38         37.84         7.17 o                         
   6   2  14         78.18         84.74         9.52 o                         
   7   2  14          1.68         -0.52         2.27 o                         
   8   2  14          0.65          2.47         4.77 o                         
  -4   3  14          3.23          5.81         2.46 o                         
  -3   3  14         65.03         72.67         3.85 o                         
  -2   3  14          5.90          6.65         1.87 o                         
  -1   3  14         14.79         10.48         1.63 o                         
   0   3  14          0.40          1.47         0.92 o                         
   1   3  14          9.58         10.41         4.37 o                         
   2   3  14          5.33          4.33         2.38 o                         
   3   3  14          0.11          0.22         2.67 o                         
   4   3  14        153.86        157.87         7.72 o                         
   5   3  14         44.40         43.62         4.88 o                         
   6   3  14         36.96         40.34         5.07 o                         
   7   3  14         52.16         69.58         6.06 o                         
   8   3  14          1.72          2.78         4.92 o                         
  -3   4  14          0.66          1.90         2.29 o                         
  -2   4  14          8.44          8.17         1.64 o                         
  -1   4  14          1.40          2.41         1.06 o                         
   0   4  14          3.32          2.22         0.95 o                         
   1   4  14         34.39         37.16         5.93 o                         
   2   4  14         36.45         35.87         6.47 o                         
   3   4  14        117.25        152.11         7.44 o                         
   4   4  14          0.34          0.94         3.70 o                         
   5   4  14         95.20        110.84        10.13 o                         
   6   4  14         32.54         48.15         8.22 o                         
   7   4  14          2.06          1.71         4.70 o                         
   8   4  14          0.01         -0.48         2.58 o                         
  -3   5  14          5.85          7.13         1.82 o                         
  -2   5  14         10.02         11.74         2.05 o                         
  -1   5  14          0.75          0.34         1.02 o                         
   0   5  14         19.49         15.86         3.37 o                         
   1   5  14         33.67         46.85         7.22 o                         
   2   5  14         23.62         20.56         5.64 o                         
   3   5  14         65.14         75.53         5.64 o                         
   4   5  14         28.45         34.32         7.61 o                         
   5   5  14          4.11          4.70         3.30 o                         
   6   5  14          3.72          6.26         3.63 o                         
   7   5  14         34.79         38.94         5.88 o                         
   8   5  14         42.91         54.69         6.54 o                         
  -2   6  14         10.11         12.68         6.19 o                         
   0   6  14          0.54         -0.07         2.27 o                         
   1   6  14         57.65         62.39         8.38 o                         
   2   6  14         31.25         44.91         8.18 o                         
   3   6  14          3.30          4.53         4.94 o                         
   4   6  14         79.31        105.22         7.20 o                         
   5   6  14          0.13          4.31         5.38 o                         
   6   6  14          4.15          4.13         5.25 o                         
   7   6  14          8.36          9.78         6.34 o                         
   8   6  14         14.38          7.79         6.80 o                         
   1   7  14          0.44          2.43         2.52 o                         
   2   7  14         33.25         48.80         5.53 o                         
   3   7  14          4.33          7.50         3.67 o                         
   4   7  14         13.88         11.51         6.72 o                         
   5   7  14          4.48          6.67         4.07 o                         
   6   7  14          2.96          2.23         3.52 o                         
   7   7  14         13.67         17.30         5.64 o                         
   2   8  14         25.89          4.02         3.17 o                         
   3   8  14          1.98          2.38         2.93 o                         
   4   8  14         24.38         42.59         6.06 o                         
   5   8  14          1.75          1.57         5.21 o                         
   6   8  14          8.85         12.86         8.03 o                         
   2   9  14         38.23         34.67         4.51 o                         
   3   9  14          4.15          4.07         2.84 o                         
   4   9  14          0.01         -1.25         2.91 o                         
   5   9  14          7.27          6.37         4.02 o                         
  -2  -4  15         14.66         14.55         5.62 o                         
  -1  -4  15         19.11         16.35         2.75 o                         
   0  -4  15          0.00          4.11         3.15 o                         
   1  -4  15         14.33          9.04         2.29 o                         
   2  -4  15          7.47          4.98         2.16 o                         
  -3  -3  15          9.63          9.67         6.10 o                         
  -2  -3  15          2.99          0.35         1.40 o                         
  -1  -3  15         22.49         25.77         5.46 o                         
   0  -3  15          3.28          6.91         2.87 o                         
   1  -3  15          0.11          0.39         1.36 o                         
   2  -3  15          5.49          2.13         1.86 o                         
   3  -3  15         45.32         35.93         8.05 o                         
   4  -3  15          0.23          4.37         3.04 o                         
  -3  -2  15          2.29          2.51         2.19 o                         
  -2  -2  15          2.49          7.42         2.93 o                         
  -1  -2  15          5.04          4.81         3.41 o                         
   0  -2  15          2.26          0.56         1.03 o                         
   1  -2  15          8.47          5.67         2.41 o                         
   2  -2  15          1.83          1.37         1.00 o                         
   3  -2  15         11.68         11.50         3.70 o                         
  -4  -1  15          1.23          0.62         1.32 o                         
  -3  -1  15          0.02         -0.13         0.91 o                         
  -2  -1  15         14.88         15.13         2.82 o                         
  -1  -1  15          3.10          1.62         2.14 o                         
   0  -1  15          0.08         -0.46         2.60 o                         
   1  -1  15         10.03          7.55         3.24 o                         
   2  -1  15          0.32          1.43         1.02 o                         
   3  -1  15          8.28          6.12         2.89 o                         
   4  -1  15          1.34          0.17         1.77 o                         
   5  -1  15          0.98          5.12         4.92 o                         
  -4   0  15          0.09          2.34         4.48 o                         
  -3   0  15          1.53          2.53         2.27 o                         
  -2   0  15          4.12          5.50         1.35 o                         
  -1   0  15          1.96          2.92         1.29 o                         
   0   0  15        185.15        142.79         4.11 o                         
   1   0  15         18.19         21.19         2.53 o                         
   2   0  15          0.48          0.28         2.73 o                         
   3   0  15         38.36         43.00         4.66 o                         
   4   0  15         40.85         49.30         5.05 o                         
   5   0  15         37.96         46.15         8.42 o                         
   6   0  15          2.99          5.73         7.17 o                         
  -4   1  15         80.71         81.26         4.35 o                         
  -3   1  15         32.95         35.16         3.97 o                         
  -2   1  15          9.33         10.01         2.55 o                         
  -1   1  15          4.17          4.44         1.59 o                         
   0   1  15         94.12         87.20         4.48 o                         
   1   1  15         24.58         24.32         5.56 o                         
   2   1  15         10.66         11.22         3.17 o                         
   3   1  15         10.33          7.02         4.90 o                         
   4   1  15         35.02         45.87         8.88 o                         
   5   1  15         76.16        115.63        12.47 o                         
   6   1  15          2.33          0.68         4.07 o                         
   7   1  15          1.42          1.12         2.82 o                         
  -3   2  15          8.57          8.12         1.91 o                         
  -2   2  15         15.72         20.78         2.78 o                         
  -1   2  15         42.10         42.57         3.11 o                         
   0   2  15        139.88        129.48         9.76 o                         
   1   2  15          0.64          0.33         1.66 o                         
   2   2  15         38.56         52.63         7.17 o                         
   3   2  15         94.08        114.42         6.65 o                         
   4   2  15         27.08         39.50         7.39 o                         
   5   2  15         16.92         21.13         6.89 o                         
   6   2  15         19.24         19.18         4.44 o                         
   7   2  15          2.61          4.99         3.39 o                         
  -3   3  15          1.63          6.10         2.74 o                         
  -2   3  15         46.83         57.21         6.40 o                         
  -1   3  15         17.39         18.40         2.31 o                         
   0   3  15          0.13          1.14         1.92 o                         
   1   3  15        102.73        128.51         6.61 o                         
   2   3  15        136.80        158.30         7.50 o                         
   3   3  15          1.72         -0.28         3.13 o                         
   4   3  15         20.65         30.51         4.46 o                         
   5   3  15         43.42         51.80         5.51 o                         
   6   3  15         31.12         30.78         5.01 o                         
   7   3  15          1.06         -1.14         4.33 o                         
  -3   4  15         10.41         17.03         3.63 o                         
  -2   4  15          1.06          1.60         1.62 o                         
  -1   4  15          6.03         11.68         4.97 o                         
   0   4  15        106.57        118.30         6.32 o                         
   1   4  15          8.60         12.53         4.97 o                         
   2   4  15         18.23         18.57         3.87 o                         
   3   4  15        144.18        195.93         9.12 o                         
   4   4  15        100.99        126.30        11.13 o                         
   5   4  15          2.19         -0.81         4.09 o                         
   6   4  15         29.88         46.26         8.68 o                         
   7   4  15          3.82          8.95         6.72 o                         
  -2   5  15          2.48          5.55         2.48 o                         
  -1   5  15         23.35         32.92         6.32 o                         
   0   5  15         63.95         89.12         8.92 o                         
   1   5  15         10.57         11.59         5.82 o                         
   2   5  15          0.14          2.03         4.13 o                         
   3   5  15         14.73         14.22         3.74 o                         
   4   5  15         14.15         21.09         7.48 o                         
   5   5  15         15.40         17.30         4.70 o                         
   6   5  15          4.33          7.70         4.27 o                         
   7   5  15          4.14          2.03         3.43 o                         
   0   6  15          0.90          2.73         3.89 o                         
   1   6  15          4.64          7.87         5.47 o                         
   2   6  15          0.73         -0.13         3.30 o                         
   3   6  15          8.15         12.12         6.43 o                         
   4   6  15         16.75         24.00         4.94 o                         
   5   6  15          9.22          7.33         5.99 o                         
   6   6  15        184.16        231.65        15.88 o                         
   7   6  15          3.38          4.99         6.04 o                         
   1   7  15        102.13        125.16         7.57 o                         
   2   7  15          0.01         -2.10         3.11 o                         
   3   7  15         24.41         38.04         5.69 o                         
   4   7  15          0.70          5.91         6.69 o                         
   5   7  15          5.69          7.59         4.64 o                         
   6   7  15         37.55         65.95         8.05 o                         
   2   8  15         62.12         75.38         6.58 o                         
   3   8  15         12.41         14.98         6.96 o                         
   4   8  15         31.27         38.52         6.32 o                         
   5   8  15          6.66          5.07         6.96 o                         
  -1  -3  16          3.81         -6.74         6.74 o                         
   0  -3  16         11.01         14.73         3.27 o                         
   1  -3  16          0.04          1.56         2.02 o                         
   2  -3  16          7.59          5.04         1.74 o                         
  -2  -2  16          4.72          8.88         3.52 o                         
  -1  -2  16         44.22         43.18         5.93 o                         
   0  -2  16         18.39         15.79         3.87 o                         
   1  -2  16         32.71         35.19        10.25 o                         
  -2  -1  16         13.86         16.93         4.57 o                         
  -1  -1  16        131.12         95.58         4.81 o                         
   0  -1  16          0.47          0.09         2.45 o                         
   4  -1  16          4.79          3.28         5.10 o                         
  -3   0  16         15.27         14.72         5.01 o                         
  -2   0  16         51.14         51.48         3.29 o                         
  -1   0  16         21.28         15.49         2.84 o                         
   0   0  16          8.22          3.66         1.66 o                         
   4   0  16          0.04          0.81         4.83 o                         
   5   0  16         18.38         21.09         9.49 o                         
  -3   1  16         48.62         56.00         6.46 o                         
  -2   1  16         29.25         38.90         5.97 o                         
  -1   1  16         46.43         48.51         3.64 o                         
   0   1  16         36.90         48.63         6.72 o                         
   4   1  16         35.53         50.62         5.64 o                         
   5   1  16         34.52         38.46         5.47 o                         
   6   1  16         18.56         27.85         5.29 o                         
  -2   2  16          8.64         11.30         2.53 o                         
  -1   2  16          9.02         14.22         5.01 o                         
   0   2  16          0.01          0.59         2.91 o                         
   1   2  16         30.76         44.12         6.91 o                         
   2   2  16          2.36          1.95         4.02 o                         
   4   2  16          2.96          7.22         3.43 o                         
   5   2  16          0.76          2.60         3.06 o                         
   6   2  16         26.20         30.97         5.29 o                         
  -2   3  16         55.50         61.42         7.13 o                         
  -1   3  16         23.82         29.53         5.95 o                         
   0   3  16         13.47         15.88         5.62 o                         
   1   3  16          7.27         10.54         3.39 o                         
   2   3  16          2.31          2.01         4.07 o                         
   3   3  16         22.13         28.15         4.48 o                         
   4   3  16         38.24         55.87         8.79 o                         
   5   3  16          1.56          1.14         4.27 o                         
   6   3  16          2.34          2.03         4.99 o                         
  -1   4  16          9.87         14.74         5.45 o                         
   0   4  16          2.54          1.68         2.34 o                         
   1   4  16          1.16          3.00         2.54 o                         
   2   4  16         66.74         89.05         6.76 o                         
   3   4  16         56.51         74.35         9.80 o                         
   4   4  16         15.23         19.05         4.59 o                         
   5   4  16         14.31         16.93         7.57 o                         
   6   4  16        105.21        141.83        13.93 o                         
  -1   5  16         89.71        134.02        10.67 o                         
   0   5  16         50.31         68.25         6.04 o                         
   1   5  16         42.20         77.17        10.24 o                         
   2   5  16         17.70         20.82         7.09 o                         
   3   5  16         55.77         76.30         6.28 o                         
   4   5  16         16.54         19.91         7.90 o                         
   5   5  16         59.09         73.34         7.42 o                         
   6   5  16          0.98          0.15         2.52 o                         
   0   6  16          0.61          2.93         4.31 o                         
   1   6  16         33.25         39.48         8.90 o                         
   2   6  16         82.79        134.72        13.30 o                         
   3   6  16         55.71         68.05        10.15 o                         
   4   6  16         23.60         28.83         5.53 o                         
   5   6  16          2.42          2.14         5.60 o                         
   6   6  16         24.55         19.14         8.12 o                         
   2   7  16         59.59         85.79         7.66 o                         
   3   7  16          0.02          1.71         3.30 o                         
   4   7  16          1.70          0.13         4.24 o                         
   5   7  16        101.53        158.59        11.64 o                         
  -1  -1  17          5.91          3.30         2.10 o                         
  -1   0  17          0.72          9.97         4.70 o                         
   4   0  17          6.37          6.43         4.79 o                         
  -1   1  17          0.08         -0.74         3.00 o                         
   0   1  17          0.02         -0.92         3.30 o                         
  -1   2  17          0.02         -1.14         2.19 o                         
   0   2  17          6.81          3.63         2.80 o                         
   1   2  17        135.69        163.64         8.20 o                         
   2   2  17          0.76          2.49         2.71 o                         
   3   2  17          4.58          4.81         5.12 o                         
   5   2  17         44.81         46.22         9.47 o                         
  -1   3  17          2.25         -1.16         2.23 o                         
   0   3  17         72.59        108.89        10.13 o                         
   1   3  17         38.94         60.90         8.86 o                         
   2   3  17         30.04         33.36         7.96 o                         
   3   3  17          0.59          0.50         2.25 o                         
   4   3  17         14.63         17.35         7.04 o                         
   5   3  17         36.10         37.47         9.14 o                         
   0   4  17          0.05          0.20         3.08 o                         
   1   4  17         89.52        111.89         7.15 o                         
   2   4  17          4.01          3.89         3.35 o                         
   3   4  17          0.06          1.16         4.64 o                         
   4   4  17         68.01         77.76         7.39 o                         
   5   4  17         15.77         13.67         4.83 o                         
   1   5  17         81.10        135.38        13.10 o                         
   2   5  17         17.45         29.99         8.03 o                         
   3   5  17         31.18         43.77         5.60 o                         
   4   5  17         20.08         19.62         7.68 o                         
   5   5  17         16.98         23.73         5.82 o                         
   3   6  17          0.70          0.04         3.76 o                         
   2   2  18          8.35          6.74         5.67 o                         
   2   3  18         20.62         34.54         5.40 o                         
                                                                                
